# Supplementary material for: The Tris(pentafluorophenyl)methylium Cation: Isolation and Reactivity
Source: Angew Chem Int Ed Engl. 2022 May 16;61(28):e202203777. doi: 10.1002/anie.202203777 (PMC9401592; doi:10.1002/anie.202203777)
Supplement: Supplementary file 1 — Supporting Information [file ANIE-61-0-s002.cif]

data_c19hf15
# start Validation Reply Form
_vrf_PLAT094_c19hf15
;
PROBLEM: Ratio of Maximum / Minimum Residual Density ....       5.31 Report
RESPONSE: Residual density due to an unresolved twin domain leads to a high
 	  ratio of maximum / minimum residual density
;
_vrf_PLAT097_c19hf15
;
PROBLEM: Large Reported Max.  (Positive) Residual Density       1.37 eA-3
RESPONSE: Residual Density due to an unresolved non-merohedral twin domain 
	  (approximately 1%)
;
# Added during the CSD deposition process: Thursday 24 February 2022 01:41 PM
# end Validation Reply Form

_audit_creation_date               2022-02-24
_audit_creation_method
;
Olex2 1.5
(compiled 2021.12.09 svn.r5202d8cf for OlexSys, GUI svn.r6439)
;
_shelx_SHELXL_version_number       '2019/1'
_audit_contact_author_address      ?
_audit_contact_author_email        ?
_audit_contact_author_name         ''
_audit_contact_author_phone        ?
_publ_contact_author_id_orcid      ?
_publ_section_references
;
Dolomanov, O.V., Bourhis, L.J., Gildea, R.J, Howard, J.A.K. & Puschmann, H.
 (2009), J. Appl. Cryst. 42, 339-341.

Sheldrick, G.M. (2008). Acta Cryst. A64, 112-122.

Sheldrick, G.M. (2015). Acta Cryst. A71, 3-8.
;
_chemical_name_common              ?
_chemical_name_systematic          Tris(pentafluorophenyl)methane
_chemical_formula_moiety           'C19 H F15'
_chemical_formula_sum              'C19 H F15'
_chemical_formula_weight           514.20
_chemical_melting_point            ?
loop_
  _atom_type_symbol
  _atom_type_description
  _atom_type_scat_dispersion_real
  _atom_type_scat_dispersion_imag
  _atom_type_scat_source
 'C' 'C' 0.0033 0.0016 'International Tables Vol C Tables 4.2.6.8 and 6.1.1.4'
 'H' 'H' 0.0000 0.0000 'International Tables Vol C Tables 4.2.6.8 and 6.1.1.4'
 'F' 'F' 0.0171 0.0103 'International Tables Vol C Tables 4.2.6.8 and 6.1.1.4'

_shelx_space_group_comment
;
The symmetry employed for this shelxl refinement is uniquely defined
by the following loop, which should always be used as a source of
symmetry information in preference to the above space-group names.
They are only intended as comments.
;
_space_group_crystal_system        'trigonal'
_space_group_IT_number             148
_space_group_name_H-M_alt          'R -3'
_space_group_name_Hall             '-R 3'
loop_
  _space_group_symop_operation_xyz
 'x, y, z'
 '-y, x-y, z'
 '-x+y, -x, z'
 'x+2/3, y+1/3, z+1/3'
 '-y+2/3, x-y+1/3, z+1/3'
 '-x+y+2/3, -x+1/3, z+1/3'
 'x+1/3, y+2/3, z+2/3'
 '-y+1/3, x-y+2/3, z+2/3'
 '-x+y+1/3, -x+2/3, z+2/3'
 '-x, -y, -z'
 'y, -x+y, -z'
 'x-y, x, -z'
 '-x+2/3, -y+1/3, -z+1/3'
 'y+2/3, -x+y+1/3, -z+1/3'
 'x-y+2/3, x+1/3, -z+1/3'
 '-x+1/3, -y+2/3, -z+2/3'
 'y+1/3, -x+y+2/3, -z+2/3'
 'x-y+1/3, x+2/3, -z+2/3'

_cell_length_a                     37.857(4)
_cell_length_b                     37.857(4)
_cell_length_c                     6.1010(7)
_cell_angle_alpha                  90
_cell_angle_beta                   90
_cell_angle_gamma                  120
_cell_volume                       7572.2(17)
_cell_formula_units_Z              18
_cell_measurement_reflns_used      5943
_cell_measurement_temperature      100
_cell_measurement_theta_max        24.887
_cell_measurement_theta_min        2.848
_shelx_estimated_absorpt_T_max     0.988
_shelx_estimated_absorpt_T_min     0.807
_exptl_absorpt_coefficient_mu      0.236
_exptl_absorpt_correction_T_max    0.9806
_exptl_absorpt_correction_T_min    0.8803
_exptl_absorpt_correction_type     numerical
_exptl_absorpt_process_details
;
SADABS-2016/2 (Bruker,2016/2) was used for absorption correction.
wR2(int) was 0.0999 before and 0.0760 after correction.
The Ratio of minimum to maximum transmission is 0.8977.
The \l/2 correction factor is Not present.
;
_exptl_absorpt_special_details     ?
_exptl_crystal_colour              'clear colourless'
_exptl_crystal_colour_lustre       clear
_exptl_crystal_colour_primary      colourless
_exptl_crystal_density_diffrn      2.030
_exptl_crystal_density_meas        ?
_exptl_crystal_density_method      ?
_exptl_crystal_description         needle
_exptl_crystal_F_000               4500
loop_
  _exptl_crystal_face_index_h
  _exptl_crystal_face_index_k
  _exptl_crystal_face_index_l
  _exptl_crystal_face_perp_dist
 -5.00 3.00 0.00 0.0240
 -5.00 -1.00 0.00 0.0320
 -2.00 1.00 5.00 0.5080
 -1.00 5.00 0.00 0.0080
 1.00 -1.00 -4.00 0.1130
 1.00 -5.00 0.00 0.0250
 4.00 -1.00 0.00 0.0190
 5.00 -2.00 2.00 0.4700
 5.00 -3.00 0.00 0.0210

_exptl_crystal_size_max            0.949
_exptl_crystal_size_mid            0.058
_exptl_crystal_size_min            0.052
_exptl_transmission_factor_max     ?
_exptl_transmission_factor_min     ?
_diffrn_reflns_av_R_equivalents    0.0692
_diffrn_reflns_av_unetI/netI       0.0425
_diffrn_reflns_Laue_measured_fraction_full  0.999
_diffrn_reflns_Laue_measured_fraction_max  0.999
_diffrn_reflns_limit_h_max         45
_diffrn_reflns_limit_h_min         -45
_diffrn_reflns_limit_k_max         45
_diffrn_reflns_limit_k_min         -45
_diffrn_reflns_limit_l_max         7
_diffrn_reflns_limit_l_min         -7
_diffrn_reflns_number              20405
_diffrn_reflns_point_group_measured_fraction_full  0.999
_diffrn_reflns_point_group_measured_fraction_max  0.999
_diffrn_reflns_theta_full          25.242
_diffrn_reflns_theta_max           25.374
_diffrn_reflns_theta_min           2.152
_diffrn_ambient_temperature        100.00
_diffrn_detector_area_resol_mean   8
_diffrn_measured_fraction_theta_full  0.999
_diffrn_measured_fraction_theta_max  0.999
_diffrn_measurement_device_type    'Bruker SMART APEX CCD area detector'
_diffrn_measurement_method         '\f and \w scans'
_diffrn_radiation_type             MoK\a
_diffrn_radiation_wavelength       0.71073
_diffrn_source                     ?
_diffrn_source_current             1.0
_diffrn_source_power               0.05
_diffrn_source_voltage             50.0
_diffrn_standards_number           0
_reflns_Friedel_coverage           0.000
_reflns_Friedel_fraction_full      .
_reflns_Friedel_fraction_max       .
_reflns_number_gt                  2195
_reflns_number_total               3096
_reflns_special_details
;
 Reflections were merged by SHELXL according to the crystal
 class for the calculation of statistics and refinement.
 
 _reflns_Friedel_fraction is defined as the number of unique
 Friedel pairs measured divided by the number that would be
 possible theoretically, ignoring centric projections and
 systematic absences.
;
_reflns_threshold_expression       'I > 2\s(I)'
_computing_cell_refinement         'SAINT V8.40B (?, 2016)'
_computing_data_collection         ?
_computing_data_reduction          'SAINT V8.40B (?, 2016)'
_computing_molecular_graphics      'Olex2 1.5 (Dolomanov et al., 2009)'
_computing_publication_material    'Olex2 1.5 (Dolomanov et al., 2009)'
_computing_structure_refinement    'XL  (Sheldrick, 2008)'
_computing_structure_solution      'SHELXT 2018/2 (Sheldrick, 2018)'
_refine_diff_density_max           1.369
_refine_diff_density_min           -0.258
_refine_diff_density_rms           0.072
_refine_ls_extinction_coef         .
_refine_ls_extinction_method       none
_refine_ls_goodness_of_fit_ref     0.993
_refine_ls_hydrogen_treatment      constr
_refine_ls_matrix_type             full
_refine_ls_number_parameters       307
_refine_ls_number_reflns           3096
_refine_ls_number_restraints       0
_refine_ls_R_factor_all            0.0734
_refine_ls_R_factor_gt             0.0463
_refine_ls_restrained_S_all        0.993
_refine_ls_shift/su_max            0.000
_refine_ls_shift/su_mean           0.000
_refine_ls_structure_factor_coef   Fsqd
_refine_ls_weighting_details      
 'w=1/[\s^2^(Fo^2^)+(0.0480P)^2^+35.0094P] where P=(Fo^2^+2Fc^2^)/3'
_refine_ls_weighting_scheme        calc
_refine_ls_wR_factor_gt            0.1069
_refine_ls_wR_factor_ref           0.1216
_refine_special_details            ?
_olex2_refinement_description
;
1. Fixed Uiso
 At 1.2 times of:
  All C(H) groups
2.a Ternary CH refined with riding coordinates:
 C1(H1)
;
_atom_sites_solution_hydrogens     geom
_atom_sites_solution_primary       dual
_atom_sites_solution_secondary     ?
loop_
  _atom_site_label
  _atom_site_type_symbol
  _atom_site_fract_x
  _atom_site_fract_y
  _atom_site_fract_z
  _atom_site_U_iso_or_equiv
  _atom_site_adp_type
  _atom_site_occupancy
  _atom_site_site_symmetry_order
  _atom_site_calc_flag
  _atom_site_refinement_flags_posn
  _atom_site_refinement_flags_adp
  _atom_site_refinement_flags_occupancy
  _atom_site_disorder_assembly
  _atom_site_disorder_group
 F1 F 0.64424(5) 0.45720(5) 0.8917(3) 0.0217(4) Uani 1 1 d . . . . .
 F2 F 0.68415(6) 0.41692(6) 0.8113(3) 0.0256(5) Uani 1 1 d . . . . .
 F3 F 0.72624(6) 0.42966(6) 0.4293(3) 0.0259(5) Uani 1 1 d . . . . .
 F4 F 0.72881(5) 0.48484(6) 0.1345(3) 0.0229(4) Uani 1 1 d . . . . .
 F5 F 0.69120(5) 0.52701(5) 0.2183(3) 0.0205(4) Uani 1 1 d . . . . .
 F6 F 0.60691(5) 0.47078(5) 0.2172(3) 0.0202(4) Uani 1 1 d . . . . .
 F7 F 0.52732(5) 0.43551(5) 0.1291(3) 0.0230(4) Uani 1 1 d . . . . .
 F8 F 0.47538(5) 0.44008(6) 0.4205(3) 0.0264(5) Uani 1 1 d . . . . .
 F9 F 0.50501(5) 0.48128(6) 0.8038(3) 0.0265(5) Uani 1 1 d . . . . .
 F10 F 0.58466(5) 0.51685(5) 0.8950(3) 0.0204(4) Uani 1 1 d . . . . .
 F11 F 0.63458(5) 0.55469(5) 0.2203(3) 0.0200(4) Uani 1 1 d . . . . .
 F12 F 0.67569(6) 0.63493(5) 0.1440(3) 0.0225(4) Uani 1 1 d . . . . .
 F13 F 0.73184(5) 0.68655(5) 0.4346(3) 0.0219(4) Uani 1 1 d . . . . .
 F14 F 0.74567(5) 0.65674(5) 0.8118(3) 0.0230(4) Uani 1 1 d . . . . .
 F15 F 0.70514(5) 0.57636(5) 0.8903(3) 0.0207(4) Uani 1 1 d . . . . .
 C1 C 0.64427(9) 0.51702(9) 0.6236(5) 0.0148(6) Uani 1 1 d . . . . .
 H1 H 0.644203 0.516925 0.787525 0.018 Uiso 1 1 calc R U . . .
 C2 C 0.66638(9) 0.49386(9) 0.5597(5) 0.0155(6) Uani 1 1 d . . . . .
 C3 C 0.66559(9) 0.46534(9) 0.7040(5) 0.0166(7) Uani 1 1 d . . . . .
 C4 C 0.68562(9) 0.44387(10) 0.6652(5) 0.0185(7) Uani 1 1 d . . . . .
 C5 C 0.70714(9) 0.45048(9) 0.4731(5) 0.0166(7) Uani 1 1 d . . . . .
 C6 C 0.70838(9) 0.47856(9) 0.3244(5) 0.0167(7) Uani 1 1 d . . . . .
 C7 C 0.68847(9) 0.49979(9) 0.3685(5) 0.0175(7) Uani 1 1 d . . . . .
 C8 C 0.59926(9) 0.49571(9) 0.5597(5) 0.0149(6) Uani 1 1 d . . . . .
 C9 C 0.58281(9) 0.47425(9) 0.3669(5) 0.0164(7) Uani 1 1 d . . . . .
 C10 C 0.54158(10) 0.45582(9) 0.3186(5) 0.0173(7) Uani 1 1 d . . . . .
 C11 C 0.51537(9) 0.45795(9) 0.4657(5) 0.0193(7) Uani 1 1 d . . . . .
 C12 C 0.53033(9) 0.47865(10) 0.6603(5) 0.0183(7) Uani 1 1 d . . . . .
 C13 C 0.57161(9) 0.49697(9) 0.7036(4) 0.0150(6) Uani 1 1 d . . . . .
 C14 C 0.66777(9) 0.56236(9) 0.5607(5) 0.0140(6) Uani 1 1 d . . . . .
 C15 C 0.66161(9) 0.57880(9) 0.3719(5) 0.0153(7) Uani 1 1 d . . . . .
 C16 C 0.68255(9) 0.62020(9) 0.3299(4) 0.0149(6) Uani 1 1 d . . . . .
 C17 C 0.71089(9) 0.64645(9) 0.4779(5) 0.0154(6) Uani 1 1 d . . . . .
 C18 C 0.71823(9) 0.63128(9) 0.6670(5) 0.0157(7) Uani 1 1 d . . . . .
 C19 C 0.69692(9) 0.58999(9) 0.7035(5) 0.0156(6) Uani 1 1 d . . . . .

loop_
  _atom_site_aniso_label
  _atom_site_aniso_U_11
  _atom_site_aniso_U_22
  _atom_site_aniso_U_33
  _atom_site_aniso_U_23
  _atom_site_aniso_U_13
  _atom_site_aniso_U_12
 F1 0.0283(11) 0.0256(10) 0.0163(9) 0.0048(7) 0.0071(8) 0.0172(9)
 F2 0.0332(11) 0.0264(11) 0.0243(10) 0.0077(8) 0.0020(8) 0.0204(9)
 F3 0.0270(11) 0.0319(11) 0.0283(10) -0.0028(8) 0.0019(8) 0.0218(9)
 F4 0.0202(10) 0.0298(11) 0.0183(9) -0.0013(8) 0.0067(7) 0.0122(9)
 F5 0.0263(10) 0.0217(10) 0.0151(8) 0.0060(7) 0.0045(7) 0.0132(8)
 F6 0.0218(10) 0.0246(10) 0.0162(9) -0.0032(7) 0.0016(7) 0.0131(9)
 F7 0.0243(10) 0.0232(10) 0.0167(9) -0.0059(7) -0.0074(7) 0.0083(9)
 F8 0.0143(10) 0.0300(11) 0.0283(10) -0.0003(8) -0.0043(8) 0.0061(9)
 F9 0.0186(10) 0.0360(12) 0.0253(10) -0.0018(8) 0.0065(8) 0.0141(9)
 F10 0.0198(10) 0.0250(10) 0.0158(9) -0.0052(7) -0.0004(7) 0.0107(8)
 F11 0.0228(10) 0.0182(9) 0.0165(9) -0.0018(7) -0.0055(7) 0.0084(8)
 F12 0.0289(11) 0.0220(10) 0.0157(9) 0.0051(7) -0.0031(7) 0.0121(9)
 F13 0.0243(10) 0.0120(9) 0.0251(9) 0.0036(7) -0.0007(8) 0.0057(8)
 F14 0.0227(10) 0.0198(10) 0.0219(9) -0.0028(8) -0.0079(8) 0.0072(8)
 F15 0.0235(10) 0.0206(10) 0.0165(8) 0.0041(7) -0.0039(7) 0.0100(8)
 C1 0.0168(16) 0.0149(16) 0.0123(13) 0.0002(12) -0.0011(12) 0.0077(14)
 C2 0.0125(15) 0.0147(16) 0.0165(15) 0.0002(12) -0.0004(12) 0.0047(13)
 C3 0.0132(16) 0.0187(17) 0.0150(15) 0.0001(12) 0.0041(12) 0.0057(13)
 C4 0.0200(17) 0.0184(17) 0.0177(15) 0.0006(12) -0.0021(13) 0.0100(14)
 C5 0.0119(15) 0.0152(16) 0.0242(16) -0.0071(13) -0.0030(12) 0.0079(13)
 C6 0.0126(16) 0.0201(17) 0.0131(14) -0.0038(12) 0.0008(12) 0.0049(13)
 C7 0.0172(17) 0.0148(16) 0.0167(15) 0.0029(12) -0.0022(13) 0.0052(14)
 C8 0.0156(16) 0.0114(15) 0.0158(15) 0.0020(12) -0.0020(12) 0.0054(13)
 C9 0.0197(17) 0.0159(16) 0.0158(15) 0.0015(12) 0.0034(13) 0.0106(14)
 C10 0.0236(18) 0.0139(16) 0.0144(15) 0.0001(12) -0.0018(13) 0.0093(14)
 C11 0.0136(16) 0.0174(17) 0.0241(16) 0.0032(13) -0.0037(13) 0.0057(14)
 C12 0.0174(17) 0.0209(17) 0.0173(15) 0.0040(13) 0.0038(13) 0.0101(14)
 C13 0.0207(17) 0.0121(15) 0.0106(14) -0.0011(11) -0.0011(12) 0.0069(14)
 C14 0.0139(15) 0.0140(16) 0.0160(14) 0.0012(12) 0.0037(12) 0.0084(13)
 C15 0.0140(16) 0.0180(17) 0.0136(14) -0.0034(12) -0.0019(12) 0.0077(14)
 C16 0.0189(16) 0.0173(16) 0.0110(14) 0.0022(12) 0.0011(12) 0.0108(14)
 C17 0.0164(16) 0.0117(16) 0.0179(15) 0.0024(12) 0.0040(12) 0.0068(13)
 C18 0.0150(16) 0.0148(16) 0.0163(15) -0.0054(12) -0.0040(12) 0.0068(13)
 C19 0.0172(16) 0.0201(17) 0.0126(14) 0.0031(12) 0.0000(12) 0.0116(14)

_geom_special_details
;
 All esds (except the esd in the dihedral angle between two l.s. planes)
 are estimated using the full covariance matrix.  The cell esds are taken
 into account individually in the estimation of esds in distances, angles
 and torsion angles; correlations between esds in cell parameters are only
 used when they are defined by crystal symmetry.  An approximate (isotropic)
 treatment of cell esds is used for estimating esds involving l.s. planes.
;
loop_
  _geom_bond_atom_site_label_1
  _geom_bond_atom_site_label_2
  _geom_bond_distance
  _geom_bond_site_symmetry_2
  _geom_bond_publ_flag
 F1 C3 1.346(3) . ?
 F2 C4 1.335(3) . ?
 F3 C5 1.336(3) . ?
 F4 C6 1.347(3) . ?
 F5 C7 1.344(3) . ?
 F6 C9 1.343(3) . ?
 F7 C10 1.343(3) . ?
 F8 C11 1.342(3) . ?
 F9 C12 1.338(3) . ?
 F10 C13 1.342(3) . ?
 F11 C15 1.342(3) . ?
 F12 C16 1.345(3) . ?
 F13 C17 1.341(3) . ?
 F14 C18 1.337(3) . ?
 F15 C19 1.350(3) . ?
 C1 H1 1.0000 . ?
 C1 C2 1.535(4) . ?
 C1 C8 1.527(4) . ?
 C1 C14 1.536(4) . ?
 C2 C3 1.382(4) . ?
 C2 C7 1.387(4) . ?
 C3 C4 1.381(4) . ?
 C4 C5 1.377(4) . ?
 C5 C6 1.380(4) . ?
 C6 C7 1.375(4) . ?
 C8 C9 1.388(4) . ?
 C8 C13 1.385(4) . ?
 C9 C10 1.386(4) . ?
 C10 C11 1.370(4) . ?
 C11 C12 1.379(4) . ?
 C12 C13 1.382(4) . ?
 C14 C15 1.383(4) . ?
 C14 C19 1.384(4) . ?
 C15 C16 1.381(4) . ?
 C16 C17 1.374(4) . ?
 C17 C18 1.377(4) . ?
 C18 C19 1.372(4) . ?

loop_
  _geom_angle_atom_site_label_1
  _geom_angle_atom_site_label_2
  _geom_angle_atom_site_label_3
  _geom_angle
  _geom_angle_site_symmetry_1
  _geom_angle_site_symmetry_3
  _geom_angle_publ_flag
 C2 C1 H1 104.7 . . ?
 C2 C1 C14 113.5(2) . . ?
 C8 C1 H1 104.7 . . ?
 C8 C1 C2 114.6(2) . . ?
 C8 C1 C14 113.4(2) . . ?
 C14 C1 H1 104.7 . . ?
 C3 C2 C1 118.7(3) . . ?
 C3 C2 C7 116.0(3) . . ?
 C7 C2 C1 125.4(3) . . ?
 F1 C3 C2 119.8(3) . . ?
 F1 C3 C4 117.0(3) . . ?
 C4 C3 C2 123.2(3) . . ?
 F2 C4 C3 120.7(3) . . ?
 F2 C4 C5 120.1(3) . . ?
 C5 C4 C3 119.2(3) . . ?
 F3 C5 C4 120.6(3) . . ?
 F3 C5 C6 120.2(3) . . ?
 C4 C5 C6 119.3(3) . . ?
 F4 C6 C5 119.8(3) . . ?
 F4 C6 C7 120.0(3) . . ?
 C7 C6 C5 120.2(3) . . ?
 F5 C7 C2 120.4(3) . . ?
 F5 C7 C6 117.4(3) . . ?
 C6 C7 C2 122.2(3) . . ?
 C9 C8 C1 125.5(3) . . ?
 C13 C8 C1 118.9(3) . . ?
 C13 C8 C9 115.6(3) . . ?
 F6 C9 C8 120.4(3) . . ?
 F6 C9 C10 117.1(3) . . ?
 C10 C9 C8 122.5(3) . . ?
 F7 C10 C9 120.0(3) . . ?
 F7 C10 C11 120.1(3) . . ?
 C11 C10 C9 119.9(3) . . ?
 F8 C11 C10 120.3(3) . . ?
 F8 C11 C12 120.1(3) . . ?
 C10 C11 C12 119.6(3) . . ?
 F9 C12 C11 120.0(3) . . ?
 F9 C12 C13 120.6(3) . . ?
 C11 C12 C13 119.4(3) . . ?
 F10 C13 C8 119.9(3) . . ?
 F10 C13 C12 117.0(3) . . ?
 C12 C13 C8 123.1(3) . . ?
 C15 C14 C1 125.3(3) . . ?
 C15 C14 C19 115.7(3) . . ?
 C19 C14 C1 119.0(3) . . ?
 F11 C15 C14 120.7(3) . . ?
 F11 C15 C16 117.0(3) . . ?
 C16 C15 C14 122.3(3) . . ?
 F12 C16 C15 120.4(3) . . ?
 F12 C16 C17 119.8(3) . . ?
 C17 C16 C15 119.8(3) . . ?
 F13 C17 C16 119.7(3) . . ?
 F13 C17 C18 120.5(3) . . ?
 C16 C17 C18 119.8(3) . . ?
 F14 C18 C17 119.9(3) . . ?
 F14 C18 C19 121.1(3) . . ?
 C19 C18 C17 119.0(3) . . ?
 F15 C19 C14 119.4(3) . . ?
 F15 C19 C18 117.1(3) . . ?
 C18 C19 C14 123.4(3) . . ?

loop_
  _geom_torsion_atom_site_label_1
  _geom_torsion_atom_site_label_2
  _geom_torsion_atom_site_label_3
  _geom_torsion_atom_site_label_4
  _geom_torsion
  _geom_torsion_site_symmetry_1
  _geom_torsion_site_symmetry_2
  _geom_torsion_site_symmetry_3
  _geom_torsion_site_symmetry_4
  _geom_torsion_publ_flag
 F1 C3 C4 F2 -1.2(4) . . . . ?
 F1 C3 C4 C5 178.6(3) . . . . ?
 F2 C4 C5 F3 1.0(4) . . . . ?
 F2 C4 C5 C6 -179.8(3) . . . . ?
 F3 C5 C6 F4 0.2(4) . . . . ?
 F3 C5 C6 C7 179.5(3) . . . . ?
 F4 C6 C7 F5 -1.4(4) . . . . ?
 F4 C6 C7 C2 178.8(3) . . . . ?
 F6 C9 C10 F7 0.2(4) . . . . ?
 F6 C9 C10 C11 179.4(3) . . . . ?
 F7 C10 C11 F8 -0.6(4) . . . . ?
 F7 C10 C11 C12 179.6(3) . . . . ?
 F8 C11 C12 F9 -0.6(4) . . . . ?
 F8 C11 C12 C13 -179.8(3) . . . . ?
 F9 C12 C13 F10 0.6(4) . . . . ?
 F9 C12 C13 C8 -179.1(3) . . . . ?
 F11 C15 C16 F12 -0.2(4) . . . . ?
 F11 C15 C16 C17 -179.4(3) . . . . ?
 F12 C16 C17 F13 -0.7(4) . . . . ?
 F12 C16 C17 C18 -179.2(3) . . . . ?
 F13 C17 C18 F14 1.8(4) . . . . ?
 F13 C17 C18 C19 -178.5(3) . . . . ?
 F14 C18 C19 F15 -0.5(4) . . . . ?
 F14 C18 C19 C14 179.0(3) . . . . ?
 C1 C2 C3 F1 2.8(4) . . . . ?
 C1 C2 C3 C4 -177.8(3) . . . . ?
 C1 C2 C7 F5 -1.5(5) . . . . ?
 C1 C2 C7 C6 178.4(3) . . . . ?
 C1 C8 C9 F6 0.1(5) . . . . ?
 C1 C8 C9 C10 -179.6(3) . . . . ?
 C1 C8 C13 F10 0.3(4) . . . . ?
 C1 C8 C13 C12 179.9(3) . . . . ?
 C1 C14 C15 F11 -3.0(4) . . . . ?
 C1 C14 C15 C16 177.0(3) . . . . ?
 C1 C14 C19 F15 2.5(4) . . . . ?
 C1 C14 C19 C18 -177.0(3) . . . . ?
 C2 C1 C8 C9 -38.5(4) . . . . ?
 C2 C1 C8 C13 140.8(3) . . . . ?
 C2 C1 C14 C15 96.0(3) . . . . ?
 C2 C1 C14 C19 -85.9(3) . . . . ?
 C2 C3 C4 F2 179.4(3) . . . . ?
 C2 C3 C4 C5 -0.8(5) . . . . ?
 C3 C2 C7 F5 -179.7(3) . . . . ?
 C3 C2 C7 C6 0.1(4) . . . . ?
 C3 C4 C5 F3 -178.8(3) . . . . ?
 C3 C4 C5 C6 0.3(4) . . . . ?
 C4 C5 C6 F4 -179.0(3) . . . . ?
 C4 C5 C6 C7 0.3(4) . . . . ?
 C5 C6 C7 F5 179.3(3) . . . . ?
 C5 C6 C7 C2 -0.6(5) . . . . ?
 C7 C2 C3 F1 -178.8(3) . . . . ?
 C7 C2 C3 C4 0.6(5) . . . . ?
 C8 C1 C2 C3 -87.7(3) . . . . ?
 C8 C1 C2 C7 94.1(4) . . . . ?
 C8 C1 C14 C15 -37.0(4) . . . . ?
 C8 C1 C14 C19 141.1(3) . . . . ?
 C8 C9 C10 F7 179.8(3) . . . . ?
 C8 C9 C10 C11 -1.0(5) . . . . ?
 C9 C8 C13 F10 179.7(3) . . . . ?
 C9 C8 C13 C12 -0.7(4) . . . . ?
 C9 C10 C11 F8 -179.8(3) . . . . ?
 C9 C10 C11 C12 0.4(5) . . . . ?
 C10 C11 C12 F9 179.2(3) . . . . ?
 C10 C11 C12 C13 0.0(5) . . . . ?
 C11 C12 C13 F10 179.8(3) . . . . ?
 C11 C12 C13 C8 0.1(5) . . . . ?
 C13 C8 C9 F6 -179.3(3) . . . . ?
 C13 C8 C9 C10 1.1(4) . . . . ?
 C14 C1 C2 C3 139.9(3) . . . . ?
 C14 C1 C2 C7 -38.3(4) . . . . ?
 C14 C1 C8 C9 93.9(3) . . . . ?
 C14 C1 C8 C13 -86.7(3) . . . . ?
 C14 C15 C16 F12 179.9(3) . . . . ?
 C14 C15 C16 C17 0.6(5) . . . . ?
 C15 C14 C19 F15 -179.2(3) . . . . ?
 C15 C14 C19 C18 1.3(4) . . . . ?
 C15 C16 C17 F13 178.5(3) . . . . ?
 C15 C16 C17 C18 0.0(4) . . . . ?
 C16 C17 C18 F14 -179.7(3) . . . . ?
 C16 C17 C18 C19 0.0(5) . . . . ?
 C17 C18 C19 F15 179.7(3) . . . . ?
 C17 C18 C19 C14 -0.7(5) . . . . ?
 C19 C14 C15 F11 178.8(3) . . . . ?
 C19 C14 C15 C16 -1.3(4) . . . . ?

_shelx_res_file
;
TITL run_R-3_a.res in R-3
    c19hf15.res
    created by SHELXL-2019/1 at 15:10:38 on 24-Feb-2022
REM Old TITL run_R-3 in R-3
REM SHELXT solution in R-3: R1 0.107, Rweak 0.004, Alpha 0.041
REM <I/s> 0.000 for 0 systematic absences, Orientation as input
REM Formula found by SHELXT: C19 F15
CELL 0.71073 37.857 37.857 6.101 90 90 120
ZERR 18 0.0037 0.0037 0.0007 0 0 0
LATT 3
SYMM -Y,+X-Y,+Z
SYMM +Y-X,-X,+Z
SFAC C H F
UNIT 342 18 270

L.S. 10
PLAN  5
SIZE 0.052 0.058 0.949
TEMP -173.15
CONF
BOND
LIST 6
MORE -1
BOND $H
fmap 2
acta
OMIT 0 3 0
REM <olex2.extras>
REM <HklSrc "%.\\run_R-3_a.hkl">
REM </olex2.extras>

WGHT    0.048000   35.009399
FVAR       0.08145
F1    3    0.644243    0.457200    0.891743    11.00000    0.02827    0.02563 =
         0.01630    0.00485    0.00710    0.01720
F2    3    0.684147    0.416920    0.811333    11.00000    0.03321    0.02642 =
         0.02429    0.00774    0.00197    0.02036
F3    3    0.726238    0.429661    0.429290    11.00000    0.02703    0.03189 =
         0.02832   -0.00279    0.00190    0.02182
F4    3    0.728812    0.484838    0.134456    11.00000    0.02019    0.02982 =
         0.01830   -0.00127    0.00671    0.01222
F5    3    0.691201    0.527013    0.218331    11.00000    0.02626    0.02174 =
         0.01508    0.00598    0.00451    0.01323
F6    3    0.606911    0.470778    0.217224    11.00000    0.02183    0.02463 =
         0.01616   -0.00316    0.00157    0.01309
F7    3    0.527320    0.435507    0.129104    11.00000    0.02425    0.02324 =
         0.01673   -0.00585   -0.00742    0.00833
F8    3    0.475381    0.440081    0.420550    11.00000    0.01427    0.02997 =
         0.02826   -0.00028   -0.00426    0.00611
F9    3    0.505011    0.481281    0.803801    11.00000    0.01864    0.03602 =
         0.02530   -0.00177    0.00649    0.01406
F10   3    0.584657    0.516855    0.894996    11.00000    0.01980    0.02498 =
         0.01577   -0.00517   -0.00037    0.01073
F11   3    0.634576    0.554691    0.220307    11.00000    0.02281    0.01819 =
         0.01650   -0.00176   -0.00549    0.00841
F12   3    0.675690    0.634930    0.144034    11.00000    0.02886    0.02196 =
         0.01573    0.00509   -0.00314    0.01210
F13   3    0.731839    0.686552    0.434604    11.00000    0.02425    0.01199 =
         0.02513    0.00358   -0.00073    0.00572
F14   3    0.745674    0.656736    0.811815    11.00000    0.02267    0.01977 =
         0.02195   -0.00276   -0.00790    0.00723
F15   3    0.705142    0.576357    0.890340    11.00000    0.02351    0.02057 =
         0.01654    0.00415   -0.00394    0.01002
C1    1    0.644272    0.517024    0.623618    11.00000    0.01682    0.01488 =
         0.01230    0.00019   -0.00110    0.00765
AFIX  13
H1    2    0.644203    0.516925    0.787525    11.00000   -1.20000
AFIX   0
C2    1    0.666378    0.493865    0.559696    11.00000    0.01253    0.01466 =
         0.01650    0.00021   -0.00043    0.00471
C3    1    0.665589    0.465343    0.703954    11.00000    0.01321    0.01868 =
         0.01498    0.00009    0.00410    0.00569
C4    1    0.685621    0.443869    0.665233    11.00000    0.01995    0.01838 =
         0.01768    0.00061   -0.00208    0.01000
C5    1    0.707141    0.450483    0.473131    11.00000    0.01186    0.01522 =
         0.02424   -0.00715   -0.00295    0.00793
C6    1    0.708377    0.478556    0.324369    11.00000    0.01257    0.02013 =
         0.01313   -0.00384    0.00079    0.00492
C7    1    0.688474    0.499786    0.368498    11.00000    0.01721    0.01485 =
         0.01667    0.00293   -0.00218    0.00519
C8    1    0.599262    0.495708    0.559733    11.00000    0.01561    0.01142 =
         0.01580    0.00198   -0.00199    0.00542
C9    1    0.582810    0.474247    0.366868    11.00000    0.01972    0.01590 =
         0.01578    0.00147    0.00341    0.01059
C10   1    0.541585    0.455819    0.318633    11.00000    0.02365    0.01391 =
         0.01437    0.00010   -0.00175    0.00931
C11   1    0.515371    0.457946    0.465654    11.00000    0.01357    0.01744 =
         0.02412    0.00315   -0.00369    0.00573
C12   1    0.530329    0.478650    0.660254    11.00000    0.01737    0.02091 =
         0.01732    0.00403    0.00378    0.01006
C13   1    0.571611    0.496969    0.703638    11.00000    0.02068    0.01206 =
         0.01060   -0.00107   -0.00108    0.00694
C14   1    0.667769    0.562365    0.560696    11.00000    0.01389    0.01404 =
         0.01595    0.00124    0.00375    0.00835
C15   1    0.661609    0.578798    0.371859    11.00000    0.01402    0.01800 =
         0.01361   -0.00336   -0.00189    0.00771
C16   1    0.682550    0.620202    0.329919    11.00000    0.01888    0.01731 =
         0.01096    0.00215    0.00112    0.01081
C17   1    0.710890    0.646449    0.477880    11.00000    0.01638    0.01174 =
         0.01793    0.00242    0.00395    0.00683
C18   1    0.718233    0.631283    0.666968    11.00000    0.01497    0.01478 =
         0.01631   -0.00542   -0.00396    0.00677
C19   1    0.696920    0.589993    0.703512    11.00000    0.01715    0.02007 =
         0.01263    0.00312   -0.00002    0.01163
HKLF 4


REM  run_R-3_a.res in R-3
REM wR2 = 0.1216, GooF = S = 0.993, Restrained GooF = 0.993 for all data
REM R1 = 0.0463 for 2195 Fo > 4sig(Fo) and 0.0734 for all 3096 data
REM 307 parameters refined using 0 restraints

END

WGHT      0.0486     27.9480

REM Highest difference peak  1.369,  deepest hole -0.258,  1-sigma level  0.072
Q1    1   0.6667  0.3333  0.5009  10.33333  0.05    1.37
Q2    1   0.6667  0.3333  0.3333  10.16667  0.05    1.02
Q3    1   0.6941  0.5747  0.5856  11.00000  0.05    0.32
Q4    1   0.7458  0.4708  0.1801  11.00000  0.05    0.31
Q5    1   0.5883  0.5089  0.6026  11.00000  0.05    0.30
;
_shelx_res_checksum                87444
_shelx_hkl_file
;
  -3   3   0    0.60    0.60
  -4   2   0  224.48    8.30
  -2   4   0  208.38    7.40
   4  -2   0  224.08    7.40
  -2  -2   0  214.18    7.90
  -5   1   0   30.00    2.30
   4  -5   0   27.40    2.30
  -5   1   0   28.40    2.10
   5  -1   0   27.40    2.40
  -1  -4   0   26.90    2.40
   5  -1   0   30.20    2.20
  -4   5   0   28.30    2.20
  -4   5   0   33.50    2.50
   4   1   0   -0.30    0.90
  -5   4   0   -0.40    0.80
   4   1   0    1.10    0.70
  -5   4   0    0.20    0.70
   5  -4   0    0.00    0.70
  -4  -1   0    0.50    0.60
  -4  -1   0   -0.20    0.70
   5  -4   0    0.20    0.60
   3  -6   0  132.09    6.00
  -6   3   0  143.09    5.50
  -6   3   0  144.29    6.00
   3   3   0  147.99    6.30
  -3   6   0  137.69    6.10
   6  -3   0  138.69    6.00
   6  -3   0  135.29    5.50
  -3  -3   0  139.39    6.10
  -6   6   0    2.80    1.50
   6   0   0    3.40    1.20
  -6   6   0    5.60    1.40
   6   0   0    0.90    1.30
   6  -6   0    3.20    1.20
  -6   0   0    2.50    1.40
  -6   0   0    3.90    1.30
   6  -6   0    1.60    1.40
   2   5   0  810.12   23.20
  -7   2   0  809.92   22.90
   5  -7   0  767.72   22.80
  -7   2   0  785.32   21.90
   7  -2   0  801.42   22.20
  -5   7   0  774.12   22.80
  -2  -5   0  801.72   23.10
   7  -2   0  794.62   22.90
   5   2   0  113.79    5.30
   5   2   0  119.39    6.00
  -7   5   0  118.69    5.30
  -7   5   0  128.09    5.90
   7  -5   0  119.99    5.80
   7  -5   0  128.59    5.50
  -5  -2   0  126.59    6.00
  -8   1   0 1357.66   36.60
   7  -8   0 1305.97   36.40
  -8   1   0 1288.47   35.30
  -7   8   0 1334.47   36.60
  -1  -7   0 1344.97   36.90
   8  -1   0 1323.17   35.70
  -7   8   0 1329.17   35.60
   8  -1   0 1339.27   36.70
   4   4   0   74.69    4.90
  -8   4   0   82.59    4.90
  -8   4   0   71.09    4.10
   4  -8   0   83.39    4.90
  -4   8   0   78.89    5.00
  -4  -4   0   74.39    4.70
   8  -4   0   72.79    4.30
   8  -4   0   77.99    4.90
  -8   7   0    1.30    1.20
   7   1   0    1.90    1.30
   7   1   0    3.00    1.80
  -8   7   0   -0.30    1.50
  -7  -1   0    0.00    1.00
  -7  -1   0    0.80    1.40
   8  -7   0    2.30    1.40
   8  -7   0    2.00    1.30
  -9   3   0   21.10    2.70
  -9   3   0   17.00    2.90
   3   6   0   24.90    3.40
   6  -9   0   20.10    3.00
  -6   9   0   28.40    3.60
  -3  -6   0   24.20    3.60
   9  -3   0   27.40    3.50
   9  -3   0   25.20    3.10
   6   3   0  906.81   26.60
  -9   6   0  907.31   26.30
   3  -9   0  907.81   26.60
   6   3   0  874.01   25.30
  -9   6   0  873.51   25.20
   9  -6   0  910.41   26.50
   9  -6   0  920.11   25.50
  -6  -3   0  871.41   26.30
   9   0   0   97.99    5.40
  -9   9   0   89.69    5.70
   9   0   0   86.59    5.80
  -9   9   0   83.19    5.10
   9  -9   0   89.69    5.90
  -9   0   0   85.09    5.70
  -9   0   0   96.09    5.30
   9  -9   0   87.89    5.10
 -10   2   0   86.39    5.20
   8 -10   0   92.39    6.00
 -10   2   0  107.89    6.20
  10  -2   0  102.99    5.70
  10  -2   0  108.59    6.60
  -8  10   0  100.89    6.20
  -2  -8   0   95.59    6.30
  -8  10   0  104.69    5.70
   5   5   0  567.74   18.80
 -10   5   0  558.54   18.20
 -10   5   0  554.84   17.20
   5 -10   0  573.14   18.50
  10  -5   0  544.95   18.30
  10  -5   0  547.65   17.40
  -5  -5   0  571.14   18.60
  -5  10   0  550.44   18.60
   8   2   0   30.70    3.20
 -10   8   0   32.80    3.20
   8   2   0   36.10    4.40
 -10   8   0   33.20    4.20
  10  -8   0   34.70    3.40
  -8  -2   0   29.20    3.90
  10  -8   0   23.00    3.50
  -8  -2   0   23.20    3.00
 -11   1   0   63.39    5.20
  10 -11   0   69.69    5.30
 -11   1   0   68.69    4.80
  -1 -10   0   67.99    5.50
  11  -1   0   75.49    5.10
 -10  11   0   80.39    5.30
 -10  11   0   77.29    5.70
  11  -1   0   69.69    5.50
   7 -11   0   25.90    3.90
   4   7   0   24.90    3.90
 -11   4   0   14.20    2.90
 -11   4   0   21.20    3.10
  11  -4   0   18.90    2.90
  -4  -7   0   24.40    3.70
  11  -4   0   21.50    3.60
  -7  11   0   29.20    4.10
 -11   7   0   15.20    2.60
   4 -11   0   16.90    3.20
 -11   7   0   16.40    3.10
   7   4   0   14.40    3.10
   7   4   0   18.20    2.80
  -7  -4   0   18.80    3.30
  11  -7   0   14.10    2.60
  10   1   0  949.51   29.70
 -11  10   0  993.10   28.40
  10   1   0  994.30   28.60
 -11  10   0  974.60   29.30
 -10  -1   0  978.70   28.10
  11 -10   0  928.91   28.00
  11 -10   0  980.10   29.60
 -10  -1   0  948.01   29.40
   9 -12   0   45.20    4.50
 -12   3   0   40.90    4.30
 -12   3   0   37.50    3.40
  12  -3   0   41.40    3.90
  -9  12   0   29.90    3.90
  -3  -9   0   45.70    4.40
  -9  12   0   42.70    4.30
  12  -3   0   34.50    4.50
 -12   6   0    0.10    1.10
   6   6   0    6.20    2.30
 -12   6   0    3.70    1.60
   6   6   0    2.50    1.40
   6 -12   0    4.50    2.00
  12  -6   0    3.20    1.70
  12  -6   0    1.20    1.80
  -6  -6   0    2.10    2.00
   9   3   0    3.40    1.60
   9   3   0   -0.70    1.40
 -12   9   0   -0.70    1.10
 -12   9   0    4.00    1.90
  12  -9   0   -0.40    1.10
  12  -9   0    0.30    1.40
  -9  -3   0    0.60    1.80
 -12  12   0   69.69    5.70
  12   0   0   79.09    5.60
  12   0   0   81.49    6.30
 -12  12   0   86.29    5.70
  12 -12   0   76.19    5.40
  12 -12   0   81.79    6.10
 -12   0   0   79.09    5.40
 -12   0   0   79.49    6.10
  11 -13   0   -0.10    1.30
 -13   2   0    3.90    2.00
 -13   2   0    2.90    1.10
  13  -2   0    1.40    1.70
  -2 -11   0   -0.90    1.10
  13  -2   0    0.50    1.80
 -11  13   0    2.20    1.40
 -11  13   0    3.40    2.20
   5   8   0  544.05   19.90
 -13   5   0  548.55   19.40
 -13   5   0  544.35   18.10
   8 -13   0  571.34   19.80
  13  -5   0  572.04   19.90
  13  -5   0  553.84   18.60
  -5  -8   0  557.84   19.90
  -8  13   0  560.04   19.80
   8   5   0    6.20    2.80
   5 -13   0    1.80    2.00
 -13   8   0    2.80    2.10
   8   5   0    1.00    1.30
 -13   8   0    0.40    1.10
  -8  -5   0    2.00    1.80
  13  -8   0    2.30    1.70
  13  -8   0    2.50    1.80
 -13  11   0   46.60    4.60
  11   2   0   54.49    5.40
 -13  11   0   57.19    4.60
  11   2   0   48.60    4.40
 -11  -2   0   49.00    4.90
 -11  -2   0   49.50    4.40
  13 -11   0   45.20    4.30
  13 -11   0   57.29    5.40
  13 -14   0  114.89    8.10
 -14   1   0  103.99    6.60
 -14   1   0  113.49    7.80
  14  -1   0  111.59    7.10
  14  -1   0  110.29    8.00
  -1 -13   0   92.19    7.20
 -13  14   0  101.59    6.80
 -13  14   0  107.29    7.60
 -14   4   0   24.10    3.40
  10 -14   0   16.40    3.60
 -14   4   0   23.10    4.00
  -4 -10   0   18.50    3.90
  14  -4   0   18.90    3.30
 -10  14   0   17.70    3.60
 -10  14   0   23.00    3.80
  14  -4   0   23.00    4.10
 -14   7   0  122.59    6.80
   7   7   0  128.79    7.20
   7 -14   0  125.89    8.00
   7   7   0  121.09    8.00
 -14   7   0  129.19    7.70
  14  -7   0  114.29    6.90
  14  -7   0  127.99    8.00
  -7  -7   0  127.69    8.00
  10   4   0  250.07   12.10
 -14  10   0  247.08   10.70
 -14  10   0  265.67   12.10
  10   4   0  256.37   11.20
   4 -14   0  272.87   12.60
  14 -10   0  257.77   11.20
 -10  -4   0  251.47   12.10
  14 -10   0  262.27   12.20
 -14  13   0   68.49    5.50
  13   1   0   75.79    6.40
  13   1   0   79.49    5.80
 -14  13   0   72.39    6.20
 -13  -1   0   70.99    6.30
  14 -13   0   80.69    6.70
  14 -13   0   65.19    5.40
 -13  -1   0   70.19    5.40
 -15   3   0    1.60    1.40
 -15   3   0    1.40    1.90
  12 -15   0    4.50    2.70
  -3 -12   0    0.40    2.20
 -12  15   0   -0.30    1.80
  15  -3   0    0.20    1.60
 -12  15   0   -0.80    1.70
  15  -3   0    2.40    2.30
 -15   6   0   32.20    4.80
 -15   6   0   26.40    3.90
   9 -15   0   29.10    4.40
   6   9   0   31.30    4.80
  15  -6   0   38.50    5.60
  -6  -9   0   23.60    4.40
  15  -6   0   29.00    4.00
  -9  15   0   27.40    4.50
   9   6   0  246.28   11.00
   9   6   0  246.98   12.20
 -15   9   0  245.18   11.80
 -15   9   0  251.17   10.70
   6 -15   0  245.98   12.00
  -9  -6   0  237.68   11.90
  15  -9   0  217.18   10.50
  15  -9   0  251.97   12.10
 -15  12   0   -0.40    1.60
 -15  12   0    1.60    2.00
  12   3   0    0.90    1.30
  12   3   0   -1.00    1.50
  15 -12   0    0.40    1.40
 -12  -3   0    1.00    1.70
  15 -12   0   -0.40    1.20
  15   0   0   40.90    5.40
   0 -15   0   34.70    5.60
 -15  15   0   49.90    6.30
 -15  15   0   39.00    5.10
  15   0   0   33.90    5.50
 -15   0   0   45.00    6.00
 -15   0   0   42.50    4.60
  15 -15   0   43.90    4.70
  15 -15   0   45.10    6.10
 -16   2   0  217.68   10.30
 -16   2   0  214.18   11.40
  14 -16   0  191.88   11.20
  16  -2   0  208.38   11.70
  16  -2   0  203.08   10.50
 -14  16   0  223.48   11.90
  -2 -14   0  201.18   11.60
 -14  16   0  199.28   10.40
 -16   5   0   -0.10    1.10
   5  11   0    3.10    2.50
  11 -16   0   -1.60    1.10
 -16   5   0   -1.10    1.80
  16  -5   0   -0.20    1.90
 -11  16   0    0.60    2.00
 -11  16   0    0.50    1.50
  16  -5   0    0.30    1.40
   8   8   0    0.70    2.30
   8 -16   0   -1.20    1.90
 -16   8   0    3.30    2.20
 -16   8   0    0.40    1.40
   8   8   0   -1.50    1.30
  -8  -8   0    0.20    2.10
  16  -8   0   -0.40    0.90
  16  -8   0    1.00    1.70
 -16  11   0    3.40    2.30
   5 -16   0   -0.80    1.50
  11   5   0   -0.20    1.70
 -16  11   0   -1.40    1.00
  11   5   0    0.50    1.50
  16 -11   0    3.40    2.10
 -11  -5   0   -1.20    1.80
  16 -11   0   -1.80    1.70
 -16  14   0  267.17   12.00
  14   2   0  262.07   13.60
 -16  14   0  272.07   13.40
  14   2   0  258.57   12.30
 -14  -2   0  293.37   12.40
 -14  -2   0  270.97   13.50
  16 -14   0  270.47   13.60
  16 -14   0  268.77   12.00
  16 -17   0   22.70    4.90
 -17   1   0   29.80    5.30
 -17   1   0   32.30    4.70
  17  -1   0   28.30    4.50
 -16  17   0   33.30    4.80
 -16  17   0   22.10    4.60
  -1 -16   0   25.50    5.30
  17  -1   0   34.20    5.70
 -17   4   0   16.40    3.80
  13 -17   0   14.10    3.60
 -17   4   0   19.80    3.50
  -4 -13   0   12.00    4.10
  17  -4   0   14.20    3.40
  17  -4   0   11.20    3.60
 -13  17   0   10.00    3.60
 -13  17   0   11.20    3.10
   7  10   0 2068.19   57.49
  10 -17   0 1985.30   56.49
 -17   7   0 1981.50   55.99
 -17   7   0 1898.41   53.59
  17  -7   0 1901.11   54.49
  -7 -10   0 1906.31   56.39
 -10  17   0 1999.20   56.79
  17  -7   0 1974.50   56.59
  10   7   0   57.29    5.20
 -17  10   0   47.10    6.20
 -17  10   0   32.80    4.50
   7 -17   0   45.70    6.50
  10   7   0   50.29    7.10
  17 -10   0   44.20    5.90
  17 -10   0   41.20    5.30
 -10  -7   0   55.09    6.80
 -17  13   0    1.90    2.30
 -17  13   0    1.30    1.80
  13   4   0   -2.00    2.20
   4 -17   0    5.40    3.50
  13   4   0    2.20    1.70
  17 -13   0   -0.70    1.70
  17 -13   0    0.50    1.70
 -13  -4   0    1.60    2.20
  16   1   0   62.19    6.90
 -17  16   0   75.89    6.10
  16   1   0   73.49    6.50
 -17  16   0   87.79    7.40
  17 -16   0   76.79    7.40
  17 -16   0   76.09    6.40
 -16  -1   0   67.59    6.70
 -16  -1   0   77.59    6.20
 -18   3   0   -1.80    1.80
  15 -18   0    2.80    1.80
 -18   3   0    0.50    1.70
 -15  18   0    2.20    1.90
  18  -3   0    1.80    2.50
 -15  18   0   -1.40    2.00
  18  -3   0    4.50    2.60
  -3 -15   0   -0.30    2.10
  12 -18   0   22.70    4.60
   6  12   0   16.70    4.40
 -18   6   0   14.80    3.80
 -18   6   0   18.60    3.60
  18  -6   0   13.90    3.50
 -12  18   0   10.60    3.70
  -6 -12   0   16.00    4.30
 -12  18   0   11.70    3.30
  18  -6   0   14.70    3.80
   9   9   0   16.00    3.40
   9   9   0    6.30    3.50
 -18   9   0   14.60    3.90
 -18   9   0   11.90    2.90
   9 -18   0   16.30    3.90
  18  -9   0   11.90    3.10
  -9  -9   0   10.40    3.40
  18  -9   0   15.90    4.10
  12   6   0  174.68    9.70
   6 -18   0  168.88   10.70
 -18  12   0  156.18    9.00
  12   6   0  169.68   11.00
 -18  12   0  175.58   10.40
  18 -12   0  154.88    9.30
  18 -12   0  166.68   10.50
 -12  -6   0  176.78   10.70
  15   3   0    5.30    3.10
  15   3   0    6.20    2.70
 -18  15   0    5.20    2.00
 -18  15   0    1.80    2.90
 -15  -3   0    6.40    3.10
  18 -15   0   -0.20    2.00
  18 -15   0    8.40    3.10
 -18  18   0  586.04   23.70
 -18  18   0  638.04   22.70
  18   0   0  597.54   22.90
   0 -18   0  600.84   24.60
  18   0   0  647.04   25.20
  18 -18   0  630.04   24.60
 -18   0   0  602.84   22.00
 -18   0   0  614.44   24.30
 -19   2   0   78.79    6.30
 -19   2   0   75.19    8.30
  17 -19   0   67.59    7.20
 -17  19   0   78.39    6.60
  19  -2   0   62.99    6.30
  19  -2   0   82.49    7.80
  -2 -17   0   66.99    7.10
 -17  19   0   71.79    7.30
 -19   5   0   87.69    6.50
 -19   5   0   93.09    7.70
  14 -19   0  114.49    8.90
  19  -5   0   80.19    7.70
 -14  19   0   93.79    7.30
 -14  19   0   97.09    8.10
  19  -5   0   82.09    6.90
  -5 -14   0   96.79    8.20
 -19   8   0   91.29    6.50
  11 -19   0  105.49    8.50
   8  11   0  114.29    7.70
   8  11   0  109.89    8.90
 -19   8   0  102.69    7.90
  -8 -11   0  114.69    8.80
  19  -8   0   86.99    7.70
  19  -8   0  111.09    7.80
  11   8   0 1316.87   39.00
   8 -19   0 1259.27   40.50
 -19  11   0 1282.77   40.20
  11   8   0 1211.98   40.70
 -19  11   0 1308.57   38.00
  19 -11   0 1258.17   40.70
 -11  -8   0 1320.97   40.90
  19 -11   0 1281.07   38.80
 -19  14   0   94.09    6.90
  14   5   0  108.19    8.70
  14   5   0   98.19    7.50
   5 -19   0  104.49    8.40
 -19  14   0   98.49    7.90
 -14  -5   0   92.19    8.10
  19 -14   0  108.09    7.70
  19 -14   0  114.79    8.90
  17   2   0  179.18   10.60
 -19  17   0  182.78   11.50
  17   2   0  181.38   11.80
 -19  17   0  182.88   10.20
  19 -17   0  188.68   10.50
 -17  -2   0  191.38   13.60
  19 -17   0  191.08   12.00
 -20   1   0  153.58   10.70
  19 -20   0  151.18   11.10
 -20   1   0  162.18    9.70
  -1 -19   0  188.28   12.60
  20  -1   0  155.18   13.20
 -19  20   0  169.98   10.20
 -19  20   0  151.98   10.80
 -20   4   0  543.95   20.10
  16 -20   0  512.15   22.00
  -4 -16   0  532.85   22.60
 -16  20   0  556.54   22.50
 -16  20   0  550.64   21.00
  20  -4   0  515.95   20.80
  20  -4   0  532.85   22.60
 -20   7   0   -2.40    1.10
  13 -20   0   -0.90    1.90
   7  13   0    5.90    3.20
 -20   7   0    0.20    1.90
  -7 -13   0    2.30    2.60
 -13  20   0    0.80    1.80
  20  -7   0    3.20    2.40
 -13  20   0   -0.70    1.30
  20  -7   0   -1.10    1.90
  10  10   0   87.99    8.00
  10  10   0   76.19    7.50
  10 -20   0   68.09    7.20
 -20  10   0   65.49    5.80
 -20  10   0   90.89    7.60
 -10 -10   0   94.39    8.10
  20 -10   0   86.69    7.10
  20 -10   0   83.59    7.80
 -20  13   0  206.28   11.80
  13   7   0  179.78   11.80
 -20  13   0  185.68   10.00
  13   7   0  201.38   12.70
   7 -20   0  179.78   11.60
  20 -13   0  195.78   10.90
 -13  -7   0  176.98   11.40
  20 -13   0  191.68   11.70
 -20  16   0  565.34   20.90
  16   4   0  562.74   23.50
 -20  16   0  559.94   22.60
   4 -20   0  570.04   23.50
  20 -16   0  551.54   21.10
  20 -16   0  570.14   23.30
   1 -20   0    9.50    3.40
 -20  19   0    5.50    3.10
  19   1   0   12.80    3.50
 -20  19   0    7.40    2.70
  20 -19   0   13.50    4.10
  20 -19   0    2.80    2.30
 -19  -1   0    8.00    3.30
 -21   3   0   27.80    4.50
 -21   3   0   33.50    6.00
  18 -21   0   51.19    7.30
  21  -3   0   30.20    5.50
 -18  21   0   32.80    5.50
  -3 -18   0   23.40    5.50
 -18  21   0   25.90    5.50
 -21   6   0   34.70    5.00
  15 -21   0   39.60    6.50
 -21   6   0   30.40    6.10
  21  -6   0   31.00    5.40
 -15  21   0   35.90    6.40
  21  -6   0   24.30    5.40
 -15  21   0   34.90    5.70
  12 -21   0  107.09    8.80
 -21   9   0   87.79    7.70
   9  12   0   94.19    7.40
   9  12   0  110.99    9.10
 -21   9   0   83.79    6.50
  21  -9   0   84.09    7.30
  21  -9   0   77.39    7.80
  -9 -12   0   95.69    9.90
  12   9   0   13.80    3.90
   9 -21   0    8.60    3.20
  12   9   0   20.40    4.40
 -21  12   0   11.40    3.50
 -21  12   0   10.70    2.60
  21 -12   0   16.30    3.80
  21 -12   0   16.30    4.40
   6 -21   0  159.08   11.20
 -21  15   0  154.88    9.30
 -21  15   0  161.48   10.70
  15   6   0  151.98   11.00
  15   6   0  151.38    9.70
  21 -15   0  152.58   10.70
 -15  -6   0  172.78   11.30
  21 -15   0  150.28    9.60
 -21  18   0  123.59    9.70
  18   3   0  134.19    9.30
 -21  18   0  128.09    8.50
  21 -18   0  127.79   10.10
  21 -18   0  118.19    8.50
 -18  -3   0  140.89   10.30
  21   0   0   23.50    4.80
  21   0   0   15.70    4.70
 -21  21   0   19.70    4.20
 -21  21   0   14.90    5.30
 -21   0   0   28.90    5.10
  21 -21   0   23.60    5.60
 -21   0   0   26.30    5.30
 -22   2   0   13.90    4.00
  20 -22   0    9.90    4.10
  -2 -20   0   11.40    4.70
 -20  22   0    9.20    3.30
  22  -2   0   17.40    4.80
  22  -2   0    7.70    3.00
 -22   5   0   -0.80    2.00
 -22   5   0    3.90    2.10
  17 -22   0    2.40    2.50
 -17  22   0    1.70    2.10
  22  -5   0    4.60    2.50
  -5 -17   0    1.10    2.40
 -17  22   0    6.60    2.60
 -22   8   0    6.80    3.30
  14 -22   0   13.10    3.90
   8  14   0    4.60    3.10
 -22   8   0    5.60    2.50
   8  14   0    8.50    2.90
  -8 -14   0   12.30    4.20
  22  -8   0   10.70    3.40
 -14  22   0   14.60    3.40
 -14  22   0   12.70    4.20
  22  -8   0   14.80    4.20
 -22  11   0   27.00    4.40
  11  11   0   18.80    4.10
  11  11   0   11.90    4.10
  11 -22   0   27.50    5.20
 -11 -11   0   18.40    4.40
  22 -11   0   21.50    4.60
  22 -11   0   18.00    4.10
  14   8   0   14.70    3.70
   8 -22   0   10.50    3.40
  14   8   0    9.60    3.80
 -22  14   0   17.00    3.70
  22 -14   0   14.60    4.10
  22 -14   0   14.80    4.00
  17   5   0   21.50    4.70
 -22  17   0    9.90    2.80
  17   5   0   15.30    4.60
   5 -22   0   14.10    4.00
  22 -17   0   17.90    4.10
 -17  -5   0    7.90    3.60
  22 -17   0   16.30    4.50
 -22  20   0    4.30    3.30
   2 -22   0    1.10    2.80
  20   2   0    4.20    3.30
  20   2   0    8.40    2.70
 -22  20   0    8.80    3.00
  22 -20   0    5.80    2.90
 -20  -2   0    9.60    3.40
  22 -20   0    3.00    2.40
  22 -23   0    5.70    3.60
 -23   1   0    4.10    1.90
 -23   1   0    0.10    1.90
  23  -1   0    4.20    3.10
 -22  23   0    2.30    2.60
  23  -1   0   -1.10    2.10
  -1 -22   0    7.10    3.30
 -22  23   0    1.60    2.10
 -23   4   0  344.57   17.60
  19 -23   0  346.07   18.00
 -23   4   0  327.47   17.00
 -19  23   0  352.66   18.30
  23  -4   0  325.87   18.00
  23  -4   0  360.76   17.10
  -4 -19   0  354.06   18.50
 -19  23   0  333.27   16.20
  16 -23   0   76.09    7.90
 -23   7   0   78.79    6.70
 -23   7   0   77.79    7.60
  -7 -16   0   69.49    9.00
  23  -7   0   87.69    7.70
 -16  23   0   73.39    8.00
 -16  23   0   78.29    7.00
  23  -7   0   63.99    8.80
 -23  10   0  219.78   11.30
 -23  10   0  202.38   12.40
  10  13   0  193.08   11.40
  13 -23   0  217.28   13.30
  23 -10   0  218.48   14.00
  23 -10   0  222.48   12.30
 -10 -13   0  197.18   12.80
 -23  13   0   34.10    6.20
 -23  13   0   48.80    6.20
  13  10   0   51.69    9.10
  13  10   0   43.50    6.30
  10 -23   0   43.60    6.80
  23 -13   0   53.39    7.00
  23 -13   0   40.40    6.90
 -13 -10   0   48.30    7.40
 -23  16   0    2.70    2.20
  16   7   0    6.90    3.00
 -23  16   0    5.60    3.00
   7 -23   0    1.30    2.30
  16   7   0    8.60    3.40
 -16  -7   0    5.50    3.10
  23 -16   0    6.30    2.80
  23 -16   0    0.80    2.40
   4 -23   0    0.90    2.10
 -23  19   0    1.70    2.50
  19   4   0    0.60    1.70
 -23  19   0    0.40    1.80
  19   4   0   -3.90    2.00
  23 -19   0    0.70    2.90
  23 -19   0    3.40    2.20
 -19  -4   0    4.00    2.50
  22   1   0   67.49    8.50
 -23  22   0   59.99    6.30
  22   1   0   49.40    8.00
   1 -23   0   45.70    7.90
 -23  22   0   59.49    8.50
 -22  -1   0   69.49    9.00
 -24   3   0    3.30    2.00
  21 -24   0    3.10    2.50
 -24   3   0    2.00    2.10
 -21  24   0    1.60    2.40
  -3 -21   0    4.20    3.00
  24  -3   0    2.20    2.30
  24  -3   0    5.70    3.10
 -21  24   0    4.00    2.50
 -24   6   0   26.90    5.40
  18 -24   0   24.10    5.50
 -24   6   0   22.90    4.50
  24  -6   0   18.00    4.60
 -18  24   0   17.70    3.90
 -18  24   0   20.10    5.30
  -6 -18   0   16.90    5.10
  24  -6   0   19.30    5.00
   9  15   0  156.88   11.80
   9  15   0  177.48   10.90
  15 -24   0  191.88   12.50
 -24   9   0  162.68    9.90
 -24   9   0  145.19   10.90
 -15  24   0  175.58   11.10
  24  -9   0  173.98   12.20
  24  -9   0  179.48   11.30
  -9 -15   0  175.48   12.10
 -24  12   0   14.10    3.30
  12  12   0    7.80    3.90
  12  12   0   18.70    4.10
  12 -24   0   16.30    4.50
 -24  12   0   11.70    4.20
 -12 -12   0   15.50    4.70
  24 -12   0   12.40    5.30
  24 -12   0   16.90    4.10
  15   9   0  536.45   21.50
 -24  15   0  446.76   21.10
 -24  15   0  478.95   19.40
  15   9   0  543.35   23.70
   9 -24   0  502.55   22.60
 -15  -9   0  499.45   22.40
  24 -15   0  524.45   21.10
  18   6   0    0.60    1.50
 -24  18   0    0.30    2.20
 -24  18   0    4.10    2.40
  18   6   0    5.80    3.10
   6 -24   0    2.90    3.20
  24 -18   0    6.00    2.60
 -18  -6   0    1.30    2.60
 -24  21   0    6.00    3.50
  21   3   0   -0.50    2.00
  21   3   0    5.50    3.00
 -24  21   0    4.80    2.70
 -21  -3   0    4.60    3.00
  24 -21   0    6.10    2.50
  24 -21   0    2.10    1.80
   0 -24   0   31.70    7.20
 -24  24   0   15.70    4.00
  24   0   0   20.30    5.20
 -24  24   0   20.80    5.90
  24   0   0   18.40    5.10
 -24   0   0   15.20    4.30
  24 -24   0   15.70    5.20
 -25   2   0   13.70    4.40
  23 -25   0   10.50    4.00
 -25   2   0    7.60    3.10
 -23  25   0   11.40    3.90
  25  -2   0   12.70    4.80
 -23  25   0    2.10    3.00
  25  -2   0   14.50    4.30
  -2 -23   0   14.60    5.30
 -25   5   0    4.10    3.40
 -25   5   0    7.20    2.90
  20 -25   0   12.80    4.30
  -5 -20   0   14.90    4.60
 -20  25   0   14.90    4.00
 -20  25   0   12.60    4.10
  25  -5   0   10.90    4.10
  25  -5   0   13.30    4.40
 -25   8   0   -0.30    1.80
  17 -25   0    1.60    2.70
 -25   8   0    2.10    1.40
   8  17   0   -1.00    1.70
  25  -8   0    7.30    3.60
 -17  25   0    0.60    1.80
  -8 -17   0   -1.10    2.30
  25  -8   0   -1.60    1.80
 -17  25   0    2.50    2.80
  14 -25   0   19.50    5.20
  11  14   0   15.90    4.10
 -25  11   0   23.20    4.40
 -25  11   0   18.90    5.10
  11  14   0   18.20    5.00
  25 -11   0   17.80    4.30
  25 -11   0   28.30    5.90
 -11 -14   0   18.30    4.80
  14  11   0   -1.70    1.50
  11 -25   0   -1.80    1.20
  14  11   0    0.00    2.40
 -25  14   0    1.30    1.40
 -25  14   0    1.40    2.50
  25 -14   0    2.60    2.90
 -14 -11   0   -0.60    2.10
  25 -14   0    2.40    2.20
   8 -25   0    6.00    2.40
 -25  17   0   11.00    3.20
  17   8   0   11.40    4.40
  17   8   0   12.80    3.70
 -25  17   0    5.90    3.40
  25 -17   0    9.50    3.90
 -17  -8   0    6.50    3.40
  25 -17   0   14.60    4.10
  20   5   0   86.29    8.20
 -25  20   0   89.49    8.80
   5 -25   0   77.39    8.50
  20   5   0   75.29    9.90
 -25  20   0   77.39    7.10
  25 -20   0   78.79    7.30
 -20  -5   0   87.99    8.80
  25 -20   0   77.09   10.10
 -25  23   0   28.30    6.40
  23   2   0   21.80    5.30
 -25  23   0   25.00    4.70
   2 -25   0   20.50    6.20
  25 -23   0   20.70    5.40
 -23  -2   0   30.10    5.90
 -26   1   0   37.80    7.20
  25 -26   0   21.50    5.70
  26  -1   0   30.30    6.30
  26  -1   0   28.20    6.60
 -25  26   0   28.90    6.90
 -25  26   0   28.20    5.30
  -1 -25   0   38.40    7.70
  22 -26   0   16.50    4.80
 -26   4   0   17.30    4.80
 -26   4   0   19.40    4.30
  -4 -22   0    9.60    4.10
  26  -4   0   14.00    4.60
 -22  26   0   14.50    4.00
 -22  26   0   14.40    4.70
  26  -4   0   11.10    4.70
 -26   7   0    7.30    2.80
  19 -26   0    2.30    3.10
 -26   7   0    4.60    2.80
 -19  26   0   -2.80    2.50
  26  -7   0   11.00    3.90
  -7 -19   0    7.40    3.90
 -19  26   0    5.60    2.70
  26  -7   0    3.80    2.70
 -26  10   0   27.40    4.80
  10  16   0   36.90    6.00
 -26  10   0   23.20    5.30
  16 -26   0   23.80    5.70
 -10 -16   0   21.20    5.10
  26 -10   0   14.00    4.50
  26 -10   0   32.90    5.90
 -16  26   0   25.80    5.20
  13 -26   0    6.70    3.50
 -26  13   0    2.20    1.70
  13  13   0   -0.70    1.60
  13  13   0    5.90    3.70
 -26  13   0   11.10    4.20
 -13 -13   0    2.60    2.60
  26 -13   0    6.20    2.90
  26 -13   0    3.90    2.80
 -26  16   0   22.10    4.30
  16  10   0   11.60    4.40
  16  10   0   10.50    3.60
 -26  16   0    7.00    3.90
  10 -26   0    9.90    3.80
 -16 -10   0   12.90    4.40
  26 -16   0    6.00    3.50
  26 -16   0    8.50    3.20
   7 -26   0  375.16   20.00
 -26  19   0  379.96   19.30
 -26  19   0  392.06   17.40
  19   7   0  377.16   20.30
  19   7   0  367.96   18.20
  26 -19   0  361.06   19.70
  26 -19   0  386.66   17.80
 -19  -7   0  403.46   20.00
   4 -26   0   30.00    6.70
  22   4   0   15.20    5.20
 -26  22   0   28.20    6.10
 -26  22   0   32.70    5.40
  22   4   0   21.70    5.30
  26 -22   0   23.50    4.90
  26 -22   0   17.70    5.50
 -22  -4   0   19.10    4.90
 -26  25   0   27.00    5.40
 -26  25   0   29.40    6.90
   1 -26   0   18.20    6.00
  25   1   0   29.20    6.00
  25   1   0   15.10    5.30
 -25  -1   0   17.20    5.40
  26 -25   0   24.90    6.20
 -27   3   0  242.48   15.90
 -27   3   0  281.47   14.90
  24 -27   0  304.37   18.10
 -24  27   0  294.27   15.80
  27  -3   0  293.17   18.30
 -24  27   0  260.57   16.70
  -3 -24   0  247.98   16.80
  27  -3   0  285.77   16.50
  21 -27   0  187.18   16.10
 -27   6   0  145.99   12.00
 -27   6   0  172.58   10.80
 -21  27   0  185.68   12.20
  27  -6   0  193.28   12.90
  27  -6   0  164.38   13.10
  -6 -21   0  169.78   13.30
 -21  27   0  194.68   13.90
 -27   9   0    2.00    3.00
   9  18   0    0.30    1.80
  18 -27   0   -0.90    1.70
 -27   9   0    2.70    2.20
 -18  27   0   -1.40    1.80
  27  -9   0    5.10    2.90
  27  -9   0   -0.80    1.70
 -18  27   0    0.10    2.10
  -9 -18   0    5.90    3.70
  12  15   0   60.09    9.50
 -27  12   0   64.99    8.90
 -27  12   0   69.79    6.60
  15 -27   0   66.39    9.30
  12  15   0   63.79    6.80
 -12 -15   0   69.99    9.40
  27 -12   0   61.99    9.40
  27 -12   0   49.10    7.30
  15  12   0    2.40    2.20
  15  12   0   -1.10    1.80
 -27  15   0    0.10    1.70
  12 -27   0    1.00    2.40
 -27  15   0   -0.60    2.00
  27 -15   0    0.20    1.90
 -15 -12   0    3.20    2.30
  27 -15   0    1.60    2.30
 -27  18   0   37.30    5.70
 -27  18   0   34.90    6.90
   9 -27   0   41.20    7.20
  18   9   0   46.30    7.90
  18   9   0   48.90    7.60
  27 -18   0   35.30    6.10
 -18  -9   0   33.00    6.50
  27 -18   0   52.69    8.70
 -27  21   0   49.40    6.90
  21   6   0   47.50    7.40
 -27  21   0   49.00    7.70
   6 -27   0   45.60    7.90
  21   6   0   53.89    9.00
 -21  -6   0   51.19    8.00
  27 -21   0   48.80    8.00
  27 -21   0   58.19    7.60
   3 -27   0    5.40    4.20
   3 -27   0    2.80    3.30
 -27  24   0    5.50    2.80
  24   3   0   -0.10    2.70
  24   3   0    2.90    3.60
 -27  24   0    7.20    3.90
  27 -24   0    6.10    3.40
 -24  -3   0    8.80    4.40
 -27  27   0   -2.60    1.50
  27   0   0    3.10    3.30
 -27  27   0    2.30    3.30
  27   0   0   -2.10    2.40
   0 -27   0   -0.60    3.10
 -27   0   0    1.20    3.10
  27 -27   0    4.50    4.30
 -28   2   0   32.10    7.10
  26 -28   0   12.70    5.30
  28  -2   0   24.60    6.50
  -2 -26   0   17.80    5.20
  28  -2   0   25.10    5.80
 -26  28   0   29.10    6.80
 -26  28   0   35.40    7.50
 -28   5   0  132.19    9.90
  23 -28   0  124.69   11.90
 -28   5   0  165.98   12.40
  28  -5   0  145.29   11.60
  -5 -23   0  171.38   13.50
 -23  28   0  152.08   12.90
  28  -5   0  182.48   14.20
 -23  28   0  151.48   11.20
   8  20   0   13.30    3.70
 -28   8   0   12.00    4.60
 -28   8   0    7.90    2.70
 -20  28   0   12.10    4.30
  28  -8   0   15.70    4.80
  -8 -20   0    8.50    4.30
 -20  28   0    9.40    3.30
  28  -8   0   10.00    3.50
 -28  11   0   22.70    4.60
 -28  11   0   21.60    5.60
  17 -28   0   29.80    6.90
  11  17   0   28.20    5.90
  28 -11   0   31.50    6.50
 -11 -17   0   21.00    5.60
  28 -11   0   23.10    5.30
  14  14   0   52.49    7.70
 -28  14   0   55.09    7.20
 -28  14   0   53.99    8.50
  14 -28   0   56.99    9.00
  14  14   0   55.69    9.10
  28 -14   0   50.39    7.50
 -14 -14   0   54.49    8.60
  28 -14   0   49.70    8.20
 -28  17   0    5.00    2.40
 -28  17   0   11.60    4.20
  11 -28   0    2.80    3.00
  17  11   0    6.90    3.30
  17  11   0    6.50    3.80
 -17 -11   0    7.20    3.40
  28 -17   0   12.10    4.60
  20   8   0    4.70    3.10
 -28  20   0    6.80    4.00
  20   8   0    0.40    3.20
 -28  20   0    7.70    2.90
   8 -28   0   11.60    4.20
 -20  -8   0    8.50    4.20
  28 -20   0    4.10    2.90
  28 -20   0   14.30    4.90
 -28  23   0   25.50    6.60
 -28  23   0   21.00    4.70
  23   5   0   18.50    5.10
   5 -28   0   17.20    5.60
  28 -23   0   16.80    5.80
 -23  -5   0   10.60    4.40
  26   2   0   25.70    6.10
   2 -28   0   42.30    8.60
 -28  26   0   29.50    7.00
 -28  26   0   25.30    5.50
  26   2   0   26.40    6.70
  28 -26   0   27.70    6.70
 -26  -2   0   22.10    5.60
  28 -29   0   20.70    6.50
 -29   1   0   20.90    6.00
 -28  29   0   21.50    6.10
  29  -1   0   15.30    5.40
 -28  29   0   14.10    4.50
  29  -1   0    8.50    5.00
  -1 -28   0   23.70    6.90
 -29   4   0   90.79    9.90
 -29   4   0   99.79    8.70
  25 -29   0  117.09   11.40
 -25  29   0  137.09   12.60
 -25  29   0  103.69   10.90
  29  -4   0  103.99   10.20
  29  -4   0  115.89   11.60
  -4 -25   0   98.09   12.80
 -29   7   0    8.60    3.20
  22 -29   0    3.40    3.70
 -29   7   0    5.30    3.30
 -22  29   0    1.90    3.30
  29  -7   0    3.40    3.10
  -7 -22   0    5.60    4.60
  29  -7   0    6.10    3.20
 -29  10   0   37.00    5.90
  10  19   0   27.10    5.30
 -29  10   0   35.00    7.00
 -10 -19   0   35.20    7.60
  29 -10   0   35.40    7.60
 -19  29   0   19.80    4.60
  29 -10   0   54.29    8.40
 -29  13   0    2.90    2.30
  16 -29   0    3.30    3.10
  13  16   0   -1.40    1.80
  13  16   0    6.50    4.10
 -29  13   0    1.80    3.20
 -16  29   0    5.40    2.70
 -13 -16   0    0.80    3.00
  29 -13   0    3.20    3.30
  29 -13   0    1.00    2.60
  13 -29   0   18.50    5.30
  16  13   0   19.60    5.10
 -29  16   0   17.40    4.70
  16  13   0   19.70    5.60
 -29  16   0   20.50    5.20
  29 -16   0    7.70    3.90
  29 -16   0   16.20    4.80
 -16 -13   0   12.10    4.50
 -29  19   0   30.00    6.20
 -29  19   0   32.90    5.50
  19  10   0   24.60    6.80
  19  10   0   34.00    6.60
  10 -29   0   23.60    6.20
 -19 -10   0   25.50    6.40
  29 -19   0   16.00    5.20
  29 -19   0   18.70    5.00
 -29  22   0   65.79    9.80
   7 -29   0   51.39    9.20
  22   7   0   58.29    8.60
 -29  22   0   51.09    7.20
  22   7   0   59.89   10.20
  29 -22   0   69.09    8.60
 -22  -7   0   54.79    8.40
  29 -22   0   53.39    8.90
   4 -29   0    4.90    4.00
  25   4   0    4.60    3.40
 -29  25   0    9.20    3.40
 -29  25   0    1.80    3.70
   4 -29   0    3.40    4.00
  25   4   0    5.40    3.70
  29 -25   0    2.70    2.90
 -25  -4   0    0.60    3.00
 -29  28   0   39.70    8.10
  28   1   0   53.69    9.00
  28   1   0   44.90    9.00
 -29  28   0   43.10    7.10
   1 -29   0   37.60    8.10
 -28  -1   0   59.69    9.80
  29 -28   0   42.80    8.60
 -30   3   0    8.10    4.60
  27 -30   0   13.10    5.40
 -27  30   0   14.30    4.70
 -27  30   0   13.00    5.50
  30  -3   0    4.60    4.30
  -3 -27   0    4.40    4.70
  30  -3   0    2.30    3.30
  24 -30   0   12.40    5.20
 -30   6   0    8.50    3.60
 -30   6   0   13.70    5.00
  30  -6   0   18.40    5.30
  30  -6   0   12.10    4.10
  -6 -24   0    6.00    4.70
 -24  30   0   14.20    4.70
 -24  30   0   29.20    6.80
 -30   9   0    2.10    2.10
 -30   9   0    3.40    3.40
  21 -30   0    1.40    3.70
   9  21   0    5.90    3.30
  -9 -21   0   -1.50    3.40
  30  -9   0   -1.60    2.90
 -21  30   0    1.90    3.10
 -21  30   0    1.20    2.70
  30  -9   0    4.70    3.60
 -30  12   0   14.10    4.80
  12  18   0   19.50    4.70
 -30  12   0   15.40    3.60
 -18  30   0   35.60    6.50
 -12 -18   0   17.00    5.20
  30 -12   0    6.20    3.80
  30 -12   0   17.10    4.70
 -30  15   0   45.80    6.70
  15  15   0   48.20    8.60
  15 -30   0   63.19    9.80
  15  15   0   52.49    8.10
 -30  15   0   52.99    8.60
 -15 -15   0   57.89    9.10
  30 -15   0   40.40    7.80
  30 -15   0   39.60    6.80
  18  12   0   80.49   11.10
  18  12   0   89.09   10.70
 -30  18   0  104.29   10.00
  12 -30   0   86.19   11.20
 -30  18   0   95.19    9.70
  30 -18   0   74.09   10.60
 -18 -12   0   87.99   11.70
  30 -18   0   93.39    8.90
  21   9   0  159.28   12.10
   9 -30   0  175.78   13.60
 -30  21   0  164.98   13.10
  21   9   0  151.88   13.40
  30 -21   0  153.88   13.00
 -21  -9   0  172.98   13.20
  30 -21   0  168.18   11.80
   6 -30   0   -0.40    2.70
  24   6   0   -1.50    2.70
 -30  24   0    3.10    3.40
  24   6   0   -4.30    1.90
  30 -24   0   -1.10    2.80
 -24  -6   0   -0.10    3.30
  30 -24   0    2.40    2.80
 -30  27   0    0.40    3.30
   3 -30   0    1.40    4.20
   3 -30   0    3.40    3.60
 -30  27   0    1.50    2.50
  27   3   0   -1.10    2.90
  27   3   0   -0.70    2.50
 -27  -3   0    1.30    3.70
  30 -27   0    3.80    4.40
 -30  30   0   15.50    4.20
 -30  30   0   12.20    5.40
  30   0   0    5.60    4.10
  30   0   0   12.60    4.70
   0 -30   0   11.20    6.00
 -30   0   0   10.30    4.50
  30 -30   0   16.20    5.60
 -31   2   0   12.70    5.30
  29 -31   0   10.80    5.20
  31  -2   0    3.30    4.00
 -29  31   0    4.60    4.20
  -2 -29   0    9.40    5.20
  31  -2   0    5.40    4.00
 -29  31   0    6.00    2.90
 -31   5   0    7.10    3.00
 -31   5   0    6.60    3.90
  26 -31   0    5.20    3.90
 -26  31   0   14.30    5.20
  31  -5   0    6.20    4.00
 -26  31   0    8.30    3.10
  -5 -26   0   12.30    5.50
  31  -5   0   13.00    5.50
 -31   8   0   26.30    6.60
   8  23   0   27.80    6.00
 -31   8   0   32.10    5.90
  23 -31   0   49.00    9.10
  31  -8   0   35.20    6.60
  -8 -23   0   20.60    6.50
 -23  31   0   35.00    7.90
  31  -8   0   36.50    8.30
 -31  11   0    0.60    2.20
 -31  11   0    3.30    3.30
  20 -31   0    2.50    2.70
  11  20   0    1.30    1.90
 -11 -20   0    6.90    4.00
  31 -11   0   -2.40    2.60
 -20  31   0   -0.90    2.20
  31 -11   0    2.30    2.50
  14  17   0    6.70    4.20
 -31  14   0    8.00    3.90
  14  17   0    8.50    4.00
  17 -31   0    5.40    4.70
 -31  14   0   12.70    3.40
  31 -14   0    7.50    3.40
 -17  31   0    7.80    3.90
 -14 -17   0   11.90    4.60
  31 -14   0   17.60    5.70
  14 -31   0  381.66   21.10
 -31  17   0  379.66   17.60
  17  14   0  376.36   19.50
  17  14   0  410.66   22.40
 -31  17   0  373.56   20.20
  31 -17   0  371.26   19.10
 -17 -14   0  349.17   20.30
  31 -17   0  359.16   20.90
  20  11   0    0.20    2.50
  11 -31   0    5.10    3.40
  20  11   0   -0.20    2.60
 -31  20   0    5.10    3.30
 -31  20   0    0.90    2.20
  31 -20   0   -0.90    2.60
 -20 -11   0    8.20    4.10
  31 -20   0    2.40    3.50
   8 -31   0   -0.20    2.90
 -31  23   0   -1.00    1.60
 -31  23   0    7.40    4.60
  23   8   0    1.40    3.00
  23   8   0    0.80    3.40
  31 -23   0    4.00    3.70
  31 -23   0    0.70    3.60
 -23  -8   0    1.80    3.50
   5 -31   0   -0.90    4.30
 -31  26   0    2.50    3.70
  26   5   0    3.10    3.70
 -31  26   0    1.00    2.50
   5 -31   0    4.50    3.70
  26   5   0    3.70    3.60
  31 -26   0    1.80    2.80
 -26  -5   0    2.50    4.20
  31 -26   0   -3.60    3.00
   2 -31   0    6.80    4.70
 -31  29   0    7.10    3.70
  29   2   0    4.50    3.50
  29   2   0   14.00    5.50
   2 -31   0    7.90    4.80
 -29  -2   0    0.30    3.80
  31 -29   0    6.10    4.00
 -32   1   0    8.00    5.60
  31 -32   0   27.10    7.50
 -31  32   0   17.30    6.90
  -1 -31   0   35.00    8.00
  32  -1   0   32.20    8.90
  32  -1   0   19.90    6.30
 -31  32   0   28.40    5.90
  28 -32   0   33.90    7.70
 -32   4   0   30.80    7.20
 -28  32   0   25.20    7.20
 -28  32   0   16.80    4.50
  32  -4   0   26.40    7.10
  32  -4   0   10.90    4.80
  25 -32   0   -1.10    2.70
 -32   7   0   -2.80    2.60
 -32   7   0    3.60    2.80
  32  -7   0    1.40    3.00
  -7 -25   0    1.70    3.80
 -25  32   0   -1.50    2.40
 -25  32   0    4.70    4.20
  32  -7   0   -0.90    3.00
  22 -32   0  179.28   14.30
  10  22   0  160.48   12.30
 -32  10   0  156.98   12.80
 -32  10   0  173.88   11.60
 -10 -22   0  139.99   12.80
  32 -10   0  145.89   13.20
 -22  32   0  140.69   11.60
  32 -10   0  152.38   12.50
 -32  13   0    0.10    1.70
 -32  13   0    0.60    2.90
  19 -32   0    1.70    2.90
  13  19   0    5.70    3.50
 -19  32   0    0.00    2.30
  32 -13   0    4.40    3.60
 -13 -19   0    8.90    4.60
  32 -13   0    6.20    3.80
 -32  16   0  116.59   10.90
  16 -32   0  144.39   13.00
  16  16   0  113.99   10.40
 -32  16   0  110.39    9.10
  16  16   0  117.99   11.90
 -16 -16   0  119.99   11.50
  32 -16   0  123.79   10.90
  32 -16   0  122.39   12.10
 -32  19   0  147.89   12.50
 -32  19   0  150.58   10.50
  19  13   0  151.48   13.30
  13 -32   0  132.29   12.40
  19  13   0  151.48   12.20
 -19 -13   0  146.39   12.80
  32 -19   0  160.78   13.80
  32 -19   0  160.78   12.20
 -32  22   0   24.70    4.90
 -32  22   0   33.30    7.40
  22  10   0   25.80    5.90
  22  10   0   25.30    6.90
  10 -32   0   25.90    6.70
  32 -22   0   20.90    6.10
  32 -22   0   24.80    5.50
 -22 -10   0   28.60    7.10
  25   7   0    5.20    3.80
 -32  25   0   10.60    4.30
  25   7   0    0.80    3.10
 -32  25   0    2.60    2.60
   7 -32   0    1.10    3.20
 -25  -7   0    3.50    4.40
  32 -25   0    7.40    3.80
  32 -25   0    2.00    3.10
  28   4   0   -1.40    3.00
   4 -32   0   -1.50    2.80
   4 -32   0    4.90    5.30
 -32  28   0    4.20    2.60
 -32  28   0    5.60    3.70
  32 -28   0    3.20    4.80
 -28  -4   0    7.10    4.30
 -32  31   0   19.20    6.10
   1 -32   0   22.80    7.60
  31   1   0   18.10    6.80
   1 -32   0   24.50    7.90
 -32  31   0   24.60    5.50
  31   1   0   21.90    7.40
  32 -31   0   17.00    6.70
 -31  -1   0   30.80    7.50
 -33   3   0   73.69   10.90
  30 -33   0   90.49   13.40
 -30  33   0   78.79   11.80
 -30  33   0   72.39    9.80
  33  -3   0   75.49   12.30
  -3 -30   0   65.99   11.10
   6  27   0   -3.30    2.50
  27 -33   0    3.00    4.00
 -33   6   0    0.50    2.50
 -33   6   0    1.40    3.70
 -27  33   0   -0.70    1.90
  33  -6   0    1.80    3.20
  33  -6   0   -1.30    3.40
 -27  33   0   -0.40    3.60
  -6 -27   0    0.40    3.90
 -33   9   0  207.98   13.00
   9  24   0  189.38   13.70
  24 -33   0  176.58   14.80
  33  -9   0  196.68   14.50
  -9 -24   0  168.58   16.60
  33  -9   0  201.78   16.40
 -24  33   0  192.98   13.70
 -33  12   0   -2.60    3.60
 -33  12   0   -1.20    1.80
  12  21   0    0.50    2.70
  21 -33   0    2.30    3.40
 -12 -21   0    7.70    4.40
  33 -12   0    3.30    3.30
 -21  33   0    1.50    2.80
  33 -12   0   -0.60    2.80
  15  18   0    2.80    3.60
 -33  15   0   -5.20    3.10
 -33  15   0   -1.30    1.90
  18 -33   0    3.30    3.50
  33 -15   0    1.40    3.00
  33 -15   0   -2.20    2.00
 -15 -18   0   -4.60    2.80
 -18  33   0   -0.10    2.50
  15 -33   0   69.19   11.20
 -33  18   0   67.89   10.40
 -33  18   0   70.99    7.20
  18  15   0   72.29   11.20
 -18 -15   0   78.89   11.60
  33 -18   0   74.39   10.00
  33 -18   0   76.09   11.30
  12 -33   0   80.59   14.00
  21  12   0  108.89   11.50
 -33  21   0   92.39   10.20
 -33  21   0  118.49    9.50
 -21 -12   0  103.29   13.10
  33 -21   0  102.89    9.90
  33 -21   0  108.19   11.40
  24   9   0   48.30    9.80
 -33  24   0   31.20    5.70
   9 -33   0   40.30    8.70
 -33  24   0   32.30    7.30
  24   9   0   26.10    7.30
  33 -24   0   31.80    7.90
 -24  -9   0   27.70    7.70
  33 -24   0   44.80    7.60
 -33  27   0   26.90    7.10
 -33  27   0   23.40    5.40
  27   6   0   22.40    6.20
   6 -33   0   21.60    7.70
   6 -33   0   23.00    7.00
  27   6   0   19.70    7.20
  33 -27   0   23.40    7.00
 -27  -6   0   20.60    6.50
  33 -27   0   31.00    6.60
 -33  30   0    6.10    3.40
   3 -33   0    5.20    4.90
 -33  30   0    6.70    4.40
   3 -33   0    7.70    5.30
  30   3   0    7.20    4.80
  30   3   0    1.10    4.30
  33 -30   0    9.30    4.90
 -30  -3   0    1.50    4.70
 -33  33   0   -2.10    4.70
   0 -33   0   -2.80    4.80
  33   0   0    6.20    4.90
 -33  33   0   -1.80    2.60
  33   0   0    3.80    4.80
   0 -33   0    0.30    4.40
  33 -33   0   -2.10    3.60
  32 -34   0   -2.60    2.40
 -32  34   0    2.00    5.20
 -32  34   0   -0.50    3.10
  34  -2   0    0.00    3.60
  -2 -32   0    3.00    5.70
  34  -2   0   -3.10    4.00
 -34   5   0   18.60    6.60
  29 -34   0    8.70    4.00
  -5 -29   0   20.60    7.20
 -29  34   0   14.60    6.60
  34  -5   0    8.20    4.30
 -29  34   0   21.50    5.80
  34  -5   0   13.80    6.10
   8  26   0   -0.70    3.20
 -34   8   0    0.90    4.00
 -34   8   0    1.10    2.10
  26 -34   0   -2.50    3.70
 -26  34   0    1.40    2.80
  34  -8   0    0.70    3.50
  -8 -26   0   10.00    4.80
  34  -8   0    1.80    4.20
 -26  34   0    2.20    3.60
  23 -34   0   21.40    6.20
 -34  11   0   21.20    7.50
  11  23   0   22.40    6.00
 -34  11   0   23.40    5.30
 -11 -23   0   18.70    7.00
 -23  34   0   45.40    9.00
  34 -11   0   25.80    6.70
  34 -11   0   20.20    6.30
  20 -34   0   -0.80    2.50
 -34  14   0    2.50    3.60
 -34  14   0    0.40    2.10
 -20  34   0    2.90    2.90
  34 -14   0    3.70    4.00
  34 -14   0    1.00    3.60
 -34  17   0    5.20    2.60
  17  17   0   -2.00    5.20
 -34  17   0    9.50    4.50
  17  17   0    9.20    4.60
  17 -34   0    6.70    4.60
  34 -17   0    6.40    4.30
  34 -17   0    7.00    4.40
 -17  34   0    6.10    3.50
  14 -34   0  206.68   15.40
  20  14   0  160.58   13.20
  20  14   0  183.48   15.10
 -34  20   0  180.88   14.20
 -34  20   0  154.58   11.00
  34 -20   0  157.78   12.50
 -20 -14   0  183.08   17.50
  34 -20   0  132.99   13.20
  11 -34   0   44.50   10.20
 -34  23   0   28.90    5.70
  23  11   0   41.70    8.80
  23  11   0   48.40    8.60
 -34  23   0   40.00    8.90
  34 -23   0   60.19    9.10
  34 -23   0   44.80    9.30
 -23 -11   0   41.50    8.70
 -34  26   0  118.79    9.90
  26   8   0  133.09   12.40
 -34  26   0  134.49   12.40
  26   8   0  120.49   15.40
   8 -34   0  126.09   17.90
  34 -26   0  111.39   10.70
  34 -26   0  126.99   13.10
 -26  -8   0  119.49   12.00
  29   5   0   28.10    7.90
  29   5   0   43.30    9.30
   5 -34   0   27.80    8.40
 -34  29   0   33.40    9.90
 -34  29   0   38.40    7.10
   5 -34   0   49.90    9.60
 -29  -5   0   25.70    7.40
  34 -29   0   47.90    9.30
   2 -34   0    0.10    3.50
  32   2   0   11.70    5.10
 -34  32   0    6.50    3.50
   2 -34   0   -3.60    4.00
 -34  32   0    6.40    4.80
  32   2   0   13.20    6.40
  34 -32   0   -3.50    3.60
  34 -35   0   12.00    5.70
 -34  35   0   12.20    5.60
  35  -1   0   10.10    6.00
 -34  35   0   10.20    3.80
  -1 -34   0   13.50    6.50
  35  -1   0   12.90    6.20
  31 -35   0    2.60    5.10
  35  -4   0   10.50    5.00
  35  -4   0    7.30    5.10
 -31  35   0    8.40    4.10
  -4 -31   0    0.30    4.60
 -31  35   0    2.20    4.80
  28 -35   0  109.69   14.70
 -35   7   0   94.59    9.30
 -35   7   0   88.79   12.10
  35  -7   0  106.99   13.60
  35  -7   0  102.39   14.20
 -28  35   0   82.19   10.90
 -28  35   0  129.99   12.70
  -7 -28   0  102.39   14.20
 -35  10   0    2.30    3.00
 -35  10   0    0.90    3.40
  25 -35   0   -1.80    3.70
  10  25   0   -1.70    2.90
  35 -10   0    0.30    3.80
 -25  35   0   -3.70    2.70
 -10 -25   0    2.50    3.90
  35 -10   0   -1.20    2.40
 -35  13   0   11.90    5.40
 -35  13   0    6.30    3.50
  22 -35   0    6.10    3.70
 -13 -22   0    1.70    4.60
  35 -13   0    5.80    4.30
 -22  35   0   23.60    6.00
  35 -13   0    3.30    2.90
 -35  16   0   24.10    5.30
  19 -35   0   35.90    8.20
 -35  16   0   21.70    7.90
 -19  35   0   13.20    5.60
  35 -16   0   18.10    5.50
 -16 -19   0   18.40    6.40
  35 -16   0   25.30    7.20
  16 -35   0  152.18   13.60
 -35  19   0  120.39    9.90
  19  16   0  140.49   12.10
  19  16   0  117.59   12.70
 -19 -16   0  142.59   13.00
  35 -19   0  120.89   12.60
  35 -19   0  127.19   11.80
  22  13   0   35.80    8.70
 -35  22   0   38.10    6.30
  13 -35   0   28.70    7.10
  22  13   0   35.70    7.60
 -22 -13   0   44.90    8.10
  35 -22   0   31.90    8.30
  35 -22   0   31.70    6.50
  10 -35   0  569.84   28.60
  25  10   0  510.85   28.40
  25  10   0  535.65   26.90
 -35  25   0  472.15   29.70
 -35  25   0  572.64   24.00
 -25 -10   0  574.54   28.60
  35 -25   0  569.34   25.40
  35 -25   0  571.94   29.70
 -35  28   0    6.80    3.70
   7 -35   0    9.30    6.80
   7 -35   0    6.90    5.00
  28   7   0   17.60    5.90
 -35  28   0    5.70    4.20
  28   7   0   12.70    6.20
  35 -28   0    5.80    4.40
  35 -28   0    6.60    3.80
 -28  -7   0   -0.30    4.50
  31   4   0   49.70   10.40
 -35  31   0   48.50    7.80
  31   4   0   40.80    8.60
   4 -35   0   22.70    7.30
 -35  31   0   25.40    7.50
  35 -31   0   44.50    9.70
 -35  34   0   -3.00    4.70
 -35  34   0    2.60    3.20
  34   1   0    7.30    4.90
  35 -34   0    2.00    3.70
  33 -36   0   -0.40    3.00
 -33  36   0    2.10    3.20
  36  -3   0    0.10    3.30
  36  -3   0    1.80    4.20
 -33  36   0   13.30    6.90
  30 -36   0   -1.40    3.50
  36  -6   0    4.40    4.80
  36  -6   0    3.40    4.90
 -30  36   0    1.80    3.30
 -36   9   0    2.20    3.50
  27 -36   0   -1.50    3.50
 -36   9   0    4.10    3.30
  36  -9   0    9.00    4.00
  -9 -27   0   -0.70    3.50
  36  -9   0   -3.20    3.00
 -27  36   0    4.50    3.30
  24 -36   0   10.70    4.60
 -36  12   0   16.10    6.30
 -36  12   0    9.20    3.60
  36 -12   0    6.80    4.80
 -24  36   0    8.10    3.80
  36 -12   0    6.10    5.00
 -12 -24   0   11.50    6.20
 -36  15   0    8.70    3.50
 -36  15   0   17.00    5.90
  21 -36   0    7.90    4.70
 -21  36   0    8.20    3.70
  36 -15   0   14.30    5.20
 -15 -21   0   11.80    5.10
  36 -15   0    2.20    3.30
  18  18   0   36.00    8.60
 -36  18   0   38.00    8.50
 -36  18   0   28.60    5.70
  18 -36   0   29.00    7.70
  36 -18   0   37.70    8.30
 -18 -18   0   16.50    5.80
  36 -18   0   33.70    7.50
 -18  36   0   21.60    6.40
  15 -36   0    9.70    4.40
 -36  21   0   19.50    4.60
  21  15   0   12.10    5.10
  21  15   0   13.80    6.10
 -36  21   0    2.70    3.90
  36 -21   0   13.40    5.40
  36 -21   0    5.60    4.40
 -21 -15   0    2.80    4.70
  12 -36   0    2.40    4.40
 -36  24   0    3.80    4.50
  24  12   0    2.80    4.60
 -36  24   0    0.40    2.50
  24  12   0    2.20    4.00
  36 -24   0    8.00    3.70
  36 -24   0    5.70    4.70
 -24 -12   0   -4.40    4.60
 -36  27   0  241.98   14.20
   9 -36   0  243.48   18.00
  27   9   0  184.98   16.40
  27   9   0  185.88   15.30
 -36  27   0  222.08   16.70
  36 -27   0  190.88   16.50
 -27  -9   0  224.48   17.20
  36 -27   0  209.58   14.90
   6 -36   0  143.19   14.20
 -36  30   0  120.59   13.00
  30   6   0  128.09   16.50
 -36  30   0   99.79    9.60
   6 -36   0  121.09   13.30
  36 -30   0  137.49   14.30
  33   3   0    2.30    4.50
 -36  33   0    4.10    3.30
   3 -36   0    0.80    4.60
 -36  33   0   14.20    5.90
  36 -33   0   -1.40    4.20
   0 -36   0   34.30    8.90
 -36  36   0   35.90    7.30
  36 -36   0   18.40    6.70
  35 -37   0   75.09   13.10
 -35  37   0   84.39   11.20
  32 -37   0    4.50    5.70
  37  -5   0   -1.10    4.70
 -32  37   0   -1.60    2.80
  37  -5   0   -2.80    2.90
 -32  37   0   -1.70    3.90
  29 -37   0    8.30    4.90
 -29  37   0   -2.20    2.50
  37  -8   0   -1.10    4.00
  37  -8   0    3.10    3.80
  26 -37   0   -1.10    3.00
 -37  11   0    7.70    4.70
 -37  11   0   -0.40    2.70
  37 -11   0    4.60    3.70
 -26  37   0    1.20    3.10
  37 -11   0    1.90    3.90
 -11 -26   0   -1.50    4.70
 -37  14   0    0.30    4.00
  23 -37   0   -1.20    3.30
 -37  14   0    1.10    2.40
  37 -14   0    1.20    3.70
  37 -14   0    3.20    4.70
 -14 -23   0    0.10    4.00
 -23  37   0    3.50    3.70
  20 -37   0    6.20    4.80
 -37  17   0    3.30    2.90
 -37  17   0   -4.70    3.70
  37 -17   0    2.30    3.90
  37 -17   0    4.30    4.00
 -20  37   0    6.70    4.70
 -17 -20   0   -7.70    4.50
  17 -37   0  119.89   15.30
 -37  20   0  116.39   14.50
 -37  20   0  107.09    9.50
  20  17   0  108.79   14.70
 -20 -17   0  115.69   14.90
  37 -20   0  116.49   15.10
  37 -20   0  104.89   10.60
  23  14   0    7.30    4.60
 -37  23   0    2.00    2.70
 -37  23   0    9.30    4.80
  14 -37   0   -0.50    3.40
  37 -23   0   -0.10    3.70
  37 -23   0    1.50    3.80
 -23 -14   0    0.70    5.00
  11 -37   0    9.20    5.80
  26  11   0   -1.70    3.80
 -37  26   0    3.70    3.20
 -37  26   0    2.60    4.30
  37 -26   0    1.50    4.80
  37 -26   0    5.80    3.90
 -37  29   0   -7.70    3.60
   8 -37   0    1.40    4.50
   8 -37   0   -4.20    5.40
 -37  29   0    5.00    2.40
  29   8   0    6.80    4.20
  37 -29   0   -2.40    2.60
   5 -37   0   -6.30    3.30
 -37  32   0   -1.10    5.10
 -37  32   0    2.30    3.40
  32   5   0   -6.90    4.20
  37 -32   0    4.90    5.10
 -37  35   0   42.80    7.60
   2 -37   0   32.50    9.20
  37 -35   0   46.90   10.70
  37 -38   0   14.50    7.30
 -37  38   0   19.20    5.80
  38  -1   0   22.20    8.50
  -1 -37   0   15.20    7.00
  34 -38   0   22.60    6.80
 -34  38   0   28.90    9.40
 -34  38   0   38.40    8.00
  31 -38   0    6.20    5.50
 -31  38   0    4.90    5.80
  38  -7   0    0.50    3.30
  38  -7   0    2.50    4.90
 -31  38   0    2.00    3.20
  28 -38   0   -1.90    3.60
 -38  10   0    2.70    2.90
  38 -10   0    4.10    4.70
 -28  38   0   -1.00    2.30
  38 -10   0   -4.30    4.00
 -38  13   0    5.40    3.60
  25 -38   0    9.50    5.20
  38 -13   0    8.40    5.30
 -25  38   0   14.40    4.60
  38 -13   0    3.20    4.80
 -38  16   0    1.00    4.80
 -38  16   0   -0.70    2.20
  22 -38   0    1.40    5.00
  38 -16   0    1.80    3.50
 -22  38   0    2.40    2.90
  38 -16   0   -4.30    3.90
  19  19   0    0.70    4.20
 -38  19   0    0.40    2.70
  19 -38   0   -4.50    3.60
 -38  19   0   -3.50    4.20
 -19  38   0    3.50    3.10
  38 -19   0   -1.20    2.50
  38 -19   0    4.60    4.30
 -38  22   0   37.20    6.70
  16 -38   0   22.00    7.30
  22  16   0   29.10    8.00
 -38  22   0   29.60    7.40
  38 -22   0   31.00    7.30
  38 -22   0   47.40    9.90
  25  13   0   79.69   12.80
  13 -38   0   78.79   12.00
 -38  25   0   87.89    8.70
 -38  25   0   61.19   11.20
  38 -25   0   76.09   13.00
  38 -25   0   67.89    9.80
 -38  28   0   -2.30    4.40
  28  10   0   -1.40    3.40
  10 -38   0    3.60    4.70
 -38  28   0    0.30    2.20
  38 -28   0    2.00    5.00
  38 -28   0   -2.80    3.80
  31   7   0   10.70    4.80
   7 -38   0    7.80    4.20
 -38  31   0    9.30    4.30
  38 -31   0   16.40    7.10
   4 -38   0   53.09   10.60
 -38  34   0   28.40    6.40
  34   4   0   29.00    9.60
  38 -34   0   47.50   11.20
  37   1   0    4.30    5.30
 -38  37   0   -1.00    3.40
   1 -38   0   -4.80    4.50
  38 -37   0    4.80    3.80
  36 -39   0    5.50    5.80
  -3 -36   0    0.40    4.40
 -36  39   0    4.00    3.50
  39  -3   0   -6.70    3.80
  33 -39   0   25.80    8.30
 -33  39   0   27.70    7.20
  30 -39   0    1.10    4.20
  39  -9   0   -2.10    4.10
 -30  39   0    1.70    3.30
  39  -9   0    2.00    4.90
  27 -39   0   -5.00    3.60
 -39  12   0   -1.40    2.20
  39 -12   0    2.40    4.20
  39 -12   0   -3.20    4.60
 -27  39   0    3.20    2.90
  24 -39   0   -0.10    3.30
 -39  15   0    3.10    2.80
  39 -15   0    9.10    5.10
  39 -15   0    6.80    4.60
 -24  39   0    0.80    4.30
 -39  18   0    2.90    2.70
  21 -39   0   -2.90    3.70
 -21  39   0   -0.20    3.20
  39 -18   0   -3.60    3.50
  39 -18   0   -4.50    3.70
  21  18   0    3.80    4.80
 -39  21   0    1.30    2.40
  18 -39   0   -4.90    3.40
  39 -21   0    2.00    4.00
  39 -21   0    5.80    4.40
 -18  39   0    3.90    3.80
 -39  24   0   85.19    8.50
  24  15   0   85.29   13.00
  15 -39   0   69.99   12.10
  39 -24   0   74.09   12.70
  39 -24   0   60.69    9.90
 -39  27   0  168.48   12.30
  27  12   0  172.28   16.10
  12 -39   0  179.38   15.90
  39 -27   0  154.38   16.10
  39 -27   0  147.89   13.20
  30   9   0   11.10    5.90
 -39  30   0    8.00    3.90
  39 -30   0   11.20    5.90
  33   6   0    7.50    6.20
 -39  33   0   -1.70    2.90
   6 -39   0    1.60    4.80
  39 -33   0   -3.60    4.20
 -39  36   0  106.19   10.70
   3 -39   0  133.49   14.00
  36   3   0  122.39   16.50
  39 -36   0  110.69   16.10
  39   0   0   15.60    7.50
 -39  39   0   26.00    6.30
   0 -39   0   15.50    7.40
  39 -39   0   14.10    7.20
  38 -40   0    4.20    6.90
  40  -2   0    8.70    6.10
 -38  40   0    3.20    4.10
  -2 -38   0    5.90    5.90
  35 -40   0   20.30    8.20
  40  -5   0   27.90    7.30
 -35  40   0   15.70    4.50
  32 -40   0    7.50    5.90
  40  -8   0    3.50    4.70
 -32  40   0    3.20    3.80
 -40  11   0    3.40    2.90
  29 -40   0   -1.60    3.70
  40 -11   0    5.20    5.20
  40 -11   0   -3.20    3.90
 -29  40   0   -1.30    3.10
 -40  14   0    7.40    3.10
  26 -40   0   11.50    5.50
  40 -14   0   -2.40    4.00
 -26  40   0    3.50    3.80
  40 -14   0    6.00    5.30
 -40  17   0   10.20    4.30
  23 -40   0    7.20    4.70
 -23  40   0   18.00    5.80
  40 -17   0   11.10    5.90
  40 -17   0   15.20    7.10
 -40  20   0    4.40    3.00
  20 -40   0   11.10    6.30
  40 -20   0    4.00    5.00
 -20  40   0    9.20    4.70
  40 -20   0    4.20    4.30
 -40  23   0   11.50    4.30
  17 -40   0    7.30    4.90
  23  17   0   10.00    5.00
  40 -23   0   18.60    6.30
  40 -23   0   13.30    5.50
  14 -40   0   -0.80    3.90
  26  14   0    3.00    3.70
 -40  26   0    1.00    3.20
  40 -26   0    2.80    4.50
  40 -26   0    1.50    4.00
  29  11   0  204.58   21.00
 -40  29   0  209.88   13.80
  11 -40   0  207.48   17.70
  40 -29   0  186.58   17.20
  40 -29   0  203.28   15.10
  32   8   0   87.99   14.30
 -40  32   0   98.39    9.70
   8 -40   0   88.79   14.20
  40 -32   0  117.09   16.90
   5 -40   0    6.30    5.90
 -40  35   0   -0.70    2.70
  35   5   0    5.40    4.80
  40 -35   0   -7.00    4.00
 -40  38   0    1.20    3.50
   2 -40   0    2.50    5.70
  38   2   0   -0.10    4.20
  40 -38   0    2.10    5.40
  37 -41   0   17.50    8.10
  41  -4   0   16.10    6.40
  -4 -37   0    3.50    6.10
 -37  41   0   25.00    7.10
  34 -41   0    0.10    4.50
  41  -7   0   12.40    5.10
 -34  41   0    1.60    3.30
  31 -41   0   12.90    5.90
  41 -10   0    1.60    4.70
 -31  41   0    1.40    3.60
  28 -41   0   -4.10    4.50
 -41  13   0    1.20    3.40
  41 -13   0    4.00    5.80
 -28  41   0    1.70    3.20
  41 -13   0   -0.30    4.70
 -41  16   0    7.90    3.60
  25 -41   0   15.10    5.60
  41 -16   0   20.90    7.50
 -25  41   0   26.10    6.60
  41 -16   0    5.20    5.40
 -41  19   0    3.00    3.60
  22 -41   0    3.60    5.50
  41 -19   0    0.30    4.60
 -22  41   0    1.20    4.00
  41 -19   0   -2.60    4.30
  19 -41   0   36.30    9.50
 -41  22   0   14.10    4.40
  22  19   0   21.20    7.10
  41 -22   0   30.20    8.40
  41 -22   0   26.60    6.90
 -19  41   0   17.30    6.40
 -41  25   0   54.89    8.40
  25  16   0   62.99   13.60
  16 -41   0   46.90   10.50
  41 -25   0   45.30    9.40
  41 -25   0   65.19   12.10
  28  13   0   46.50   10.60
  13 -41   0   58.59   11.10
 -41  28   0   47.60    8.00
  41 -28   0   34.70    9.20
  41 -28   0   45.90    8.30
  31  10   0  106.29   15.80
  10 -41   0  114.29   15.70
 -41  31   0  105.39    9.70
  41 -31   0   89.89   14.20
   7 -41   0   18.10    6.50
  34   7   0   13.50    7.20
 -41  34   0    6.50    3.60
  41 -34   0    9.60    6.80
   4 -41   0    1.30    6.20
 -41  37   0    2.20    3.60
  37   4   0   -1.70    5.40
  36 -42   0    7.10    6.30
  42  -6   0   16.80    7.40
 -36  42   0    1.10    4.10
  33 -42   0    6.00    4.90
  42  -9   0   10.10    6.00
 -33  42   0    6.80    4.00
  30 -42   0    9.90    6.20
 -30  42   0   -9.00    3.20
  42 -12   0   -5.70    3.30
  27 -42   0   14.40    7.40
 -42  15   0   39.00    7.70
  42 -15   0   27.40    9.50
 -27  42   0   33.80    8.30
 -42  18   0   -0.90    2.60
  24 -42   0    0.50    4.60
  42 -18   0   -7.10    5.40
  42 -18   0   -5.40    4.20
 -24  42   0    1.50    3.60
 -42  21   0   16.40    4.90
  21 -42   0   13.80    6.40
  42 -21   0   15.70    6.30
 -21  42   0   15.50    6.30
  42 -21   0   28.30    8.40
 -42  24   0    0.30    2.80
  24  18   0    6.00    5.00
  18 -42   0    3.00    4.80
  42 -24   0   -4.00    4.70
 -18  42   0    0.20    3.60
  42 -24   0    3.60    5.20
 -42  27   0   46.50    7.60
  15 -42   0   63.09   12.00
  42 -27   0   64.49   11.80
  42 -27   0   46.60    8.70
  30  12   0   17.90    6.70
 -42  30   0   12.50    4.40
  12 -42   0   26.40    7.50
  42 -30   0   11.10    5.40
  42 -30   0   17.10    6.80
 -42  33   0   96.59    9.60
   9 -42   0  109.49   16.00
  33   9   0   68.99   12.30
  42 -33   0   74.39   15.50
  36   6   0   -1.80    5.00
 -42  36   0    5.00    3.70
   6 -42   0    3.80    5.90
  42 -36   0  -10.50    6.00
  32 -43   0    6.10    4.90
  43 -11   0   -5.90    4.80
 -32  43   0    4.50    3.90
  29 -43   0    1.40    5.30
 -43  14   0   -2.10    3.00
  43 -14   0   -4.00    4.50
  43 -14   0   -6.60    5.80
 -29  43   0   -2.30    4.00
 -43  17   0   -1.40    2.60
  26 -43   0   -1.00    5.10
 -26  43   0   -0.70    3.60
  43 -17   0    2.10    4.90
  43 -17   0    1.30    5.60
  23 -43   0    0.70    4.10
 -43  20   0    6.00    4.00
  43 -20   0   -2.50    6.00
 -23  43   0    5.20    4.20
  43 -20   0   -4.10    5.50
 -43  23   0    0.50    3.10
  20 -43   0   -0.20    3.80
  43 -23   0    6.00    6.00
 -20  43   0    3.50    4.20
 -43  26   0   15.00    4.40
  17 -43   0    9.80    5.40
  26  17   0   10.50    6.10
  43 -26   0    8.80    6.20
  14 -43   0   -1.60    5.00
  29  14   0   -2.40    4.30
 -43  29   0    1.00    2.90
  43 -29   0   -0.60    5.40
  11 -43   0    4.00    6.90
 -43  32   0    0.10    3.30
  32  11   0    2.70    5.10
  43 -32   0    5.10    6.50
  31 -44   0    2.90    6.60
  44 -13   0    1.30    4.80
 -31  44   0   -1.50    4.20
 -44  16   0    8.80    4.50
  28 -44   0   10.90    5.40
 -28  44   0   -0.30    3.00
  44 -16   0    4.90    6.20
 -44  19   0   25.70    6.10
  25 -44   0   23.70    8.10
 -25  44   0   16.30    6.60
  44 -19   0   18.00    7.60
  44 -19   0   18.40    8.00
 -44  22   0    2.00    3.20
  22 -44   0    8.30    6.60
  44 -22   0    3.70    5.80
  44 -22   0    1.50    5.50
 -22  44   0    8.40    5.80
 -44  25   0    4.20    3.70
  25  19   0    6.70    6.30
  19 -44   0   16.30    7.20
 -19  44   0    4.30    4.90
  44 -25   0    8.00    6.00
 -44  28   0    3.50    3.60
  16 -44   0    4.00    4.20
  28  16   0   -2.10    4.20
  44 -28   0    5.30    6.00
  44 -28   0    1.40    4.30
  13 -44   0   80.39   14.00
 -44  31   0   68.19    9.60
  31  13   0   82.79   14.40
  44 -31   0   54.09    9.70
  44 -31   0   71.49   13.60
 -45  18   0    8.10    4.10
  27 -45   0    6.00    6.50
  45 -18   0   11.30    6.70
 -27  45   0    4.30    4.90
 -45  21   0   63.79    9.80
  24 -45   0   73.19   12.80
 -24  45   0   45.80    9.90
  45 -21   0   69.79   12.10
  45 -21   0   42.60   10.70
  21 -45   0   23.70    7.90
 -45  24   0   21.20    5.80
 -21  45   0   23.00    8.10
  45 -24   0   19.20    7.00
  45 -24   0   26.10    8.60
  27  18   0    9.90    6.20
 -45  27   0   -2.80    3.50
  18 -45   0    2.30    6.40
  45 -27   0   -7.60    5.80
  45 -27   0    4.20    5.40
   1  -1  -1  260.67    9.30
   0   1  -1  252.17    8.70
   0   1  -1  255.87    8.70
   1  -1  -1  257.57    7.90
  -1   0  -1  256.57    8.60
   0  -1   1  247.38    8.60
   1   0   1  252.57    7.10
  -1   1   1  253.37    9.20
  -1   1   1  263.37    8.00
   0  -1   1  255.07    8.10
   1   0   1  254.97    8.70
  -1   3  -1  416.96   12.60
   3  -2  -1  441.26   14.30
   1  -3   1  431.76   13.10
   1  -3   1  445.56   12.60
  -3   2   1  420.56   13.10
  -2   2  -1   36.00    2.30
   0  -2  -1   34.60    1.80
   2   0  -1   35.10    3.10
  -2   0   1   36.20    2.80
  -2   0   1   37.50    3.10
   0   2   1   39.20    1.90
   0   2   1   33.20    3.00
  -2   5  -1    3.10    1.00
   5  -3  -1    3.30    1.80
  -3  -2  -1    3.50    0.70
   5  -3  -1    4.10    1.60
   3   2   1    2.50    0.80
  -5   3   1    2.80    1.60
   2  -5   1    3.10    0.90
  -5   3   1    5.30    1.70
   2  -3  -1   33.80    3.20
   1   2  -1   26.30    2.50
  -2   3   1   31.60    2.30
  -1  -2   1   32.50    2.80
  -2   3   1   32.40    3.20
  -1  -2   1   33.10    2.90
  -3   4  -1  149.69    5.00
   4  -1  -1  145.79    7.00
  -1  -3  -1  155.78    4.70
   4  -1  -1  148.09    6.70
   1   3   1  152.88    4.90
  -4   1   1  144.29    6.50
  -4   1   1  150.28    7.00
   3  -4   1  146.49    4.80
  -4  -3  -1  547.35   15.90
  -3   7  -1  578.74   15.90
   7  -4  -1  597.44   19.40
   7  -4  -1  569.34   18.50
   4   3   1  573.84   16.20
  -7   4   1  595.04   19.30
  -7   4   1  576.84   18.50
   0   4  -1   92.49    4.50
  -4   0  -1   91.89    2.90
   4  -4  -1  103.09    5.90
   0  -4   1   99.59    5.30
   0  -4   1   97.19    4.50
   4   0   1   96.89    3.30
  -4   4   1  102.09    5.00
   3   1  -1   90.49    5.10
   3   1  -1   85.89    4.80
   1  -4  -1   82.79    3.70
  -3  -1   1   79.09    4.70
   4  -3   1   82.19    3.70
  -1   4   1   77.89    5.00
  -1   4   1   88.09    3.80
  -3  -1   1   89.59    4.90
   4  -3   1   82.89    3.20
  -2  -4  -1    6.10    1.20
  -4   6  -1    7.10    0.90
  -2  -4  -1    5.80    1.20
   6  -2  -1    6.60    2.10
   6  -2  -1    9.50    2.40
  -6   2   1    5.80    2.00
  -6   2   1    4.10    1.90
  -4   9  -1  908.21   24.10
   9  -5  -1  885.41   27.50
  -5  -4  -1  904.71   25.00
   9  -5  -1  933.71   28.30
  -9   5   1  900.51   27.40
   5   4   1  908.91   25.30
  -9   5   1  887.21   27.90
   6  -5  -1  169.88    7.70
  -5  -1  -1  165.88    5.60
  -1   6  -1  178.48    6.60
   6  -5  -1  175.08    8.50
   5   1   1  173.18    6.00
   1  -6   1  171.68    6.40
  -6   5   1  173.38    7.60
  -6   5   1  177.38    8.60
   2   3  -1   61.29    3.80
   3  -5  -1   52.89    4.20
   2   3  -1   36.10    3.50
  -5   2  -1   45.40    2.40
   5  -2   1   46.80    2.50
  -2  -3   1   52.69    3.60
  -3   5   1   50.29    3.30
  -3   5   1   55.79    4.30
  -2  -3   1   43.80    3.70
   5   0  -1  523.35   16.80
   5   0  -1  487.05   16.50
   0  -5  -1  513.25   14.40
  -5   0   1  510.95   16.60
   5  -5   1  501.35   15.20
  -5   0   1  513.15   16.70
  -5   8  -1  327.67    9.10
  -3  -5  -1  311.07   10.40
   8  -3  -1  303.87   12.40
   8  -3  -1  319.17   12.80
  -8   3   1  318.67   12.40
  -8   3   1  303.07   12.40
  11  -6  -1  640.14   21.80
  11  -6  -1  619.84   21.40
  -6  -5  -1  628.64   19.00
 -11   6   1  617.34   21.40
   6   5   1  602.54   19.20
 -11   6   1  592.04   20.90
  -2   8  -1 1787.42   46.10
  -6  -2  -1 1788.12   45.90
   8  -6  -1 1807.12   48.80
   8  -6  -1 1864.91   49.90
  -8   6   1 1772.02   49.40
  -8   6   1 1791.32   48.50
   6   2   1 1758.92   46.10
   1   5  -1    5.40    2.20
   1   5  -1    2.70    1.40
   5  -6  -1    4.70    2.20
   5  -6  -1   12.20    2.40
  -6   1  -1    6.40    1.20
  -5   6   1    5.90    2.20
  -1  -5   1    7.80    1.70
  -1  -5   1    7.80    2.20
   6  -1   1    3.60    1.10
  -5   6   1    4.80    1.70
   4   2  -1    9.40    2.30
  -6   4  -1   13.30    1.90
   4   2  -1   13.80    2.50
  -2   6   1   14.10    2.00
  -4  -2   1    9.40    2.20
   6  -4   1   10.10    1.80
  -4  -2   1   12.70    2.70
  -1  -6  -1   26.00    2.60
  -6   7  -1   30.10    1.80
   7  -1  -1   29.10    3.80
   7  -1  -1   19.70    3.30
   6  -7   1   31.50    3.10
  -7   1   1   31.30    3.90
  -7   1   1   31.00    4.00
  -4  -6  -1 3006.60   78.09
  10  -4  -1 3208.58   81.59
  10  -4  -1 2991.20   80.99
   4   6   1 3041.60   78.49
   6 -10   1 3085.39   80.29
 -10   4   1 3187.48   81.19
 -10   4   1 3074.49   80.69
  13  -7  -1  151.38    9.30
  13  -7  -1  165.28    9.50
  -7  -6  -1  148.69    7.70
   7   6   1  148.19    8.00
 -13   7   1  170.18    9.50
 -13   7   1  170.38    9.60
  10  -7  -1   82.89    6.10
  -7  -3  -1   83.49    4.70
  -3  10  -1   84.49    4.40
  10  -7  -1   83.29    6.30
   7   3   1   86.69    5.00
 -10   7   1   88.29    6.10
 -10   7   1   86.09    6.40
  -7   0  -1    3.80    1.10
   7  -7  -1    6.90    2.50
   7  -7  -1    2.20    1.70
   0   7  -1    3.00    1.20
  -7   7   1    5.90    1.90
   0  -7   1    5.40    1.90
   7   0   1    4.40    1.40
   0  -7   1    5.30    1.40
  -7   7   1    4.40    2.20
   3   4  -1  929.21   27.40
  -7   3  -1  871.01   24.30
   3   4  -1  893.71   26.10
  -3  -4   1  928.91   26.00
  -4   7   1  940.11   27.80
  -3  -4   1  937.81   27.40
   7  -3   1  911.31   24.70
  -7   6  -1    2.40    1.40
   6   1  -1    5.80    2.20
   6   1  -1    6.00    2.20
   7  -6   1    5.50    1.80
  -6  -1   1    1.40    1.50
  -1   7   1    5.10    1.60
  -6  -1   1    4.40    1.90
   9  -2  -1    5.90    2.20
  -2  -7  -1    7.00    1.70
   9  -2  -1    8.80    2.40
  -9   2   1    5.10    2.00
  -9   2   1    8.00    2.50
   7  -9   1    8.60    2.20
  12  -5  -1   28.90    4.70
  -5  -7  -1   22.20    3.30
  12  -5  -1   21.30    4.10
   7 -12   1   23.60    4.10
 -12   5   1   26.40    4.20
   5   7   1   18.10    3.10
 -12   5   1   31.10    4.80
  15  -8  -1  566.54   22.10
  15  -8  -1  610.14   22.70
  -8  -7  -1  591.84   20.30
 -15   8   1  569.44   22.00
   8   7   1  646.74   21.20
   7 -15   1  588.54   22.20
 -15   8   1  632.34   22.50
  -8  -4  -1 9716.53  259.47
  12  -8  -1 9947.50  257.27
  -4  12  -1 9796.02  256.07
  -8  -4  -1 9999.00  249.88
  -4  12  -1 9900.91  269.97
  12  -8  -1 9702.83  271.37
   4 -12   1 9789.72  270.57
 -12   8   1 9800.62  256.97
 -12   8   1 9550.74  270.37
   4 -12   1 9680.93  256.97
   8   4   1 9701.93  259.17
   8   4   1 9707.93  249.18
   9  -8  -1    6.80    2.40
  -8  -1  -1    3.10    1.30
  -1   9  -1    3.60    1.30
   9  -8  -1    6.80    2.00
   8   1   1    6.10    1.60
  -9   8   1    8.20    2.50
  -9   8   1    4.00    2.10
   2   6  -1  163.48    8.50
   2   6  -1  160.88    7.30
   6  -8  -1  168.08    8.70
   6  -8  -1  166.88    7.80
  -8   2  -1  163.18    6.50
  -6   8   1  156.48    8.60
  -2  -6   1  177.88    8.80
   8  -2   1  172.78    6.80
  -2  -6   1  182.98    7.50
  -6   8   1  183.18    7.90
   5   3  -1    4.50    1.70
  -8   5  -1    1.00    1.10
   5   3  -1    0.70    1.40
   8  -5   1    2.30    0.50
  -3   8   1    1.60    1.30
   8  -5   1    0.50    1.10
  -5  -3   1    2.80    1.80
  -5  -3   1    1.70    1.40
   8   0  -1   98.09    6.40
  -8   8  -1   99.09    5.60
   8   0  -1   97.99    6.40
   8  -8   1   92.19    5.50
  -8   0   1   94.19    6.40
  -8   0   1   91.89    6.10
  -3  -8  -1  476.35   16.10
  11  -3  -1  512.45   18.40
  11  -3  -1  488.65   18.30
   8 -11   1  470.55   17.10
 -11   3   1  487.15   17.80
 -11   3   1  468.05   17.90
  14  -6  -1 3606.84   98.69
  -6  -8  -1 3614.74   95.99
  14  -6  -1 3765.22   98.89
   8 -14   1 3775.92   98.39
 -14   6   1 3817.72   98.79
   6   8   1 3759.32   96.59
 -14   6   1 3836.72   98.69
  17  -9  -1    2.40    2.30
  -9  -8  -1    9.80    2.60
  17  -9  -1    6.20    3.40
 -17   9   1    1.70    2.10
   8 -17   1    1.50    2.40
   9   8   1    6.30    2.30
 -17   9   1    3.10    2.90
  -9  -5  -1    6.70    2.00
  14  -9  -1    6.00    2.40
 -14   9   1    6.50    2.40
   9   5   1    1.40    2.10
 -14   9   1    8.80    3.00
  -9  -2  -1 2808.82   73.09
  -2  11  -1 2850.61   72.79
  11  -9  -1 2918.81   76.79
  11  -9  -1 2848.52   75.99
 -11   9   1 2747.03   76.29
 -11   9   1 2931.71   75.99
   9   2   1 2914.71   73.79
   8  -9  -1  603.44   20.90
  -9   1  -1  594.84   17.90
   8  -9  -1  632.54   20.20
   1   8  -1  607.84   18.70
  -8   9   1  610.54   21.10
  -8   9   1  619.04   20.00
  -1  -8   1  618.94   20.90
   9  -1   1  577.84   18.20
   4   5  -1  143.89    8.00
  -9   4  -1  126.39    5.90
   5  -9  -1  135.49    6.80
   4   5  -1  136.29    6.90
   9  -4   1  126.59    6.10
  -4  -5   1  123.19    6.50
  -5   9   1  134.99    7.80
   9  -4   1  134.49    4.90
  -4  -5   1  142.19    8.00
  -5   9   1  133.29    6.80
   7   2  -1   61.49    4.90
   7   2  -1   74.59    5.70
  -9   7  -1   70.49    4.50
   9  -7   1   59.59    4.30
  -7  -2   1   64.59    5.20
  -7  -2   1   54.29    4.50
   9  -7   1   63.69    2.50
  -2   9   1   57.49    5.20
  -9  10  -1   17.00    1.50
  10  -1  -1   17.80    3.80
  10  -1  -1   14.80    3.10
   9 -10   1   17.00    3.20
 -10   1   1   15.60    3.40
 -10   1   1   13.00    2.80
  13  -4  -1   25.60    4.40
  13  -4  -1   25.20    4.60
  -4  -9  -1   28.10    3.90
 -13   4   1   16.80    3.50
 -13   4   1   27.20    4.70
   9 -13   1   19.60    3.70
  16  -7  -1   96.09    8.10
  16  -7  -1   83.39    7.30
  -7  -9  -1   97.69    6.80
 -16   7   1  101.99    7.90
   7   9   1   86.49    6.70
   9 -16   1   99.39    7.80
 -16   7   1  104.39    7.70
  19 -10  -1  441.86   19.80
 -10  -9  -1  457.65   20.20
  19 -10  -1  430.66   19.10
 -19  10   1  413.86   18.40
 -19  10   1  386.76   18.30
  10   9   1  448.56   18.20
   9 -19   1  409.76   18.90
  16 -10  -1   -2.20    1.60
  16 -10  -1    3.40    2.40
 -10  -6  -1   -1.00    1.20
 -16  10   1   -2.20    1.50
 -16  10   1   -0.40    1.60
  10   6   1   -2.60    1.30
  13 -10  -1  169.78    9.90
 -10  -3  -1  170.88    8.40
  13 -10  -1  178.98   10.20
 -13  10   1  201.68   10.70
 -13  10   1  179.18   10.00
  10   3   1  168.98    8.80
 -10   0  -1   41.20    3.50
   0  10  -1   41.00    3.50
  10 -10  -1   34.30    5.00
  10 -10  -1   30.90    4.50
 -10  10   1   53.69    5.10
   0 -10   1   44.60    5.90
  10   0   1   44.70    3.80
 -10  10   1   37.30    4.80
 -10   3  -1   46.00    3.60
   3   7  -1   52.69    4.90
   7 -10  -1   50.39    4.40
   3   7  -1   59.79    4.40
  -7  10   1   52.79    5.10
  -3  -7   1   65.29    4.40
  10  -3   1   59.59    4.10
  -3  -7   1   61.59    5.20
  -7  10   1   55.39    4.60
  10  -3   1   50.69    3.10
   6   4  -1   25.90    3.70
   6   4  -1   24.10    3.90
 -10   6  -1   25.50    2.80
   4 -10  -1   23.60    3.30
  10  -6   1   24.00    1.80
  10  -6   1   26.60    3.40
  -6  -4   1   20.20    3.20
  -6  -4   1   23.90    3.90
  -4  10   1   28.70    3.70
 -10   9  -1   27.20    3.50
 -10   9  -1   25.70    1.50
   9   1  -1   23.90    3.90
   9   1  -1   27.10    4.40
  -9  -1   1   26.80    3.70
  -9  -1   1   25.50    4.10
  10  -9   1   28.10    3.70
 -10  12  -1  115.99    7.50
 -10  12  -1  132.29    5.40
  12  -2  -1  115.89    7.90
  12  -2  -1  126.89    8.50
  -2 -10  -1  122.79    7.10
  10 -12   1  133.29    7.90
 -12   2   1  120.49    8.20
 -12   2   1  135.09    7.90
  -5 -10  -1   19.50    3.70
  15  -5  -1   21.90    4.40
  15  -5  -1   20.80    4.70
  10 -15   1   18.70    4.20
 -15   5   1   16.90    3.50
 -15   5   1   20.80    4.70
  18  -8  -1   57.39    7.70
  -8 -10  -1   59.29    5.60
  18  -8  -1   61.19    7.60
  10 -18   1   48.50    6.70
 -18   8   1   57.79    6.10
 -18   8   1   63.69    7.90
   8  10   1   60.89    5.90
 -11 -10  -1    3.10    2.40
  21 -11  -1    0.10    2.40
  21 -11  -1    2.30    2.40
  10 -21   1    2.60    2.70
 -21  11   1    3.00    2.30
 -21  11   1    4.70    3.30
  11  10   1    0.40    1.80
 -11  -7  -1    0.20    2.00
  18 -11  -1   -2.50    2.00
  18 -11  -1    1.00    2.20
 -18  11   1    2.60    2.20
  11   7   1   -0.60    1.70
 -18  11   1   -0.50    1.50
   7 -18   1    4.30    2.80
  15 -11  -1  495.75   19.60
 -11  -4  -1  461.65   16.90
  15 -11  -1  440.06   18.80
 -15  11   1  483.55   19.10
  11   4   1  480.95   17.80
 -15  11   1  477.85   19.20
 -11  -1  -1   92.09    5.70
  12 -11  -1   95.69    7.30
  -1  12  -1   87.49    5.50
  12 -11  -1   92.39    6.70
 -12  11   1   93.69    7.30
 -12  11   1   94.99    6.80
   1 -12   1   88.99    7.20
  11   1   1   85.79    5.90
   2   9  -1  516.05   16.90
   9 -11  -1  499.05   18.70
   9 -11  -1  521.85   18.20
 -11   2  -1  467.85   15.90
  11  -2   1  499.05   16.60
  11  -2   1  483.05   15.30
  -9  11   1  522.45   19.20
  -9  11   1  485.65   17.60
  -2  -9   1  495.55   18.70
 -11   5  -1   68.99    4.50
   6 -11  -1   73.99    5.30
   5   6  -1   73.69    5.30
   5   6  -1   77.59    6.30
  -6  11   1   70.69    5.30
  -5  -6   1   73.59    5.90
  11  -5   1   80.79    3.90
  -6  11   1   75.59    6.20
  -5  -6   1   83.99    5.30
  11  -5   1   70.19    4.80
   8   3  -1   27.80    4.50
 -11   8  -1   29.80    1.70
   8   3  -1   29.80    4.10
   3 -11  -1   26.50    3.70
 -11   8  -1   29.40    3.20
  11  -8   1   28.70    2.00
  -8  -3   1   26.30    3.80
  -8  -3   1   33.50    4.90
  11  -8   1   27.10    3.70
  -3  11   1   29.50    3.90
 -11  11  -1   52.69    2.90
 -11  11  -1   57.39    5.00
  11   0  -1   60.49    5.60
  11   0  -1   59.89    5.70
 -11   0   1   64.89    5.90
 -11   0   1   62.69    5.30
  11 -11   1   59.69    5.10
  14  -3  -1  251.47   12.30
  -3 -11  -1  223.28   10.70
 -11  14  -1  228.88    8.60
  14  -3  -1  216.18   12.10
 -14   3   1  220.18   11.90
  11 -14   1  204.88   11.00
 -14   3   1  221.18   11.40
  -6 -11  -1   35.00    5.60
  17  -6  -1   61.59    6.70
  17  -6  -1   49.30    6.80
  11 -17   1   27.80    5.10
 -17   6   1   46.30    6.40
 -17   6   1   47.20    6.30
  20  -9  -1  619.44   24.40
  -9 -11  -1  605.74   22.80
  20  -9  -1  593.44   24.70
  11 -20   1  584.94   23.80
 -20   9   1  634.44   24.70
   9  11   1  583.64   23.00
 -20   9   1  610.84   23.40
  23 -12  -1   62.19    8.70
  23 -12  -1   69.29    9.10
 -12 -11  -1   62.29    7.80
  11 -23   1   71.99    9.20
  12  11   1   66.69    7.20
 -23  12   1   64.29    8.60
 -23  12   1   73.39    7.20
  20 -12  -1   58.89    7.70
 -12  -8  -1   50.69    6.50
  20 -12  -1   42.20    6.60
   8 -20   1   58.39    7.90
  12   8   1   51.19    6.90
 -20  12   1   38.00    6.20
 -20  12   1   44.40    6.90
  17 -12  -1  175.78   11.00
  17 -12  -1  158.38   10.30
 -12  -5  -1  159.08    9.10
 -17  12   1  148.39    9.90
  12   5   1  173.28    9.80
 -17  12   1  162.88   10.50
  14 -12  -1  796.12   27.00
  14 -12  -1  802.42   27.10
 -12  -2  -1  773.82   24.30
 -14  12   1  758.42   26.70
  12   2   1  752.42   24.80
 -14  12   1  704.23   25.60
  12   2   1  787.12   24.00
  11 -12  -1    9.30    3.20
 -12   1  -1    6.10    1.90
   1  11  -1    8.90    2.20
  11 -12  -1    5.10    2.40
 -11  12   1    8.10    2.60
  12  -1   1   12.40    2.30
  12  -1   1    1.90    1.70
  -1 -11   1    5.50    2.80
 -11  12   1   11.40    3.30
   8 -12  -1    1.50    1.80
   4   8  -1   -1.60    2.00
 -12   4  -1    1.30    1.50
   4   8  -1    0.20    1.00
  -8  12   1    6.90    2.60
  12  -4   1    1.70    1.50
  -8  12   1    1.60    1.60
  -4  -8   1    2.50    1.80
  12  -4   1   -0.20    0.80
  -4  -8   1    1.30    1.20
   7   5  -1  477.15   18.60
   5 -12  -1  482.55   16.90
 -12   7  -1  479.45   16.10
   7   5  -1  479.65   17.20
 -12   7  -1  462.35   13.40
  12  -7   1  463.95   14.00
  12  -7   1  469.75   16.50
  -7  -5   1  516.45   18.80
  -5  12   1  457.55   16.80
  -7  -5   1  458.65   16.60
  10   2  -1  190.98   10.60
 -12  10  -1  195.28    9.30
   2 -12  -1  178.18    8.90
 -12  10  -1  190.18    6.20
  10   2  -1  178.78    9.70
  12 -10   1  190.58    6.50
  12 -10   1  178.78    9.00
 -10  -2   1  185.68   10.40
 -10  -2   1  191.78    9.60
  13  -1  -1  636.74   23.30
 -12  13  -1  616.14   21.50
 -12  13  -1  603.54   17.60
  -1 -12  -1  618.14   21.10
  13  -1  -1  589.84   22.20
 -13   1   1  601.74   21.50
  12 -13   1  597.04   21.40
 -13   1   1  604.74   22.60
  16  -4  -1  526.25   20.90
  16  -4  -1  508.85   21.30
  -4 -12  -1  491.25   19.30
 -12  16  -1  522.85   16.80
 -16   4   1  543.95   21.10
 -16   4   1  529.95   20.20
  12 -16   1  527.05   20.40
  19  -7  -1   72.69    7.10
  19  -7  -1   79.09    7.60
 -19   7   1   68.79    6.90
  12 -19   1   58.39    6.30
 -19   7   1   79.49    7.00
 -10 -12  -1    4.00    2.10
  22 -10  -1    7.40    3.70
  22 -10  -1    3.20    3.00
  10  12   1    3.10    2.70
 -22  10   1    2.70    3.10
  12 -22   1    4.20    2.80
 -22  10   1    4.40    2.60
  25 -13  -1   67.59    9.10
  25 -13  -1   52.39    8.00
 -13 -12  -1   63.39    7.00
  13  12   1   72.79    7.70
  12 -25   1   61.59    8.90
 -25  13   1   78.29    7.60
 -25  13   1   67.49    9.30
  22 -13  -1   94.79   11.80
  22 -13  -1   99.39    9.10
 -13  -9  -1   98.69    7.80
 -22  13   1   81.19    7.80
 -22  13   1   97.69    8.80
  13   9   1   98.79    8.30
   9 -22   1   84.79    8.20
  19 -13  -1   33.70    6.00
  19 -13  -1   42.30    6.50
 -19  13   1   27.90    5.10
  13   6   1   30.80    5.20
 -19  13   1   31.50    6.00
 -13  -3  -1  412.36   15.90
  16 -13  -1  385.16   17.50
  16 -13  -1  421.76   18.10
  13   3   1  407.66   15.50
 -16  13   1  439.36   17.90
  13   3   1  385.86   16.20
 -16  13   1  403.96   17.70
  13 -13  -1    9.90    3.50
   0  13  -1   14.60    2.80
 -13   0  -1   12.30    2.70
  13 -13  -1   12.40    3.30
  13   0   1    9.30    2.70
 -13  13   1   13.30    3.60
 -13  13   1    8.60    2.70
  13   0   1   14.00    2.60
   0 -13   1   14.20    4.20
  10 -13  -1  146.09    8.70
 -13   3  -1  153.78    7.60
   3  10  -1  151.98    7.90
  13  -3   1  145.59    6.80
 -10  13   1  143.29    9.20
  13  -3   1  135.09    7.70
  -3 -10   1  143.19    9.20
 -10  13   1  144.79    8.50
   6   7  -1  355.56   15.90
 -13   6  -1  359.76   13.60
   7 -13  -1  375.36   14.70
   6   7  -1  377.46   14.60
  -7  13   1  376.76   14.90
  13  -6   1  385.16   12.30
  -6  -7   1  394.56   14.50
  -6  -7   1  393.06   16.40
  -7  13   1  379.86   16.00
  13  -6   1  353.86   13.90
   9   4  -1   -0.80    1.50
   9   4  -1    0.90    1.60
 -13   9  -1   -2.10    1.00
 -13   9  -1   -0.50    0.60
   4 -13  -1   -1.20    1.30
  -9  -4   1    0.80    1.60
  13  -9   1   -1.50    1.60
  13  -9   1   -0.50    0.60
  -9  -4   1   -1.00    1.40
 -13  12  -1  402.76   12.40
  12   1  -1  433.06   17.00
   1 -13  -1  401.76   15.70
 -13  12  -1  411.36   15.90
  12   1  -1  402.36   17.50
 -12  -1   1  430.76   16.60
  13 -12   1  404.46   16.00
 -12  -1   1  404.96   17.40
 -13  15  -1    6.10    3.10
  15  -2  -1    0.00    2.60
  15  -2  -1    7.00    3.20
 -13  15  -1    6.20    1.70
  13 -15   1    6.40    2.80
 -15   2   1    7.10    2.90
 -15   2   1    4.70    2.60
  18  -5  -1   58.99    6.40
  -5 -13  -1   46.10    6.00
 -13  18  -1   50.99    4.40
  18  -5  -1   53.69    7.10
 -18   5   1   50.49    7.10
 -18   5   1   43.50    5.90
  13 -18   1   44.00    6.50
  -8 -13  -1   85.09    7.30
  21  -8  -1   94.39    8.90
  13 -21   1   72.09    7.40
 -21   8   1   77.49    7.80
 -21   8   1   79.29    7.30
 -11 -13  -1    5.30    2.90
  24 -11  -1    2.90    2.70
  24 -11  -1    2.40    2.30
 -24  11   1    1.70    2.10
  11  13   1    7.60    3.60
  13 -24   1    1.00    2.50
 -14 -13  -1   44.60    7.60
  27 -14  -1   40.10    7.60
  27 -14  -1   33.10    6.70
  14  13   1   38.40    7.20
  14  13   1   33.70    6.00
 -27  14   1   51.49    8.50
 -27  14   1   30.90    5.80
  13 -27   1   58.69    9.00
  24 -14  -1   90.79    9.00
 -14 -10  -1   86.59    7.80
  24 -14  -1   97.19    9.30
  14  10   1   74.59    7.00
  14  10   1   95.19    8.40
 -24  14   1  110.29   10.00
  10 -24   1   68.99    9.40
 -14  -7  -1    1.60    2.00
  21 -14  -1    3.90    2.30
  21 -14  -1   -1.00    1.80
  14   7   1    2.30    1.90
 -21  14   1    0.10    1.90
  14   7   1    3.10    2.30
   7 -21   1   -2.10    2.40
 -21  14   1    1.90    2.50
 -14  -4  -1  112.99    7.80
  18 -14  -1  122.29    9.20
  18 -14  -1  101.59    8.60
  14   4   1  115.79    7.50
 -18  14   1  124.89    9.20
 -18  14   1  112.39    8.80
  14   4   1  111.99    8.30
  -1  15  -1  421.06   15.60
 -14  -1  -1  430.46   16.20
  15 -14  -1  411.46   17.80
  15 -14  -1  435.76   18.40
  14   1   1  424.76   15.70
  14   1   1  406.06   16.70
 -15  14   1  424.16   18.30
   1 -15   1  430.16   18.80
 -15  14   1  437.16   18.00
   2  12  -1   20.90    3.40
  12 -14  -1   26.30    4.90
  12 -14  -1   25.10    4.40
 -14   2  -1   32.60    4.30
 -12  14   1   22.70    4.60
  -2 -12   1   24.80    5.00
 -12  14   1   25.10    4.50
  14  -2   1   23.70    3.90
  14  -2   1   28.60    3.80
   9 -14  -1  149.49    8.80
   5   9  -1  165.68    8.70
   5   9  -1  157.08   10.00
 -14   5  -1  141.89    7.90
  -9  14   1  156.88    9.00
  -5  -9   1  156.88   10.00
  14  -5   1  149.88    7.00
  -9  14   1  154.38    9.70
  14  -5   1  164.08    8.60
   8   6  -1   97.89    7.90
 -14   8  -1   94.39    4.40
   8   6  -1   91.49    6.60
 -14   8  -1   92.99    6.10
   6 -14  -1   85.79    6.50
  14  -8   1  102.99    6.70
  -8  -6   1   81.69    7.20
  -6  14   1   86.89    6.70
  -8  -6   1  109.39    6.80
  14  -8   1   86.59    4.80
 -14  11  -1  302.47   12.70
  11   3  -1  293.37   14.50
  11   3  -1  307.37   13.50
   3 -14  -1  260.47   12.20
 -14  11  -1  278.17    9.20
  14 -11   1  280.97   12.60
 -11  -3   1  308.07   13.10
 -11  -3   1  282.77   14.10
  14 -11   1  272.77    9.60
   0 -14  -1    2.50    2.30
 -14  14  -1    0.90    2.00
  14   0  -1   -2.20    1.80
 -14  14  -1    0.70    1.00
  14   0  -1    5.40    2.90
  14 -14   1    1.10    2.30
 -14   0   1   -0.50    1.40
 -14   0   1   -0.20    1.50
  -3 -14  -1   51.29    5.60
  17  -3  -1   61.79    7.80
 -14  17  -1   70.49    4.70
  17  -3  -1   64.69    6.60
 -14  17  -1   75.39    7.00
 -17   3   1   65.49    7.00
  14 -17   1   57.99    7.30
 -17   3   1   63.39    6.20
 -14  20  -1   32.10    4.40
  20  -6  -1   46.80    8.10
  -6 -14  -1   41.80    6.10
  20  -6  -1   34.20    6.50
 -20   6   1   33.20    6.30
 -20   6   1   37.80    5.90
  14 -20   1   32.60    5.90
  -9 -14  -1   19.80    4.60
  23  -9  -1   21.90    5.60
  23  -9  -1   18.90    4.90
 -23   9   1   20.40    5.20
 -23   9   1   33.80    6.90
  14 -23   1   25.00    5.70
 -12 -14  -1   -3.00    1.70
  26 -12  -1   -3.10    2.10
  12  14   1    0.70    2.30
 -26  12   1    1.60    2.20
  14 -26   1    4.30    3.40
 -26  12   1    0.90    2.40
  29 -15  -1   -0.60    2.40
  29 -15  -1    1.40    2.60
 -15 -14  -1   -0.80    3.00
 -29  15   1   -0.40    2.00
  14 -29   1    4.80    3.30
 -29  15   1    2.60    3.10
  15  14   1    2.30    2.70
  15  14   1    0.40    2.30
  26 -15  -1    4.10    3.00
 -15 -11  -1    5.00    2.70
  26 -15  -1    8.30    3.50
  15  11   1    5.90    2.80
 -26  15   1    6.50    2.50
  15  11   1    6.30    3.50
 -26  15   1    3.20    3.10
  23 -15  -1    1.80    2.70
 -15  -8  -1   -1.60    1.80
  23 -15  -1    5.70    2.70
 -23  15   1    1.90    2.40
   8 -23   1    0.10    2.40
 -23  15   1   -1.70    1.60
  15   8   1    0.10    1.80
  15   8   1    1.20    2.30
  20 -15  -1  104.59    8.80
 -15  -5  -1   82.79    7.00
  20 -15  -1   88.29    8.40
  15   5   1   74.99    6.40
 -20  15   1   91.79    8.00
 -20  15   1   90.89    8.20
  15   5   1   99.49    9.40
  17 -15  -1  548.15   22.40
 -15  -2  -1  573.14   20.50
  17 -15  -1  515.15   21.70
  15   2   1  544.65   20.90
 -17  15   1  593.44   22.50
  15   2   1  540.15   19.50
 -17  15   1  555.54   22.30
   2 -17   1  558.54   23.00
  14 -15  -1    0.40    1.80
 -15   1  -1   -0.40    1.10
   1  14  -1    4.60    2.00
  14 -15  -1    0.30    1.90
 -14  15   1   -1.70    1.80
 -14  15   1    1.20    1.60
  15  -1   1    1.00    1.90
  -1 -14   1    6.50    3.50
  15  -1   1    3.60    1.80
   4  11  -1 2151.48   61.59
 -15   4  -1 2077.79   57.49
   4  11  -1 2153.78   58.39
  11 -15  -1 2125.79   59.69
 -11  15   1 2128.79   59.89
 -11  15   1 2131.79   60.89
  15  -4   1 2134.09   58.59
  15  -4   1 2118.49   56.29
  -4 -11   1 2190.18   61.59
 -15   7  -1   37.90    3.10
   7   8  -1   27.90    5.20
   7   8  -1   41.00    5.20
 -15   7  -1   44.30    5.30
   8 -15  -1   43.40    5.50
  15  -7   1   51.99    5.00
  -8  15   1   42.50    5.90
  -7  -8   1   37.10    4.70
  15  -7   1   46.70    3.60
  -8  15   1   41.70    5.50
  -7  -8   1   53.39    6.80
 -15  10  -1   41.50    5.10
 -15  10  -1   39.90    2.80
  10   5  -1   37.20    5.00
  10   5  -1   30.20    5.50
   5 -15  -1   40.30    5.20
  15 -10   1   35.00    5.00
 -10  -5   1   50.59    6.60
 -10  -5   1   45.50    4.80
  15 -10   1   37.50    3.20
  13   2  -1    5.40    2.90
   2 -15  -1    4.70    2.20
 -15  13  -1    4.70    2.60
 -15  13  -1    3.30    1.30
  13   2  -1    4.60    2.80
 -13  -2   1    9.00    2.80
 -13  -2   1    6.10    2.90
  15 -13   1    3.50    1.40
  15 -13   1    5.80    2.70
  16  -1  -1   98.49    8.80
 -15  16  -1  103.79    7.90
 -15  16  -1  114.79    5.90
  16  -1  -1  102.49    8.20
  -1 -15  -1   99.79    7.70
 -16   1   1  112.99    8.90
 -16   1   1   98.79    7.60
 -15  19  -1   -0.30    1.30
  19  -4  -1    1.70    2.00
  -4 -15  -1    2.40    2.30
 -15  19  -1    8.20    3.10
  19  -4  -1    1.90    2.90
 -19   4   1    5.00    2.20
 -19   4   1    4.70    2.60
  15 -19   1    0.80    1.70
 -15  22  -1   46.40    5.70
  22  -7  -1   48.70    7.60
  22  -7  -1   37.90    6.80
  -7 -15  -1   33.00    5.60
  15 -22   1   31.40    6.10
 -22   7   1   46.60    7.20
  25 -10  -1    2.90    2.70
  25 -10  -1    2.20    2.50
 -10 -15  -1    6.50    2.90
 -25  10   1    3.50    1.70
  15 -25   1   10.10    3.50
 -25  10   1    5.80    3.00
  28 -13  -1   12.10    4.80
 -13 -15  -1   10.00    4.40
  28 -13  -1   12.90    4.50
 -28  13   1   13.40    4.10
  13  15   1    6.90    3.90
 -28  13   1   17.00    4.40
  15 -28   1    9.40    4.00
  31 -16  -1   14.30    4.90
  31 -16  -1    6.20    4.70
 -16 -15  -1    7.90    4.30
  15 -31   1   17.30    6.00
 -31  16   1   22.10    6.00
 -31  16   1   11.10    3.90
  16  15   1   10.80    4.10
  16  15   1   12.50    3.90
  28 -16  -1  114.09   10.20
 -16 -12  -1  102.99    9.70
  28 -16  -1  122.59   11.40
  12 -28   1  115.49   10.50
  16  12   1   97.39    8.90
 -28  16   1   99.39    9.20
  16  12   1  121.09   10.60
 -28  16   1  119.69   10.80
  25 -16  -1   -0.40    2.80
 -16  -9  -1    5.90    3.10
  25 -16  -1    5.10    3.00
   9 -25   1    2.30    2.60
  16   9   1    0.40    1.60
 -25  16   1    4.30    2.50
 -25  16   1    2.30    2.80
  16   9   1    0.80    2.20
  22 -16  -1  249.58   21.30
  22 -16  -1  264.07   15.50
 -16  -6  -1  264.27   13.90
  16   6   1  276.77   13.60
 -22  16   1  270.87   15.20
 -22  16   1  294.77   15.40
  16   6   1  251.27   14.10
  19 -16  -1  259.77   14.40
  19 -16  -1  255.17   14.10
 -16  -3  -1  235.78   12.20
 -19  16   1  233.58   13.50
 -19  16   1  272.27   14.20
  16   3   1  247.68   12.00
 -16   0  -1    7.90    2.80
  16 -16  -1    5.10    2.70
   0  16  -1    6.50    2.20
  16 -16  -1    4.50    2.90
   0 -16   1    5.10    3.30
 -16  16   1    3.20    2.70
  16   0   1    6.40    2.40
 -16  16   1    7.50    3.40
  16   0   1    6.20    2.60
   3  13  -1  107.59    7.00
 -16   3  -1   98.89    6.80
  13 -16  -1   79.59    7.30
  16  -3   1   91.59    6.10
  16  -3   1   98.19    7.20
  -3 -13   1  122.99    9.40
 -13  16   1   96.09    7.50
 -13  16   1   94.89    8.00
   6  10  -1  616.64   24.00
 -16   6  -1  604.64   20.80
   6  10  -1  610.14   21.40
  10 -16  -1  566.84   21.70
  16  -6   1  589.54   21.20
  16  -6   1  601.24   19.30
 -10  16   1  623.74   22.30
 -10  16   1  581.04   22.80
  -6 -10   1  622.14   23.70
   7 -16  -1   60.49    5.80
   9   7  -1   48.40    5.00
 -16   9  -1   41.20    3.20
 -16   9  -1   48.80    4.80
   9   7  -1   47.70    6.90
  -7  16   1   53.39    5.80
  -9  -7   1   47.00    6.60
  16  -9   1   36.60    3.40
  16  -9   1   56.99    5.50
  -9  -7   1   48.80    4.90
 -16  12  -1  127.49    5.60
  12   4  -1  108.89    8.80
  12   4  -1  116.89    8.30
   4 -16  -1  126.39    8.30
 -16  12  -1  115.79    7.90
  16 -12   1  127.89    6.10
  16 -12   1  115.79    8.20
 -12  -4   1  127.79    9.50
 -12  -4   1  123.19    8.20
  15   1  -1   18.70    4.90
   1 -16  -1   14.50    3.80
 -16  15  -1   10.80    3.50
 -16  15  -1    9.90    2.00
  15   1  -1    2.80    2.40
 -15  -1   1   11.70    3.40
  16 -15   1   10.70    3.40
 -15  -1   1   13.00    3.70
  18  -2  -1    1.70    3.20
  -2 -16  -1    3.70    2.80
 -16  18  -1    8.40    3.20
 -16  18  -1    3.60    1.50
  18  -2  -1    2.90    3.00
  16 -18   1    6.70    2.60
 -18   2   1    0.80    1.90
 -18   2   1    2.30    2.70
  -5 -16  -1    3.70    2.10
  21  -5  -1   -0.30    2.40
 -16  21  -1    1.10    1.20
  21  -5  -1    2.20    2.60
 -21   5   1    8.10    3.80
  16 -21   1    1.70    2.30
  24  -8  -1    8.80    3.20
  -8 -16  -1    8.30    3.50
 -16  24  -1   10.50    3.10
  24  -8  -1   14.40    4.80
 -24   8   1   13.00    4.30
 -24   8   1   12.30    3.80
  16 -24   1    7.20    4.00
  27 -11  -1    9.80    3.40
  27 -11  -1    3.80    3.20
 -11 -16  -1    2.10    2.80
  16 -27   1    1.00    2.30
 -27  11   1    4.30    2.40
 -27  11   1    3.10    3.80
  30 -14  -1   50.39    8.70
  30 -14  -1   49.40    9.20
 -14 -16  -1   44.90    7.90
 -30  14   1   54.39    9.00
  14  16   1   62.39    8.70
 -30  14   1   59.89    8.30
  16 -30   1   47.10    8.70
  33 -17  -1  243.98   17.30
 -17 -16  -1  288.87   17.90
  33 -17  -1  281.47   19.20
  17  16   1  283.17   18.30
  16 -33   1  256.27   18.10
 -33  17   1  281.87   18.40
 -33  17   1  249.18   15.70
  30 -17  -1   55.89    9.10
 -17 -13  -1   45.50    7.70
  30 -17  -1   43.70    8.70
 -30  17   1   44.30    8.40
  17  13   1   49.70    8.70
  17  13   1   59.29    8.30
 -30  17   1   65.09    8.80
  13 -30   1   38.60    7.90
  27 -17  -1   14.10    5.00
 -17 -10  -1   11.90    4.00
  27 -17  -1   16.70    5.70
 -27  17   1   16.00    4.60
  10 -27   1   12.20    4.30
 -27  17   1    9.40    3.40
  17  10   1   13.40    3.90
  17  10   1   10.70    4.20
 -17  -7  -1   10.90    3.60
  24 -17  -1   21.00    4.80
  24 -17  -1   17.70    4.90
  17   7   1   13.90    4.10
   7 -24   1   20.60    5.20
 -24  17   1    8.20    3.70
  17   7   1   16.30    3.90
  21 -17  -1    3.30    2.40
 -17  -4  -1    5.70    2.50
  21 -17  -1   -1.90    1.90
 -21  17   1    2.00    2.10
  17   4   1   -1.40    2.10
  17   4   1    3.60    2.00
 -21  17   1    7.60    3.40
  18 -17  -1   26.40    5.30
  18 -17  -1   21.70    4.80
 -17  -1  -1   40.60    5.40
  17   1   1   33.70    4.90
   1 -18   1   33.60    6.40
  17   1   1   28.20    5.20
 -18  17   1   29.20    5.40
 -18  17   1   31.70    5.30
 -17   2  -1  289.27   12.90
  15 -17  -1  261.37   14.10
   2  15  -1  263.67   12.30
  -2 -15   1  266.57   14.80
  17  -2   1  269.87   13.20
 -15  17   1  268.57   14.00
 -15  17   1  287.17   14.60
  17  -2   1  261.47   11.70
   5  12  -1    2.20    2.40
   5  12  -1    8.60    2.60
 -17   5  -1    3.30    2.30
  12 -17  -1    8.80    3.40
  17  -5   1    4.10    1.90
  -5 -12   1    3.40    2.60
 -12  17   1    3.10    2.30
  17  -5   1    4.70    2.70
 -12  17   1    8.10    3.10
 -17   8  -1   55.09    5.20
   8   9  -1   59.69    5.60
   9 -17  -1   49.20    5.40
 -17   8  -1   57.49    4.00
   8   9  -1   63.29    6.90
  -9  17   1   62.19    6.20
  -9  17   1   45.10    6.50
  17  -8   1   56.89    5.60
  -8  -9   1   45.10    6.60
  17  -8   1   63.89    4.70
 -17  11  -1  117.19    5.50
 -17  11  -1  115.09    7.80
   6 -17  -1  104.49    7.90
  11   6  -1  123.49    8.40
  11   6  -1  101.69    8.80
  17 -11   1  118.59    6.10
 -11  -6   1  108.59    7.70
  17 -11   1  110.59    7.90
 -11  -6   1  131.29    9.60
 -17  14  -1   27.60    4.90
 -17  14  -1   34.20    3.00
   3 -17  -1   34.90    5.40
  14   3  -1   34.10    5.50
  14   3  -1   39.20    6.90
  17 -14   1   28.30    5.20
  17 -14   1   33.60    3.20
 -14  -3   1   34.70    5.50
 -14  -3   1   40.60    6.30
 -17  17  -1  120.29    6.40
  17   0  -1  128.49   10.00
   0 -17  -1  122.69    9.00
 -17  17  -1  121.39    8.80
 -17   0   1  121.79    9.80
  17 -17   1  136.89    9.40
 -17   0   1  146.99    9.40
 -17  20  -1    4.20    2.00
  20  -3  -1    6.60    2.80
 -17  20  -1    7.60    2.90
  -3 -17  -1    1.20    2.00
  20  -3  -1    3.50    2.70
  17 -20   1    4.20    2.50
 -20   3   1    4.90    3.10
 -17  23  -1    3.80    2.00
  23  -6  -1    2.10    2.30
  23  -6  -1   -0.80    2.00
  -6 -17  -1   -1.90    2.40
 -23   6   1    2.50    1.70
 -23   6   1    3.70    2.80
  17 -23   1    1.70    2.80
 -17  26  -1   14.40    3.60
  -9 -17  -1   14.00    4.40
  26  -9  -1   10.70    4.20
  26  -9  -1   10.80    4.10
 -26   9   1    9.80    3.20
  17 -26   1   21.20    5.40
 -26   9   1   22.30    5.60
 -12 -17  -1   24.00    5.70
  29 -12  -1   18.40    5.70
  29 -12  -1   13.00    4.30
 -29  12   1   14.00    4.70
  17 -29   1    6.20    3.40
 -29  12   1   14.40    4.50
  32 -15  -1  440.76   25.10
  32 -15  -1  392.26   22.60
 -15 -17  -1  467.05   23.70
  15  17   1  482.35   22.30
 -32  15   1  509.15   25.20
 -32  15   1  494.85   22.80
  17 -32   1  451.05   24.30
  35 -18  -1   74.49   11.60
  35 -18  -1   71.39   11.80
  18  17   1   79.49   11.60
  18  17   1   73.09   10.10
  17 -35   1   82.29   12.40
 -35  18   1   72.49   11.10
 -35  18   1   88.39    9.30
  32 -18  -1    7.20    4.90
 -18 -14  -1   14.70    5.00
  32 -18  -1    9.70    4.30
 -32  18   1    4.20    4.10
  18  14   1    7.50    3.70
  18  14   1   14.60    5.50
 -32  18   1   17.30    4.60
  14 -32   1    7.00    4.50
  29 -18  -1    0.40    3.00
  29 -18  -1   -2.50    2.80
 -18 -11  -1    3.30    2.60
  18  11   1   -2.10    1.50
  11 -29   1    2.00    2.70
 -29  18   1   -0.90    2.60
 -29  18   1    0.70    2.10
  18  11   1    0.80    2.30
 -18  -8  -1   10.40    4.30
  26 -18  -1   13.80    4.80
  26 -18  -1   15.30    4.80
  18   8   1    6.30    3.30
 -26  18   1   10.50    4.30
  18   8   1   11.10    3.50
 -26  18   1    7.70    3.40
   8 -26   1   10.70    4.00
  23 -18  -1  345.67   18.30
 -18  -5  -1  357.36   16.60
  23 -18  -1  334.17   17.70
  18   5   1  324.27   16.80
 -23  18   1  352.96   17.90
  18   5   1  312.27   15.40
 -23  18   1  351.26   17.90
 -18  -2  -1    3.50    2.20
  20 -18  -1   -0.10    1.60
  20 -18  -1   -0.90    1.80
  18   2   1   -1.10    1.70
  18   2   1    1.80    1.60
 -20  18   1    1.00    1.80
   2 -20   1    2.60    2.50
 -20  18   1    0.30    2.20
  17 -18  -1  137.09    9.90
   1  17  -1  144.19    8.70
 -18   1  -1  127.39    8.60
  17 -18  -1  143.49   10.30
  18  -1   1  130.59    8.20
  -1 -17   1  148.49   10.70
 -17  18   1  153.38   10.50
  18  -1   1  131.39    9.40
 -17  18   1  150.68   10.20
   4  14  -1  145.99    8.70
 -18   4  -1  149.99    9.10
  14 -18  -1  144.59    9.90
  18  -4   1  119.79    8.70
 -14  18   1  123.69    9.20
 -14  18   1  129.99    9.80
  18  -4   1  144.59    8.10
  -4 -14   1  155.98   11.10
   7  11  -1    1.70    1.70
  11 -18  -1    0.10    2.10
 -18   7  -1    0.70    1.70
   7  11  -1    5.50    2.60
 -18   7  -1   -0.80    0.60
 -11  18   1    0.10    1.30
  -7 -11   1    2.20    2.50
  18  -7   1    3.40    1.70
  18  -7   1    0.80    1.80
 -11  18   1   -0.30    2.30
  10   8  -1   30.60    6.10
 -18  10  -1   34.30    3.10
   8 -18  -1   32.40    5.40
  10   8  -1   48.10    6.40
 -18  10  -1   37.40    5.50
  18 -10   1   40.10    3.80
 -10  -8   1   40.50    6.50
  18 -10   1   41.20    5.80
  -8  18   1   40.00    6.00
 -10  -8   1   26.40    4.50
   5 -18  -1  539.35   21.00
  13   5  -1  571.04   21.80
 -18  13  -1  530.45   16.60
 -18  13  -1  544.05   20.60
  13   5  -1  549.05   23.20
 -13  -5   1  524.85   22.40
  18 -13   1  549.85   17.60
  18 -13   1  540.95   21.20
 -18  16  -1    7.20    1.90
  16   2  -1    5.20    3.10
  16   2  -1   13.30    3.80
   2 -18  -1    5.60    2.70
 -18  16  -1   10.10    4.00
 -16  -2   1   10.10    4.00
 -16  -2   1    6.20    2.70
  18 -16   1    7.60    3.00
  19  -1  -1   12.00    4.00
 -18  19  -1    1.90    2.20
  -1 -18  -1    6.10    2.40
 -18  19  -1    5.80    1.90
  19  -1  -1    6.60    3.30
 -19   1   1    7.00    3.20
  18 -19   1    5.80    3.00
 -18  22  -1   23.90    5.30
  22  -4  -1   11.70    4.20
  22  -4  -1   21.30    5.00
  -4 -18  -1   15.70    4.30
 -18  22  -1   16.70    3.30
 -22   4   1   19.90    5.10
 -22   4   1   19.50    4.80
  18 -22   1   21.70    5.90
  25  -7  -1   26.90    6.30
 -18  25  -1   40.40    5.60
  -7 -18  -1   50.19    7.20
  25  -7  -1   50.99    8.70
 -25   7   1   53.69    7.60
  18 -25   1   50.79    8.00
 -25   7   1   48.40    7.90
  28 -10  -1  184.68   14.20
 -10 -18  -1  162.68   12.20
 -18  28  -1  185.98   11.10
  28 -10  -1  142.69   12.30
  18 -28   1  172.28   13.30
 -28  10   1  187.28   13.80
 -28  10   1  167.88   11.90
 -13 -18  -1  740.83   30.90
  31 -13  -1  727.13   33.60
  31 -13  -1  799.72   32.90
 -18  31  -1  730.63   28.40
 -31  13   1  757.02   32.50
 -31  13   1  747.73   30.00
  18 -31   1  796.12   33.40
 -16 -18  -1    1.40    5.30
  34 -16  -1    8.40    4.70
  34 -16  -1    7.20    5.50
 -34  16   1    8.50    4.00
 -34  16   1   17.40    5.20
  18 -34   1    7.90    4.10
  16  18   1   14.40    4.60
  37 -19  -1   20.10    7.00
  37 -19  -1   25.70    6.70
 -37  19   1   18.30    5.80
  18 -37   1   33.00    8.30
 -37  19   1   27.70    7.40
  34 -19  -1   13.20    5.10
  34 -19  -1   33.10    8.10
  19  15   1   20.80    5.30
  19  15   1    7.30    4.40
 -34  19   1   11.00    4.70
 -34  19   1   15.60    4.40
  15 -34   1   13.00    5.10
 -19 -12  -1   33.10    7.00
  31 -19  -1   16.50    5.30
  31 -19  -1    8.60    4.60
 -31  19   1   21.10    5.60
  12 -31   1   17.80    6.00
  19  12   1   18.60    5.40
 -31  19   1   16.20    5.10
  19  12   1   16.50    4.40
 -19  -9  -1    2.20    2.90
  28 -19  -1    0.20    3.10
  28 -19  -1    0.90    3.40
 -28  19   1    4.00    3.70
 -28  19   1    3.80    3.00
   9 -28   1    0.80    3.50
  19   9   1   -1.60    2.50
  19   9   1    5.30    3.10
  25 -19  -1    0.20    2.90
  25 -19  -1    2.60    3.00
 -19  -6  -1    4.70    2.90
  19   6   1   -3.00    2.00
  19   6   1    0.80    2.10
 -25  19   1    8.10    3.40
  22 -19  -1    9.50    4.10
 -19  -3  -1   10.80    3.60
  22 -19  -1    6.10    3.40
   3 -22   1   15.80    4.70
 -22  19   1   12.40    4.00
  19   3   1   13.30    3.40
 -22  19   1   11.60    4.50
  19   3   1   18.00    4.60
 -19   0  -1    4.80    2.10
  19 -19  -1    2.10    2.30
  19 -19  -1    2.80    1.40
   0  19  -1    6.00    2.80
 -19  19   1    3.20    2.40
  19   0   1    4.40    2.20
   0 -19   1    6.90    3.30
 -19  19   1    7.80    3.20
  19   0   1    7.60    2.50
 -19   3  -1    9.20    3.10
   3  16  -1    6.30    2.60
  16 -19  -1    8.40    3.20
  19  -3   1    5.20    2.90
 -16  19   1    6.90    3.70
 -16  19   1    4.40    2.50
  19  -3   1    8.60    2.80
  -3 -16   1    1.10    3.00
   6  13  -1   29.00    5.70
  13 -19  -1   27.80    5.00
   6  13  -1   33.90    5.10
 -13  19   1   39.40    6.20
  19  -6   1   26.30    4.00
 -13  19   1   38.00    6.20
  -6 -13   1   29.50    6.20
  19  -6   1   32.30    5.30
  10 -19  -1   54.99    6.00
 -19   9  -1   52.79    4.00
   9  10  -1   53.99    7.60
 -19   9  -1   47.00    5.20
   9  10  -1   49.20    6.30
  19  -9   1   54.49    7.10
 -10  19   1   58.49    6.40
  -9 -10   1   49.30    7.40
 -10  19   1   53.89    7.10
  19  -9   1   51.99    4.50
 -19  12  -1    3.20    2.50
   7 -19  -1   -0.80    1.90
  12   7  -1    1.00    2.60
 -19  12  -1    0.30    0.80
  19 -12   1   -0.10    1.20
 -12  -7   1   -1.80    1.50
 -12  -7   1    0.60    1.70
  19 -12   1   -2.50    1.50
 -19  15  -1    0.80    0.90
  15   4  -1    1.20    2.10
  15   4  -1    1.40    2.00
   4 -19  -1    0.80    1.70
 -19  15  -1   -0.90    2.30
  19 -15   1    1.40    1.20
 -15  -4   1    0.20    2.00
  19 -15   1   -2.50    1.90
 -15  -4   1    0.50    1.50
  18   1  -1    4.30    2.30
 -19  18  -1    9.70    3.10
  18   1  -1    4.00    3.30
 -19  18  -1   10.40    2.30
   1 -19  -1   10.70    3.70
 -18  -1   1   19.80    5.10
 -18  -1   1    5.70    2.80
  19 -18   1   18.10    4.30
 -19  21  -1   37.20    6.50
 -19  21  -1   26.00    3.90
  21  -2  -1   21.00    5.80
  -2 -19  -1   31.10    5.50
  21  -2  -1   29.50    5.80
 -21   2   1   32.70    5.60
  19 -21   1   26.90    5.50
 -21   2   1   28.40    7.10
  -5 -19  -1   16.70    4.70
  24  -5  -1   12.50    4.10
 -19  24  -1    9.50    2.80
  24  -5  -1    7.80    4.90
 -24   5   1   10.30    4.10
  19 -24   1   20.50    5.30
  27  -8  -1   54.89    8.60
  27  -8  -1   43.10    8.40
 -19  27  -1   34.40    5.20
  -8 -19  -1   43.30    7.60
 -27   8   1   41.30    7.80
  19 -27   1   52.49    8.20
 -27   8   1   36.60    6.60
  30 -11  -1   55.29    9.10
 -19  30  -1   60.69    7.80
  30 -11  -1   49.60    9.00
 -11 -19  -1   68.99    9.50
 -30  11   1   75.19    9.50
  19 -30   1   47.00    8.50
 -30  11   1   60.29    9.60
 -14 -19  -1   78.09   10.70
 -19  33  -1   64.29    8.40
  33 -14  -1   71.39   11.80
  33 -14  -1   84.39   11.40
 -33  14   1   64.29   10.30
 -33  14   1   65.59    9.30
  14  19   1   73.79    9.80
  19 -33   1   71.69   10.90
  36 -17  -1  192.28   17.10
  36 -17  -1  155.68   14.50
 -19  36  -1  194.38   13.80
 -36  17   1  188.18   13.80
  17  19   1  176.98   13.50
 -36  17   1  201.58   19.00
  19 -36   1  175.98   15.60
  39 -20  -1   -1.20    4.70
  39 -20  -1    4.90    4.60
 -39  20   1    7.50    4.30
  19 -39   1    3.60    4.60
 -39  20   1   -0.70    4.60
  36 -20  -1   41.40    8.60
  36 -20  -1   39.40    8.90
  20  16   1   25.10    6.00
 -36  20   1   30.40    6.40
  16 -36   1   26.40    7.60
  20  16   1   46.60    9.10
 -36  20   1   19.30    6.50
  33 -20  -1   21.10    6.00
 -20 -13  -1   15.80    6.60
  33 -20  -1   17.00    5.40
 -33  20   1   25.00    6.10
 -33  20   1   21.10    6.80
  13 -33   1   22.70    6.40
  20  13   1   20.50    6.10
  20  13   1   21.70    6.70
  30 -20  -1    5.40    3.20
 -20 -10  -1    5.90    3.90
  30 -20  -1    8.60    4.30
  10 -30   1    2.00    3.30
 -30  20   1    1.90    2.80
  20  10   1    0.20    2.70
 -30  20   1    6.70    4.10
  27 -20  -1   22.80    7.00
 -20  -7  -1   20.10    5.00
  27 -20  -1   20.80    5.30
  20   7   1   20.30    5.10
  20   7   1   28.90    5.70
 -27  20   1   31.70    6.40
 -27  20   1   22.90    6.00
  24 -20  -1   32.10    6.60
  24 -20  -1   35.00    6.50
 -20  -4  -1   29.50    5.30
 -24  20   1   25.00    5.70
 -24  20   1   35.30    8.00
  20   4   1   18.10    4.50
  20   4   1   39.80    6.30
   4 -24   1   22.00    5.90
  21 -20  -1   25.40    6.50
 -20  -1  -1   12.60    3.70
  21 -20  -1   16.90    4.70
 -21  20   1   23.20    5.60
  20   1   1   17.80    4.40
 -21  20   1   12.00    3.90
  20   1   1   17.70    3.80
   1 -21   1   17.30    5.70
   2  18  -1   49.40    5.30
  18 -20  -1   69.29    7.50
 -20   2  -1   54.99    5.70
  20  -2   1   49.50    6.80
  -2 -18   1   62.39    9.10
 -18  20   1   54.89    7.80
  20  -2   1   62.79    5.70
 -18  20   1   48.10    6.90
 -20   5  -1    3.50    2.30
   5  15  -1    3.30    2.50
  -5 -15   1    2.80    3.20
 -15  20   1    5.40    2.40
  20  -5   1    2.80    2.00
 -15  20   1    1.80    2.30
   8  12  -1  119.59   10.00
   8  12  -1  132.69   10.80
  12 -20  -1  123.69    9.40
 -20   8  -1  131.29    8.80
 -20   8  -1  133.89    7.00
 -12  20   1  132.09   10.00
 -12  20   1  142.59    9.90
  -8 -12   1  152.78   11.20
  20  -8   1  135.19    9.20
  20  -8   1  144.99    8.20
  11   9  -1  109.19    9.70
 -20  11  -1  126.29    8.50
   9 -20  -1  139.99    9.60
  11   9  -1  117.59    8.70
 -20  11  -1  120.09    6.30
 -11  -9   1  120.99   10.00
  20 -11   1  140.79    7.50
  20 -11   1  136.99    9.30
 -20  14  -1   68.69    6.50
 -20  14  -1   65.59    4.50
  14   6  -1   73.99    7.10
  14   6  -1   85.29    8.50
   6 -20  -1   71.29    7.20
 -14  -6   1   85.09    8.20
  20 -14   1   70.19    5.20
  20 -14   1   56.29    7.30
 -20  17  -1   15.10    3.90
  17   3  -1   19.90    4.30
  17   3  -1    6.40    4.00
 -20  17  -1   16.80    2.90
   3 -20  -1   20.70    4.70
 -17  -3   1   10.30    3.90
 -17  -3   1   14.00    3.70
 -20  20  -1   16.40    4.50
  20   0  -1    7.40    3.70
   0 -20  -1   10.80    3.10
   0 -20  -1    9.70    3.40
 -20  20  -1    8.80    2.40
  20   0  -1   16.00    4.50
  20 -20   1    5.90    2.90
 -20   0   1   13.50    4.60
 -20   0   1    5.50    2.50
 -20  23  -1   -2.20    2.10
 -20  23  -1    0.00    1.20
  -3 -20  -1    1.80    2.50
  23  -3  -1    1.00    2.50
 -23   3   1    0.60    2.80
  20 -23   1    2.50    2.10
 -23   3   1    1.00    1.50
 -20  26  -1   53.79    5.50
  26  -6  -1   74.29   10.20
  -6 -20  -1   60.19    8.60
  26  -6  -1   61.59    9.50
 -26   6   1   72.29    7.50
  20 -26   1   58.99    8.90
 -26   6   1   74.19   10.10
 -20  29  -1  135.19    9.60
  -9 -20  -1  133.49   11.40
  29  -9  -1  127.09   12.30
  29  -9  -1  135.39   11.90
 -29   9   1  141.79   12.40
 -29   9   1  148.69   10.90
  20 -29   1  125.19   11.50
 -12 -20  -1   78.39   11.90
  32 -12  -1   93.69   12.30
 -20  32  -1   77.69    7.90
  32 -12  -1  108.49   11.80
  20 -32   1   86.79   11.50
 -32  12   1   83.69    8.50
 -32  12   1   94.29   12.20
  35 -15  -1   69.09   11.50
 -20  35  -1   83.09    8.80
  35 -15  -1   80.59   11.40
 -35  15   1   96.39    9.80
  20 -35   1  119.29   14.90
  15  20   1   67.69   10.10
 -35  15   1  107.29   11.60
 -20  38  -1   12.60    4.20
  38 -18  -1   -5.30    6.70
  38 -18  -1    5.20    4.00
 -38  18   1    7.30    5.70
 -38  18   1   11.10    4.10
  20 -38   1   10.70    6.00
  41 -21  -1   -3.10    5.80
 -20  41  -1    1.40    3.10
  41 -21  -1   -0.30    5.20
  20 -41   1    1.70    5.70
 -41  21   1    0.50    2.90
  38 -21  -1    3.40    4.60
  38 -21  -1    5.40    4.80
  21  17   1   -3.20    3.20
 -38  21   1   -0.70    2.90
  17 -38   1   -2.00    3.30
 -38  21   1    2.60    4.30
  35 -21  -1   37.90    9.00
  35 -21  -1   23.50    6.30
  21  14   1   41.00    8.70
 -35  21   1   23.30    5.80
 -35  21   1   34.00    7.60
  21  14   1   31.10    6.80
  14 -35   1   35.50    8.40
  32 -21  -1   -0.80    3.50
  32 -21  -1   -1.90    3.00
  21  11   1   -0.10    2.80
  11 -32   1   -0.70    3.10
 -32  21   1   -0.30    2.10
  21  11   1    2.70    3.10
 -32  21   1    0.30    3.00
  29 -21  -1    5.30    3.30
 -21  -8  -1    1.50    2.50
  29 -21  -1   -4.80    2.20
 -29  21   1    0.30    1.80
  21   8   1    1.50    2.60
  21   8   1    2.60    2.60
   8 -29   1    1.40    3.00
 -29  21   1    3.70    3.50
  26 -21  -1   73.19   10.20
 -21  -5  -1   82.19    8.10
  26 -21  -1   81.09   10.10
  21   5   1   82.79    8.80
 -26  21   1   84.79    9.00
  21   5   1   62.79    8.30
 -26  21   1   91.19    8.70
 -21  -2  -1    3.20    2.10
  23 -21  -1    5.70    3.70
  23 -21  -1    1.30    2.60
 -23  21   1    3.10    3.40
 -23  21   1    5.60    3.30
   2 -23   1    3.70    3.00
  21   2   1    5.90    2.40
  21   2   1    2.60    2.10
  20 -21  -1 1371.66   45.40
   1  20  -1 1355.36   41.60
 -21   1  -1 1394.86   42.80
 -20  21   1 1392.76   45.00
 -20  21   1 1317.97   44.50
  21  -1   1 1331.87   43.70
  -1 -20   1 1344.77   46.10
  21  -1   1 1324.17   41.80
 -21   4  -1   -1.70    1.50
   4  17  -1    0.20    1.30
  17 -21  -1    1.60    2.20
  21  -4   1    1.40    1.80
 -17  21   1    2.70    2.40
  21  -4   1    2.20    2.40
 -17  21   1   -3.00    1.50
  -4 -17   1    0.30    1.50
 -21   7  -1   30.90    5.10
  14 -21  -1   19.40    4.70
   7  14  -1   31.60    6.50
   7  14  -1   28.80    4.90
 -14  21   1   31.00    5.80
  21  -7   1   29.00    5.00
  -7 -14   1   29.30    6.40
  21  -7   1   27.80    4.40
  11 -21  -1   71.99    7.30
  10  11  -1   66.09    8.90
  10  11  -1   69.59    6.40
 -21  10  -1   70.19    4.90
 -21  10  -1   65.99    6.50
 -10 -11   1   67.59    9.40
 -11  21   1   55.59    8.00
 -11  21   1   74.69    7.60
  21 -10   1   62.39    5.30
  13   8  -1   -1.70    1.60
  13   8  -1   -0.60    1.60
 -21  13  -1    2.10    2.50
 -21  13  -1    1.10    1.00
   8 -21  -1    0.70    2.40
  21 -13   1   -0.70    1.30
 -13  -8   1    3.80    2.90
 -21  16  -1   -1.00    1.10
  16   5  -1   -0.30    1.90
 -21  16  -1    0.80    2.30
   5 -21  -1    2.90    2.40
  16   5  -1   -5.00    2.30
  21 -16   1    0.00    1.40
 -16  -5   1   -1.40    1.90
 -16  -5   1    2.20    1.90
  21 -16   1    1.00    1.40
 -21  19  -1  370.26   17.60
  19   2  -1  340.07   17.60
   2 -21  -1  353.36   17.40
 -21  19  -1  377.56   13.80
  19   2  -1  364.96   19.40
 -19  -2   1  340.77   18.50
 -19  -2   1  359.36   16.90
  21 -19   1  379.46   18.20
 -21  22  -1    4.70    1.70
 -21  22  -1    4.30    2.90
  22  -1  -1    5.70    2.90
  -1 -21  -1    6.40    3.60
 -22   1   1   -0.60    2.50
  21 -22   1    7.20    3.30
 -22   1   1    4.30    1.40
  -4 -21  -1   -3.50    2.20
 -21  25  -1   -0.80    1.50
 -21  25  -1    2.10    3.20
  25  -4  -1    2.10    3.00
  25  -4  -1    1.40    3.10
  21 -25   1   -0.90    2.40
 -25   4   1    1.50    2.30
 -25   4   1    2.30    2.30
 -21  28  -1   71.09    6.70
  28  -7  -1   58.59    9.50
  28  -7  -1   56.89    8.60
  -7 -21  -1   64.09    9.10
 -28   7   1   65.59    8.80
  21 -28   1   49.80    8.60
 -28   7   1   85.69   11.40
 -10 -21  -1  152.58   12.60
  31 -10  -1  153.08   13.20
  31 -10  -1  146.79   13.80
 -21  31  -1  148.89   10.40
 -31  10   1  160.68   13.50
  21 -31   1  162.18   13.70
 -31  10   1  145.69   11.60
 -13 -21  -1   35.40    6.90
  34 -13  -1   34.60    8.50
  34 -13  -1   17.60    4.90
 -21  34  -1   18.80    4.40
 -34  13   1   23.90    6.40
 -34  13   1   18.60    5.50
  21 -34   1   28.80    7.40
  37 -16  -1   27.40    8.40
 -21  37  -1   18.60    5.50
  21 -37   1   30.60    7.70
 -37  16   1   32.40    8.20
 -37  16   1   22.10    5.70
  40 -19  -1   17.90    7.00
  40 -19  -1   19.20    6.10
 -21  40  -1   25.10    6.40
 -40  19   1   28.80    7.00
  21 -40   1   26.70    7.20
  43 -22  -1   -4.20    4.70
 -21  43  -1   -3.20    3.60
 -43  22   1    1.50    3.70
  21 -43   1    0.00    4.40
  40 -22  -1   16.40    7.40
  40 -22  -1   23.80    7.50
 -40  22   1    6.20    7.00
 -40  22   1    8.60    4.10
  18 -40   1   12.60    6.50
  37 -22  -1    6.50    4.00
  37 -22  -1    5.70    5.30
  22  15   1   -0.30    4.00
  22  15   1    7.00    3.90
 -37  22   1   -0.60    2.70
  15 -37   1   10.90    4.70
  34 -22  -1  150.88   13.70
  34 -22  -1  132.09   13.60
  22  12   1  157.58   13.70
 -34  22   1  130.79   12.50
  12 -34   1  150.18   13.90
 -34  22   1  126.99   11.40
  22  12   1  170.48   13.10
  31 -22  -1    4.10    3.70
  31 -22  -1   -0.10    3.50
 -22  -9  -1    2.30    2.90
 -31  22   1    2.90    3.00
  22   9   1   -5.00    2.40
   9 -31   1   -3.10    2.70
  22   9   1    1.00    2.60
 -31  22   1    0.60    3.00
  28 -22  -1    4.40    4.00
 -22  -6  -1   -4.00    1.90
  28 -22  -1   -1.60    2.50
  22   6   1   -1.20    2.00
 -28  22   1    0.90    2.70
 -28  22   1   -0.20    2.20
   6 -28   1    0.70    3.10
  22   6   1    3.00    2.30
 -22  -3  -1   13.50    4.20
  25 -22  -1    5.70    4.20
  25 -22  -1   26.30    6.20
 -25  22   1   19.70    5.20
  22   3   1   19.20    5.20
 -25  22   1   10.00    4.10
  22   3   1   12.90    3.80
   3 -25   1    4.90    3.90
 -22   0  -1   -0.70    1.80
  22 -22  -1    3.20    3.00
   0  22  -1   -0.30    1.50
  22   0   1    6.50    3.20
   0 -22   1    4.40    2.90
 -22  22   1   -0.70    2.90
  22   0   1    1.60    2.50
 -22  22   1   -2.30    2.20
   3  19  -1   66.89    6.70
 -22   3  -1   85.29    7.40
  19 -22  -1   70.19    9.20
 -19  22   1   86.49    8.40
  22  -3   1   68.29    7.60
 -19  22   1   71.09    9.30
  22  -3   1   76.79    6.90
  16 -22  -1    1.70    2.70
   6  16  -1    0.70    1.70
 -22   6  -1    8.60    2.90
 -16  22   1    8.00    3.20
  -6 -16   1    0.00    1.80
  22  -6   1    6.90    3.00
 -16  22   1    4.50    3.10
  22  -6   1    1.70    1.90
   9  13  -1   73.39    6.90
 -22   9  -1   61.09    4.80
   9  13  -1   74.79    8.00
 -22   9  -1   58.99    6.10
  13 -22  -1   63.19    6.90
  22  -9   1   56.39    5.40
  -9 -13   1   57.69    8.60
  22  -9   1   54.49    7.40
 -13  22   1   72.29    7.50
 -13  22   1   62.99    8.60
  12  10  -1 1517.65   47.70
  10 -22  -1 1631.94   49.20
 -22  12  -1 1521.35   47.00
 -22  12  -1 1531.35   42.70
  12  10  -1 1595.44   51.09
  22 -12   1 1575.24   44.50
 -12 -10   1 1539.35   50.19
  22 -12   1 1571.14   48.50
  15   7  -1    5.10    2.80
  15   7  -1    5.50    3.50
   7 -22  -1    7.70    3.30
 -22  15  -1    9.70    2.30
 -22  15  -1    8.40    3.50
 -15  -7   1    7.40    3.60
  22 -15   1    9.20    3.50
 -15  -7   1   10.70    3.50
  22 -15   1   14.30    3.00
  18   4  -1    5.50    2.50
  18   4  -1    1.70    2.10
   4 -22  -1    5.60    3.10
 -22  18  -1    5.50    3.00
 -22  18  -1    6.30    2.00
 -18  -4   1    5.60    2.80
 -18  -4   1    6.30    3.40
  22 -18   1    3.40    2.70
  22 -18   1    3.40    1.60
   1 -22  -1    1.90    2.30
 -22  21  -1    0.00    1.20
  21   1  -1    4.30    3.30
 -22  21  -1   -0.20    1.40
  21   1  -1   -1.40    2.60
   1 -22  -1    0.40    2.00
  22 -21   1    0.20    1.60
 -21  -1   1    3.10    2.20
 -21  -1   1    1.80    2.50
 -22  24  -1   -0.70    1.90
  24  -2  -1   -1.60    3.00
  -2 -22  -1    3.50    2.80
 -22  24  -1    2.40    1.50
  24  -2  -1    0.80    2.60
 -24   2   1    0.60    1.80
  22 -24   1   -1.90    2.20
 -24   2   1    5.20    3.60
 -22  27  -1  188.08   10.60
  27  -5  -1  179.68   13.50
  27  -5  -1  153.18   13.40
  -5 -22  -1  180.08   13.20
  22 -27   1  186.68   13.90
 -27   5   1  189.18   12.70
 -27   5   1  155.98   13.20
  30  -8  -1  600.44   27.80
 -22  30  -1  587.94   23.20
  30  -8  -1  535.85   28.10
  -8 -22  -1  564.94   26.60
 -30   8   1  583.74   25.40
  22 -30   1  630.84   28.40
 -30   8   1  548.45   27.20
  33 -11  -1   -7.60    3.00
  33 -11  -1    2.00    4.00
 -22  33  -1   -1.80    1.90
 -11 -22  -1    1.70    3.40
  22 -33   1   -6.90    2.50
 -33  11   1    5.10    5.00
 -33  11   1   -0.10    2.30
 -22  36  -1   -0.20    2.60
  36 -14  -1    1.10    4.30
  36 -14  -1    3.80    4.70
 -14 -22  -1   -2.80    3.90
 -36  14   1   -1.90    2.50
  22 -36   1    1.50    3.50
 -36  14   1    2.10    2.80
  39 -17  -1    0.00    3.30
  39 -17  -1   -6.40    4.90
 -22  39  -1    1.60    3.30
  22 -39   1    3.20    4.50
 -39  17   1    1.70    3.10
 -39  17   1    2.80    4.70
  42 -20  -1   10.50    6.60
 -22  42  -1    4.60    3.80
  42 -20  -1    2.60    5.00
 -42  20   1    6.50    4.20
  22 -42   1   -5.20    3.90
 -22  45  -1   14.80    6.40
  45 -23  -1   16.00    9.10
  22 -45   1   11.20    7.10
 -45  23   1   14.70    5.20
  42 -23  -1   -0.60    6.00
  42 -23  -1    6.40    5.20
  19 -42   1    5.70    5.90
 -42  23   1   31.30    7.40
  39 -23  -1    0.00    4.30
  23  16   1    7.80    4.30
  16 -39   1   -1.60    3.80
 -39  23   1   -1.30    3.40
 -39  23   1   -1.90    2.60
  36 -23  -1    8.00    5.20
  36 -23  -1   18.10    5.90
 -36  23   1   15.50    4.80
  13 -36   1    7.40    4.70
  23  13   1   23.50    6.20
 -36  23   1   11.30    6.00
  23  13   1   20.10    6.20
  33 -23  -1    9.10    4.80
  33 -23  -1   10.60    5.50
 -33  23   1    3.10    3.20
  23  10   1    4.70    4.20
  23  10   1    6.20    4.40
 -33  23   1    7.10    3.80
  10 -33   1   10.30    4.50
  30 -23  -1   -0.80    3.10
 -23  -7  -1   -2.10    2.70
  30 -23  -1   -1.80    3.20
   7 -30   1    3.90    3.20
 -30  23   1    8.00    5.10
  23   7   1    0.70    2.50
  23   7   1    2.40    3.10
 -30  23   1    4.30    3.30
 -23  -4  -1   42.70    7.20
  27 -23  -1   37.60    7.20
  27 -23  -1   46.40    8.70
  23   4   1   44.30    7.70
 -27  23   1   40.10    7.40
   4 -27   1   29.40    7.10
  23   4   1   52.39    7.90
 -27  23   1   51.09    8.60
  24 -23  -1   64.59    9.70
 -23  -1  -1   77.29    8.00
  24 -23  -1   86.39    8.70
 -24  23   1   77.29    8.40
  23   1   1   83.49    8.60
   1 -24   1   77.89   11.10
  23   1   1   66.39    8.30
 -24  23   1   63.49   10.10
  21 -23  -1   18.30    4.90
 -23   2  -1   18.90    4.80
   2  21  -1   22.90    4.50
 -21  23   1   12.90    4.30
  23  -2   1   22.20    5.00
  23  -2   1   20.00    4.30
  -2 -21   1   15.00    4.90
 -21  23   1   17.70    4.70
   5  18  -1    3.20    2.00
  18 -23  -1    3.50    3.10
 -23   5  -1    3.10    2.60
  23  -5   1    0.40    1.90
 -18  23   1   19.40    5.40
  -5 -18   1    0.60    3.10
 -23   8  -1   52.79    7.00
   8  15  -1   49.70    6.60
 -23   8  -1   38.30    4.10
   8  15  -1   36.00    6.90
  15 -23  -1   35.90    6.50
 -15  23   1   45.00    7.40
  23  -8   1   38.00    6.30
 -15  23   1   42.20    7.90
  23  -8   1   44.50    5.80
  11  12  -1  139.89   11.10
 -23  11  -1  138.79    9.50
  11  12  -1  136.39    9.70
  12 -23  -1  136.99   10.40
 -23  11  -1  128.39    7.20
  23 -11   1  120.29    9.60
 -12  23   1  117.09    9.90
  23 -11   1  131.49    8.30
  14   9  -1    7.70    3.80
 -23  14  -1    1.30    2.20
   9 -23  -1   10.70    3.70
  14   9  -1    4.90    2.30
 -23  14  -1    5.10    1.90
 -14  -9   1    6.10    3.50
  23 -14   1    5.30    3.00
  23 -14   1    7.70    2.60
 -23  17  -1   31.40    3.30
  17   6  -1   26.80    5.20
   6 -23  -1   22.30    5.20
 -23  17  -1   36.00    6.20
  17   6  -1   32.80    6.60
  23 -17   1   25.40    5.40
 -17  -6   1   32.60    5.50
 -17  -6   1   30.60    6.50
  23 -17   1   35.90    4.50
  20   3  -1   -1.10    1.30
 -23  20  -1    1.20    1.30
   3 -23  -1   -3.10    1.50
  20   3  -1    6.10    3.20
 -23  20  -1    6.60    3.10
 -20  -3   1   -0.40    1.90
 -20  -3   1    5.80    2.30
  23 -20   1    0.80    1.90
   0 -23  -1    2.90    3.20
  23   0  -1    5.90    4.00
 -23  23  -1    2.90    1.70
   0 -23  -1   -2.70    2.00
  23   0  -1    2.60    2.40
 -23  23  -1    2.90    3.00
  23 -23   1    4.00    3.20
 -23   0   1    1.20    3.10
 -23   0   1    7.40    3.00
  26  -3  -1   64.79    9.40
  -3 -23  -1   48.60    7.80
  26  -3  -1   52.49    9.00
 -23  26  -1   59.39    9.20
 -23  26  -1   64.49    5.90
 -26   3   1   55.19    8.10
  23 -26   1   70.39    9.60
 -26   3   1   55.49    9.20
  -6 -23  -1  277.97   17.10
  29  -6  -1  257.87   16.90
 -23  29  -1  268.47   13.80
  29  -6  -1  288.87   19.10
 -29   6   1  280.67   17.90
  23 -29   1  289.77   18.00
 -29   6   1  246.88   15.20
  32  -9  -1   62.49   10.30
 -23  32  -1   56.99    7.40
  32  -9  -1   58.09   10.70
  -9 -23  -1   51.69   11.00
  23 -32   1   63.69   10.20
 -32   9   1   74.19   11.20
 -32   9   1   77.69   10.40
  35 -12  -1  169.48   15.70
  35 -12  -1  167.28   14.60
 -12 -23  -1  174.98   15.00
 -23  35  -1  164.68   12.00
 -35  12   1  164.28   17.10
 -35  12   1  197.38   14.00
  23 -35   1  179.88   15.30
 -23  38  -1    1.50    2.90
  38 -15  -1   -4.30    3.90
  38 -15  -1   -6.50    3.30
 -38  15   1   10.00    4.10
  23 -38   1    4.90    5.10
 -38  15   1   -0.70    4.40
 -23  41  -1    5.20    3.80
  41 -18  -1    2.50    5.40
  41 -18  -1    2.70    5.50
 -41  18   1    3.40    3.30
  23 -41   1    2.60    4.70
  44 -21  -1   -8.50    4.40
 -23  44  -1    2.30    3.90
 -44  21   1    3.30    3.80
  23 -44   1    5.00    6.40
 -20  44  -1   15.30    5.50
  44 -24  -1    7.40    5.60
  20 -44   1    7.20    6.20
 -44  24   1   10.50    4.90
  41 -24  -1    2.40    4.90
  41 -24  -1   -5.20    4.60
 -41  24   1    0.50    3.50
  17 -41   1    0.30    4.90
  24  17   1    1.40    4.10
  38 -24  -1   -3.60    4.30
  38 -24  -1    1.20    4.30
 -38  24   1    5.30    4.40
 -38  24   1    3.90    3.30
  24  14   1    3.20    4.40
  14 -38   1    2.80    3.70
  35 -24  -1  270.87   19.70
  35 -24  -1  308.27   19.60
  24  11   1  239.88   16.30
 -35  24   1  298.37   18.00
  24  11   1  278.97   19.00
  11 -35   1  292.07   19.80
 -35  24   1  307.67   19.60
  32 -24  -1   -1.80    3.20
  32 -24  -1    1.20    3.70
 -32  24   1    0.70    2.80
  24   8   1    4.90    3.90
   8 -32   1    0.10    2.30
 -32  24   1    7.30    3.90
  24   8   1    6.70    3.50
  29 -24  -1   12.00    5.30
 -24  -5  -1    3.60    3.50
  29 -24  -1   11.80    4.70
   5 -29   1   11.10    4.40
 -29  24   1   16.30    5.10
 -29  24   1    8.40    3.60
  24   5   1    8.60    3.90
  24   5   1   11.80    4.40
  26 -24  -1  168.18   14.00
 -24  -2  -1  175.28   12.00
  26 -24  -1  191.58   13.60
  24   2   1  192.48   13.70
   2 -26   1  170.08   14.40
 -26  24   1  181.38   13.80
  24   2   1  164.58   11.50
 -26  24   1  173.68   12.70
  23 -24  -1   21.80    5.20
 -24   1  -1   31.20    6.30
   1  23  -1   17.10    4.00
  -1 -23   1   21.00    5.60
 -23  24   1   20.40    5.30
  24  -1   1   21.20    4.60
  24  -1   1   27.10    5.70
 -23  24   1   29.20    7.30
  20 -24  -1   21.50    5.80
 -24   4  -1   24.10    5.20
   4  20  -1   18.00    4.40
  24  -4   1   27.50    5.90
 -20  24   1   23.60    5.80
  -4 -20   1   28.70    6.80
 -20  24   1   28.60    5.80
 -24   7  -1  134.99    9.80
  17 -24  -1  152.78   11.20
   7  17  -1  160.88   10.50
  -7 -17   1  142.59   11.70
  24  -7   1  129.49    8.90
 -17  24   1  141.19   11.30
  24  -7   1  133.49   10.40
 -17  24   1  123.39   10.30
  10  14  -1  158.18   12.20
  14 -24  -1  155.48   11.20
 -24  10  -1  154.28    8.30
  10  14  -1  154.58   10.70
 -24  10  -1  145.89    9.90
 -14  24   1  140.19   10.80
  24 -10   1  143.49    9.00
 -14  24   1  153.68   11.60
  24 -10   1  130.39   10.40
 -10 -14   1  136.59   11.50
 -24  13  -1    9.40    3.30
 -24  13  -1    7.00    2.00
  13  11  -1   -1.20    2.50
  11 -24  -1    7.00    3.10
  13  11  -1    3.50    2.50
  24 -13   1    2.00    1.70
 -13 -11   1    4.30    3.00
  24 -13   1    5.30    3.00
 -24  16  -1   78.89    5.40
 -24  16  -1   92.99    8.10
   8 -24  -1   95.29    8.60
  16   8  -1   90.69    8.40
  24 -16   1   78.89    6.20
  24 -16   1   79.69    7.90
 -16  -8   1   86.69    9.30
  19   5  -1    5.30    3.00
 -24  19  -1    4.50    2.70
   5 -24  -1    1.70    2.20
  19   5  -1    2.40    2.40
 -24  19  -1    4.00    1.50
  24 -19   1    5.20    3.00
 -19  -5   1    3.40    3.10
  24 -19   1    4.10    2.10
 -19  -5   1    4.90    2.90
   2 -24  -1   42.50    7.30
  22   2  -1   28.50    6.80
 -24  22  -1   37.70    7.20
   2 -24  -1   36.80    6.30
  22   2  -1   44.30    7.80
 -24  22  -1   30.50    4.20
 -22  -2   1   41.10    7.90
 -22  -2   1   33.80    5.80
  24 -22   1   29.70    6.20
  -1 -24  -1    2.90    3.40
  25  -1  -1    3.30    3.60
 -24  25  -1    7.90    2.50
  -1 -24  -1    4.50    3.40
 -24  25  -1   14.30    4.70
  25  -1  -1    1.10    3.40
 -25   1   1    6.70    3.90
 -25   1   1    3.60    2.80
  24 -25   1    7.70    4.30
 -24  28  -1   20.00    5.80
  28  -4  -1   29.30    7.40
  -4 -24  -1   26.60    6.10
  28  -4  -1   27.30    7.10
 -24  28  -1   26.70    4.60
 -28   4   1   24.80    6.30
 -28   4   1   36.40    6.90
  24 -28   1   32.90    7.10
  31  -7  -1   58.59   10.40
 -24  31  -1   44.60    6.50
  31  -7  -1   68.29   10.50
 -31   7   1   43.80    7.60
 -31   7   1   53.99    9.90
  24 -31   1   41.30    8.60
 -24  34  -1   -1.50    2.00
 -10 -24  -1    1.00    4.10
  34 -10  -1   -5.10    3.10
  34 -10  -1    7.00    5.30
 -34  10   1    1.20    3.90
 -34  10   1   -3.60    2.00
  24 -34   1    5.50    3.50
  37 -13  -1    1.90    4.70
 -24  37  -1   -0.80    2.60
  37 -13  -1    1.90    4.30
 -37  13   1    3.80    3.50
  24 -37   1    5.60    4.60
 -37  13   1   -3.10    4.40
  40 -16  -1    2.20    5.30
 -24  40  -1    0.80    3.10
  40 -16  -1    5.30    5.40
 -40  16   1   -0.80    2.80
  24 -40   1   -0.50    4.80
 -24  43  -1    5.30    4.10
  43 -19  -1   -1.50    5.80
 -43  19   1   -4.70    3.30
  24 -43   1    2.20    3.60
  43 -25  -1   92.79   14.20
  43 -25  -1   93.09   15.00
  18 -43   1   86.49   14.10
 -43  25   1   83.99   11.70
  25  18   1   74.89   13.20
  40 -25  -1   -0.50    4.30
  40 -25  -1   -2.70    3.60
 -40  25   1    9.80    6.20
  25  15   1    4.20    4.70
 -40  25   1    3.30    2.90
  15 -40   1   -3.90    4.40
  37 -25  -1    0.60    4.60
  37 -25  -1    8.60    5.90
  12 -37   1    5.10    4.50
  25  12   1    7.50    4.20
 -37  25   1    1.60    4.30
 -37  25   1    5.80    3.70
  25  12   1   -0.70    4.30
  34 -25  -1   61.59   11.30
  34 -25  -1   53.39    9.20
 -34  25   1   59.09    9.40
 -34  25   1   59.39   10.20
   9 -34   1   57.69   10.30
  25   9   1   34.10    8.20
  25   9   1   42.80    8.20
  31 -25  -1    7.30    4.30
  31 -25  -1    3.60    4.10
 -25  -6  -1    5.80    3.80
  25   6   1    2.90    3.40
   6 -31   1    2.40    4.40
  25   6   1    8.70    5.10
 -31  25   1    1.00    2.40
 -31  25   1    3.90    3.60
   6 -31   1   14.10    5.90
  28 -25  -1    3.20    3.30
  28 -25  -1    1.00    2.90
 -25  -3  -1   -3.40    2.40
 -28  25   1    1.60    3.60
   3 -28   1    6.20    4.60
  25   3   1    2.80    2.90
 -28  25   1    3.90    3.40
  25   3   1    4.10    3.60
  25 -25  -1    0.50    2.30
 -25   0  -1    0.20    2.40
   0  25  -1    2.80    2.40
 -25  25   1   -0.50    2.40
 -25  25   1    6.10    3.90
  25   0   1    5.60    2.40
   0 -25   1    0.10    2.80
  25   0   1    4.30    3.30
   3  22  -1  118.79    9.30
  22 -25  -1  128.19   11.00
 -25   3  -1  116.99    9.60
 -22  25   1  108.69   10.00
 -22  25   1  107.49   10.10
  25  -3   1  116.89    8.90
  25  -3   1  107.39    9.80
  -3 -22   1  117.29   11.60
   6  19  -1   33.40    6.00
 -25   6  -1   42.10    6.60
  19 -25  -1   39.40    7.20
  -6 -19   1   42.30    8.10
 -19  25   1   35.30    7.00
 -19  25   1   30.90    6.10
  25  -6   1   35.30    6.80
  25  -6   1   46.90    6.50
   9  16  -1   32.80    5.60
 -25   9  -1   34.10    4.60
 -25   9  -1   41.60    6.40
  16 -25  -1   30.80    5.90
 -16  25   1   33.20    6.60
 -16  25   1   45.60    7.60
  25  -9   1   38.10    5.60
  25  -9   1   35.10    6.30
  -9 -16   1   41.60    8.10
 -25  12  -1   22.80    5.00
 -25  12  -1   27.00    3.90
  12  13  -1   28.90    5.40
  13 -25  -1   37.40    6.70
  25 -12   1   27.80    4.70
 -13  25   1   24.50    6.00
 -12 -13   1   30.60    6.40
  25 -12   1   27.00    5.40
  15  10  -1    3.70    2.70
  15  10  -1   11.30    4.60
  10 -25  -1    8.00    3.50
 -25  15  -1   12.10    3.80
 -25  15  -1   12.60    2.70
  25 -15   1   12.70    3.00
 -15 -10   1   10.20    3.40
  18   7  -1   66.39    9.60
 -25  18  -1   65.69    5.10
 -25  18  -1   72.89    7.60
  18   7  -1   72.99    9.20
   7 -25  -1   79.49    8.10
  25 -18   1   66.19    5.80
  25 -18   1   43.50    7.10
 -18  -7   1   59.39    9.00
 -25  21  -1  706.43   28.60
  21   4  -1  722.03   31.30
   4 -25  -1  722.93   28.80
 -25  21  -1  709.93   23.40
  21   4  -1  724.53   29.50
 -21  -4   1  739.43   30.80
 -21  -4   1  739.03   28.10
  25 -21   1  703.73   29.40
   1 -25  -1   12.40    4.00
 -25  24  -1   11.10    4.20
  24   1  -1   13.10    4.70
 -25  24  -1    8.80    2.50
   1 -25  -1   11.80    4.30
  24   1  -1    6.50    4.10
  25 -24   1    8.10    4.20
 -24  -1   1    4.00    2.80
 -24  -1   1   13.50    5.30
  -2 -25  -1   25.80    6.40
 -25  27  -1    8.90    4.50
  27  -2  -1   22.30    6.20
  27  -2  -1   15.70    4.80
 -27   2   1   16.50    4.90
 -27   2   1   19.10    5.50
  25 -27   1   23.70    5.60
  -5 -25  -1   22.90    5.70
  30  -5  -1   17.70    6.30
 -25  30  -1   22.30    4.70
  30  -5  -1   16.90    6.20
 -30   5   1   18.00    5.00
  25 -30   1   21.30    6.40
 -30   5   1   20.60    6.20
 -25  33  -1  152.98   11.00
  -8 -25  -1  165.28   14.10
  33  -8  -1  168.28   15.00
 -33   8   1  161.28   14.00
 -33   8   1  168.68   12.60
  25 -33   1  197.98   15.20
  36 -11  -1   41.70    8.50
 -25  36  -1   39.40    7.40
  36 -11  -1   33.80    8.20
 -36  11   1   35.50    8.40
 -36  11   1   41.00    7.80
  25 -36   1   49.30    9.80
 -25  39  -1    1.30    3.20
  39 -14  -1   12.40    5.30
  39 -14  -1   11.70    6.30
 -39  14   1    0.60    2.30
  25 -39   1   -6.00    3.70
 -25  42  -1    8.00    4.60
  42 -17  -1   -1.40    4.60
  25 -42   1   -0.80    5.20
 -42  17   1    1.50    3.30
 -25  45  -1   10.00    5.10
  45 -20  -1   20.80    8.30
  25 -45   1    8.80    7.30
 -45  20   1    0.90    3.90
 -45  26   1   -2.00    3.20
  19 -45   1   -1.10    6.10
  42 -26  -1    1.50    5.40
  42 -26  -1   17.80    7.30
  16 -42   1    9.40    6.40
  26  16   1   -1.90    4.90
 -42  26   1    1.30    3.60
  39 -26  -1    0.00    5.20
 -39  26   1    2.80    4.90
  26  13   1   -2.00    4.80
 -39  26   1    4.00    4.40
  13 -39   1    9.40    4.60
  36 -26  -1    6.30    4.50
  36 -26  -1    3.80    4.60
 -36  26   1    2.90    3.10
  26  10   1    6.50    3.90
  26  10   1    8.80    4.90
 -36  26   1   14.80    5.80
  10 -36   1    8.70    5.50
  33 -26  -1    0.80    4.60
  33 -26  -1    5.10    4.20
  26   7   1   -2.00    2.90
 -33  26   1    0.90    3.10
   7 -33   1   -2.40    2.50
   7 -33   1    3.50    5.40
 -33  26   1   -6.60    3.70
  30 -26  -1    4.20    4.70
  30 -26  -1    6.10    4.00
  26   4   1    0.70    2.80
   4 -30   1    3.00    2.80
  26   4   1    4.70    3.50
 -30  26   1   -1.20    3.30
 -30  26   1    0.70    2.50
  27 -26  -1    2.70    2.90
  -1  27  -1    0.10    2.30
 -26  -1  -1    1.20    3.80
  26   1   1    3.10    3.10
 -27  26   1    2.10    2.80
  26   1   1    3.20    2.40
 -27  26   1   -2.60    2.20
   1 -27   1    5.00    3.90
 -26   2  -1    8.10    3.80
  24 -26  -1   12.00    4.40
   2  24  -1    7.60    3.00
 -24  26   1    7.80    3.90
  26  -2   1    3.60    3.20
 -24  26   1   10.10    4.10
  26  -2   1    3.30    2.90
 -26   5  -1  197.88   12.90
   5  21  -1  207.78   12.60
  21 -26  -1  240.78   15.70
 -21  26   1  228.98   14.90
  -5 -21   1  187.88   14.60
  26  -5   1  181.68   13.50
  26  -5   1  212.58   12.50
 -21  26   1  224.98   14.70
  18 -26  -1  187.48   13.20
 -26   8  -1  149.39   10.90
   8  18  -1  164.58   11.10
  26  -8   1  173.58   12.70
  26  -8   1  169.88   10.70
 -18  26   1  155.58   12.10
  -8 -18   1  133.49   12.30
 -18  26   1  162.18   12.40
 -26  11  -1   13.50    4.10
  15 -26  -1    9.00    3.60
 -26  11  -1    9.10    2.30
  11  15  -1   12.30    4.00
  11  15  -1   15.40    5.00
  26 -11   1   15.50    4.30
 -11 -15   1    7.20    3.80
  26 -11   1   13.70    3.50
 -15  26   1   16.90    4.60
 -15  26   1    7.00    3.60
  14  12  -1    8.40    3.50
  12 -26  -1   15.80    4.50
 -26  14  -1   11.30    2.70
  14  12  -1   17.50    4.60
 -26  14  -1   17.40    4.40
  26 -14   1   17.60    4.00
  26 -14   1   16.80    4.50
 -14 -12   1   17.10    5.30
  17   9  -1   -0.60    2.40
 -26  17  -1    4.60    2.90
   9 -26  -1    5.70    2.80
 -26  17  -1    5.10    1.70
  17   9  -1   -2.00    2.10
  26 -17   1    4.20    2.20
 -17  -9   1   10.00    4.50
  26 -17   1    5.20    3.10
  20   6  -1    8.10    3.70
 -26  20  -1    4.40    1.50
   6 -26  -1   10.20    4.40
  20   6  -1    7.20    3.30
 -26  20  -1   12.30    3.90
  26 -20   1   11.50    4.00
  26 -20   1    6.10    2.40
 -20  -6   1    5.60    3.90
  23   3  -1  103.29   10.80
  23   3  -1   92.49    9.30
 -26  23  -1   79.69    8.60
   3 -26  -1   76.99    9.90
 -26  23  -1   78.09    6.10
 -23  -3   1   65.99    8.40
  26 -23   1   88.89    9.50
 -23  -3   1   79.49   11.00
 -26  26  -1   40.90    5.30
   0 -26  -1   27.80    6.50
  26   0  -1   46.50    8.30
 -26  26  -1   36.10    7.40
  26   0  -1   47.60    8.50
   0 -26  -1   50.89    8.50
  26 -26   1   56.29    9.30
 -26   0   1   48.10    8.40
 -26   0   1   45.10    7.10
 -26  29  -1    5.70    3.90
  29  -3  -1    0.00    3.10
  29  -3  -1   -1.70    3.10
  -3 -26  -1   -3.30    3.00
 -26  29  -1   -1.20    1.90
 -29   3   1   -1.50    2.00
  26 -29   1    2.80    3.40
 -29   3   1    0.20    2.70
 -26  32  -1   37.90    6.20
  -6 -26  -1   53.29    9.30
  32  -6  -1   37.70    8.10
  32  -6  -1   53.59    9.70
 -32   6   1   40.30    8.70
 -32   6   1   45.30    7.50
  26 -32   1   39.70    8.50
  35  -9  -1    2.20    3.70
  35  -9  -1   -2.60    3.70
  -9 -26  -1    0.60    4.70
 -35   9   1    3.70    3.30
 -35   9   1   -4.90    3.40
  26 -35   1    7.40    5.40
 -26  38  -1   40.10    7.30
  38 -12  -1   36.60    9.50
  38 -12  -1   36.90    8.70
 -38  12   1   27.00    7.70
  26 -38   1   24.40    7.00
 -38  12   1   40.60    8.00
 -26  41  -1   12.00    4.00
  41 -15  -1    4.90    6.20
 -41  15   1   14.20    4.60
  26 -41   1    8.20    5.80
 -26  44  -1   31.40    7.40
 -44  18   1   41.40    8.60
  26 -44   1   22.60    8.60
  44 -27  -1    5.90    6.50
  27  17   1    8.50    5.60
 -44  27   1   10.50    5.40
  17 -44   1   11.60    7.00
  41 -27  -1   18.00    6.40
  41 -27  -1   12.30    6.60
  14 -41   1   18.80    6.70
  27  14   1    7.00    6.10
 -41  27   1    5.70    4.50
  38 -27  -1   -2.00    4.00
  38 -27  -1   -0.40    4.20
  27  11   1    1.00    3.60
 -38  27   1    0.00    5.40
 -38  27   1    0.20    2.70
  11 -38   1    4.00    4.40
  35 -27  -1   -1.10    3.70
  35 -27  -1    4.70    5.00
   8 -35   1    8.20    5.50
  27   8   1    8.10    5.10
  27   8   1    5.30    3.90
 -35  27   1   -0.10    2.80
 -35  27   1    4.50    4.50
   8 -35   1    2.00    3.90
  32 -27  -1   -6.10    3.10
  32 -27  -1   -2.40    3.10
 -32  27   1   -2.40    2.00
  27   5   1    0.00    3.20
   5 -32   1    2.60    3.10
   5 -32   1   -5.20    3.50
  27   5   1    3.80    3.40
 -32  27   1    6.30    4.50
  -2  29  -1   13.60    4.40
  29 -27  -1   19.50    5.70
   2 -29   1   14.90    5.40
 -29  27   1   14.70    4.80
  27   2   1   28.80    6.70
 -29  27   1   17.10    5.60
  27   2   1   10.20    4.50
  26 -27  -1   21.20    6.70
   1  26  -1   26.40    5.60
 -27   1  -1   43.40    7.40
  27  -1   1   40.40    6.80
 -26  27   1   38.80    7.50
  -1 -26   1   36.40    8.30
  27  -1   1   27.00    5.90
 -26  27   1   38.50    7.70
   4  23  -1  128.19   10.00
  23 -27  -1  115.59   11.30
 -27   4  -1  134.69   10.70
 -23  27   1  154.18   12.40
  -4 -23   1  160.88   13.20
  27  -4   1  117.09    9.60
 -23  27   1  135.19   11.50
  27  -4   1  127.89   11.20
  20 -27  -1  397.56   21.30
 -27   7  -1  394.76   19.50
   7  20  -1  441.56   20.10
  27  -7   1  471.65   22.00
 -20  27   1  449.16   22.10
 -20  27   1  443.66   21.90
  27  -7   1  426.56   19.10
  -7 -20   1  405.16   22.30
  10  17  -1   64.39    8.60
 -27  10  -1   61.59    5.40
  17 -27  -1   51.19    8.20
 -27  10  -1   42.70    6.90
 -17  27   1   66.69    9.40
  27 -10   1   52.49    6.60
 -17  27   1   68.49    9.70
 -10 -17   1   68.09   10.50
  27 -10   1   49.70    7.80
  13  14  -1    3.00    2.20
  14 -27  -1    5.10    3.40
  13  14  -1    1.80    3.00
 -27  13  -1   -0.10    2.30
 -27  13  -1    4.80    2.10
 -13 -14   1    3.30    3.30
  27 -13   1    4.90    2.60
 -14  27   1    5.20    3.90
  27 -13   1    5.00    2.70
 -27  16  -1   49.99    4.60
  16  11  -1   49.80    7.60
  16  11  -1   52.69    8.60
  11 -27  -1   53.59    8.40
 -27  16  -1   50.29    7.70
  27 -16   1   45.10    5.80
 -16 -11   1   45.80    8.20
  27 -16   1   52.09    8.00
   8 -27  -1   56.09    8.60
 -27  19  -1   56.89    4.90
  19   8  -1   58.99    9.70
  19   8  -1   66.29    9.40
 -27  19  -1   50.89    7.80
  27 -19   1   56.59    8.50
 -19  -8   1   56.59    9.10
  27 -19   1   57.29    5.60
   5 -27  -1   21.50    5.20
  22   5  -1   18.20    5.00
 -27  22  -1   22.70    5.50
  22   5  -1   18.20    5.60
 -27  22  -1   18.70    3.50
 -22  -5   1   15.60    5.50
 -22  -5   1   17.00    4.60
  27 -22   1   15.60    4.80
  25   2  -1   12.40    4.60
 -27  25  -1    3.00    1.80
   2 -27  -1   10.10    4.20
   2 -27  -1    6.00    3.70
 -27  25  -1    8.90    4.30
  25   2  -1    4.20    2.40
  27 -25   1    5.60    3.50
 -25  -2   1    7.00    3.60
 -25  -2   1    6.20    3.20
 -27  28  -1   -1.40    3.20
  -1 -27  -1    6.80    4.10
 -27  28  -1    5.70    2.60
  28  -1  -1    9.40    4.00
  28  -1  -1    7.00    4.60
  -1 -27  -1    3.70    3.60
 -28   1   1    5.10    3.10
  27 -28   1    8.20    4.30
 -28   1   1   17.40    5.30
  31  -4  -1    9.20    4.90
 -27  31  -1    6.40    2.60
  -4 -27  -1   10.60    4.40
  31  -4  -1    5.30    4.40
 -27  31  -1    7.50    4.90
 -31   4   1    1.90    4.20
  27 -31   1    6.10    4.60
 -31   4   1    9.00    4.00
  -7 -27  -1   39.00    8.70
  34  -7  -1   35.50    9.20
 -27  34  -1   30.90    5.90
  34  -7  -1   30.60    7.60
 -34   7   1   25.70    6.50
  27 -34   1   32.60    7.90
 -34   7   1   47.10    9.10
  37 -10  -1   18.90    6.80
  37 -10  -1   11.90    5.80
 -27  37  -1    7.00    3.30
 -37  10   1    5.50    5.60
  27 -37   1   17.40    6.40
 -37  10   1   15.80    5.30
 -27  40  -1   12.80    4.20
  40 -13  -1   22.30    6.90
 -40  13   1    3.10    2.80
  27 -40   1    9.40    4.40
  43 -16  -1   -3.90    4.70
 -27  43  -1    6.20    4.60
 -43  16   1    6.30    4.70
  27 -43   1    2.60    6.30
  43 -28  -1    8.00    6.10
  43 -28  -1    9.90    5.80
  15 -43   1   -3.60    5.10
 -43  28   1    0.20    3.70
  28  15   1    0.70    4.20
  40 -28  -1    3.50    5.50
  40 -28  -1    6.30    5.50
  12 -40   1    5.00    3.40
 -40  28   1   -1.60    3.20
  28  12   1   -0.80    3.80
 -40  28   1   -3.70    6.30
  37 -28  -1    1.10    4.80
  37 -28  -1   -5.30    4.40
 -37  28   1   -0.80    2.50
   9 -37   1   -0.80    4.30
   9 -37   1   -5.90    6.50
  28   9   1   -0.90    3.50
 -37  28   1    7.20    4.80
  34 -28  -1   13.10    6.00
  34 -28  -1   13.60    5.30
 -34  28   1   20.80    6.60
  28   6   1   22.10    6.70
 -34  28   1   17.10    4.80
   6 -34   1   42.40    9.30
   6 -34   1   19.70    7.50
  28   6   1   13.80    5.40
  31 -28  -1   62.49   11.00
 -31  28   1   80.29   11.80
  28   3   1   46.30    9.10
   3 -31   1   59.79   11.10
  28   3   1   41.90    7.40
 -31  28   1   67.29    9.90
  28 -28  -1    7.10    4.20
   0  28  -1   10.50    4.30
  28   0   1    4.50    3.10
  28   0   1    3.90    3.90
   0 -28   1    7.30    4.60
 -28  28   1    4.30    4.10
 -28  28   1   12.80    4.50
   3  25  -1   37.70    6.40
 -28   3  -1   49.60    8.00
  25 -28  -1   27.40    8.30
 -25  28   1   36.30    7.60
  28  -3   1   32.90    6.20
 -25  28   1   41.00    8.00
  28  -3   1   42.70    8.10
  -3 -25   1   38.10    8.10
  22 -28  -1    2.70    3.50
 -28   6  -1    1.80    2.60
   6  22  -1    5.50    3.20
 -22  28   1    2.60    3.00
  28  -6   1    1.20    2.30
  -6 -22   1   -1.70    2.50
 -22  28   1    6.20    3.80
  28  -6   1    3.00    2.80
  19 -28  -1  302.67   18.00
 -28   9  -1  294.17   16.50
   9  19  -1  318.47   16.90
  28  -9   1  309.47   18.00
 -19  28   1  319.47   18.50
  -9 -19   1  319.77   19.40
 -19  28   1  313.37   18.50
  28  -9   1  295.57   17.60
  16 -28  -1    2.90    2.70
  12  16  -1    2.10    3.20
 -28  12  -1    2.70    2.60
  12  16  -1    1.10    2.30
 -28  12  -1    3.40    1.70
 -16  28   1    1.90    2.20
  28 -12   1    0.30    2.00
  28 -12   1    5.80    3.40
 -12 -16   1    4.70    3.80
 -16  28   1    4.70    3.50
  15  13  -1    3.00    3.40
 -28  15  -1    4.90    1.80
  13 -28  -1    4.10    3.10
 -28  15  -1    5.80    3.60
  15  13  -1    4.50    3.10
  28 -15   1    8.50    2.80
  28 -15   1    3.50    3.10
 -15 -13   1    3.70    3.10
  18  10  -1    0.10    2.50
 -28  18  -1    1.00    1.30
  18  10  -1    2.70    3.40
  10 -28  -1    0.30    1.50
 -28  18  -1    3.40    2.50
  28 -18   1    0.80    1.60
  28 -18   1    1.00    2.60
 -18 -10   1    4.00    3.80
  21   7  -1  153.88   12.10
 -28  21  -1  132.59   11.10
 -28  21  -1  140.09    8.10
  21   7  -1  127.89   12.00
   7 -28  -1  117.89   10.80
  28 -21   1  137.19    8.80
 -21  -7   1  140.49   12.50
  28 -21   1  122.89   11.20
 -28  24  -1   23.80    4.10
   4 -28  -1   22.30    5.70
  24   4  -1   19.30    6.00
 -28  24  -1   19.50    5.50
  24   4  -1   19.70    5.60
  28 -24   1   21.50    5.30
 -24  -4   1   24.60    6.60
 -24  -4   1   15.90    4.50
 -28  27  -1  157.98    9.50
   1 -28  -1  183.98   14.10
 -28  27  -1  192.48   14.20
   1 -28  -1  166.88   13.20
  27   1  -1  163.08   13.40
  27   1  -1  169.78   14.90
 -27  -1   1  170.78   14.00
 -27  -1   1  162.68   12.10
  28 -27   1  157.38   13.40
 -28  30  -1   -0.70    1.80
  30  -2  -1    2.30    3.00
  -2 -28  -1    2.40    3.60
  30  -2  -1   -5.40    3.60
  -2 -28  -1    3.40    3.40
 -28  30  -1    3.60    3.50
 -30   2   1   -1.20    1.70
 -30   2   1   -5.40    2.80
  28 -30   1    5.20    3.20
  33  -5  -1   14.30    6.30
  -5 -28  -1   -1.70    3.60
  33  -5  -1    5.70    4.60
 -28  33  -1    2.40    2.30
 -33   5   1    6.50    3.70
 -33   5   1    1.70    5.10
  28 -33   1    2.10    4.40
 -28  36  -1    2.40    3.50
  36  -8  -1    1.30    4.70
  36  -8  -1    7.30    5.20
 -36   8   1   -0.60    4.40
  28 -36   1    7.00    4.80
 -36   8   1   -1.50    2.00
  39 -11  -1  161.88   16.60
 -28  39  -1  125.79   10.80
  28 -39   1  159.68   15.20
 -39  11   1  150.28   12.90
  42 -14  -1  192.68   18.80
 -28  42  -1  160.38   13.10
  28 -42   1  129.69   17.20
 -42  14   1  138.79   12.80
  42 -29  -1    7.20    6.00
  42 -29  -1   -3.70    5.60
 -42  29   1    3.40    4.30
  13 -42   1    4.50    5.90
  29  13   1    4.30    5.70
  39 -29  -1   -1.60    3.50
  39 -29  -1    2.90    6.10
  10 -39   1    7.70    5.00
 -39  29   1    2.00    5.70
 -39  29   1    7.50    4.30
  29  10   1    4.50    4.10
  10 -39   1    5.60    5.50
  36 -29  -1   14.50    6.50
  36 -29  -1   10.60    5.70
  29   7   1   13.50    5.10
   7 -36   1    8.40    5.80
   7 -36   1    7.30    7.20
  29   7   1    6.90    4.60
 -36  29   1   14.90    4.60
  33 -29  -1   46.20    9.70
   4 -33   1   48.40   10.10
 -33  29   1   55.29   10.20
  29   4   1   46.90   10.10
 -33  29   1   53.69    8.80
   4 -33   1   51.89   10.60
  30 -29  -1   -5.50    3.40
  -1  30  -1   -4.80    2.30
  29   1   1    3.30    3.50
 -30  29   1   -3.00    3.50
   1 -30   1    3.60    3.10
  29   1   1   -0.20    3.00
 -30  29   1    4.20    3.80
   2  27  -1   27.50    5.80
  27 -29  -1   49.90    8.80
  29  -2   1   32.50    6.90
  -2 -27   1   40.90    9.00
 -27  29   1   36.10    7.70
 -27  29   1   41.80    8.30
  29  -2   1   47.10    7.40
  24 -29  -1   12.70    5.10
   5  24  -1    7.80    3.10
 -29   5  -1   11.90    4.30
  29  -5   1    6.70    3.20
  -5 -24   1    9.00    5.00
 -24  29   1    7.50    4.20
 -24  29   1   17.40    5.80
  29  -5   1    7.40    3.60
   8  21  -1    5.80    3.20
  21 -29  -1    7.00    4.50
 -29   8  -1    6.40    3.10
  29  -8   1    5.50    3.50
 -21  29   1   10.20    5.50
  -8 -21   1   19.50    5.40
  29  -8   1    6.00    3.70
 -21  29   1    3.30    3.80
 -29  11  -1    9.50    2.80
  18 -29  -1    5.40    3.50
 -29  11  -1   -0.70    2.30
  11  18  -1    6.90    3.20
 -18  29   1   -0.20    2.30
 -11 -18   1    4.30    3.90
 -18  29   1    3.80    3.40
  29 -11   1    6.30    3.40
  14  15  -1   75.39    8.00
  14  15  -1   60.99   10.10
  15 -29  -1   61.59    9.00
 -29  14  -1   60.19    8.50
 -29  14  -1   66.79    5.70
  29 -14   1   64.09    7.80
  29 -14   1   63.99    9.20
 -14 -15   1   54.29    9.40
 -15  29   1   68.19    9.60
  12 -29  -1   26.40    6.60
  17  12  -1   29.00    6.20
 -29  17  -1   20.30    3.60
  17  12  -1   35.60    7.60
 -29  17  -1   31.80    6.50
  29 -17   1   24.70    6.10
 -17 -12   1   26.30    6.70
  29 -17   1   32.40    5.30
  20   9  -1    0.10    2.80
 -29  20  -1    5.40    2.90
  20   9  -1   -0.40    2.80
 -29  20  -1    2.10    1.80
   9 -29  -1    1.70    2.40
 -20  -9   1   -0.60    3.20
  29 -20   1   -2.60    2.90
  29 -20   1    2.60    2.20
 -29  23  -1   42.00    7.80
  23   6  -1   29.10    7.50
  23   6  -1   43.70    7.60
 -29  23  -1   34.80    4.80
   6 -29  -1   53.59    8.60
  29 -23   1   33.50    7.60
 -23  -6   1   53.49    9.20
   3 -29  -1   -1.00    3.40
 -29  26  -1    1.90    2.00
  26   3  -1   -0.80    3.50
   3 -29  -1    0.50    3.70
 -29  26  -1    1.10    2.90
  26   3  -1    2.10    3.10
 -26  -3   1   -5.80    2.20
 -26  -3   1    2.90    2.40
   0 -29  -1    7.10    3.90
   0 -29  -1    7.00    5.10
 -29  29  -1    0.80    4.00
  29   0  -1    1.00    5.00
  29   0  -1    4.50    4.30
 -29  29  -1    1.80    2.00
 -29   0   1   -0.10    2.60
 -29   0   1    7.00    4.60
  29 -29   1    5.70    3.90
 -29  32  -1   -1.60    1.80
  32  -3  -1    4.10    4.60
  32  -3  -1   -1.80    3.40
 -29  32  -1   -0.10    4.70
  -3 -29  -1   -6.20    3.50
  -3 -29  -1   -0.80    2.80
  29 -32   1    0.70    3.60
 -32   3   1   -0.40    2.30
 -29  35  -1   70.79    7.40
  35  -6  -1   82.89   12.00
  35  -6  -1   81.39   13.60
 -35   6   1   66.79    9.80
 -35   6   1   81.89   12.10
  29 -35   1   60.39   10.70
 -29  38  -1   62.39    8.60
  38  -9  -1   87.89   18.20
  38  -9  -1   53.79   11.60
 -38   9   1   69.89   10.50
  29 -38   1   62.29   11.00
 -29  41  -1  208.58   14.50
  41 -12  -1  195.28   18.50
  29 -41   1  184.98   17.50
 -41  12   1  201.28   15.20
  44 -15  -1   18.50    7.00
 -29  44  -1    5.60    5.00
  29 -44   1   15.40    6.70
 -44  15   1    6.60    4.80
  44 -30  -1    5.90    6.30
 -44  30   1   11.50    4.80
  30  14   1    8.90    5.80
  14 -44   1    5.30    6.10
  41 -30  -1   -3.60    4.40
  41 -30  -1   13.60    6.50
  11 -41   1    5.20    5.30
  30  11   1    2.50    4.60
 -41  30   1    3.00    3.20
  38 -30  -1    1.90    4.50
  38 -30  -1   -0.70    6.00
 -38  30   1    6.40    4.30
   8 -38   1   14.40    7.40
 -38  30   1   10.40    6.50
   8 -38   1    6.50    5.20
  35 -30  -1    4.20    3.30
   5 -35   1    0.40    3.80
  30   5   1    8.60    4.40
  30   5   1   -1.70    2.80
   5 -35   1    3.30    5.80
 -35  30   1    7.60    3.40
 -35  30   1    4.70    5.20
  32 -30  -1    1.10    3.70
  -2  32  -1    1.90    3.90
  30   2   1    2.30    3.70
   2 -32   1    0.80    4.70
  30   2   1   -3.20    3.00
 -32  30   1   -5.30    3.50
 -32  30   1   -2.50    2.90
   1  29  -1    1.50    2.70
  29 -30  -1   -3.60    3.10
 -29  30   1    2.30    3.40
  30  -1   1    6.30    4.20
  30  -1   1    1.20    2.90
 -29  30   1   -3.00    3.50
  -1 -29   1    3.50    4.70
  26 -30  -1    7.60    5.00
   4  26  -1    4.50    2.60
  30  -4   1   13.30    4.80
  30  -4   1    5.70    3.70
 -26  30   1   -0.50    4.50
  -4 -26   1   16.60    5.50
 -26  30   1    6.40    3.70
 -30   7  -1   48.80    7.80
   7  23  -1   68.49    9.10
  23 -30  -1   55.49    9.50
 -23  30   1   69.39   10.00
  30  -7   1   58.79    8.20
  -7 -23   1   64.59   10.90
 -23  30   1   68.29   10.10
  30  -7   1   61.59    9.40
  10  20  -1    3.50    2.70
  20 -30  -1    2.50    3.70
 -30  10  -1    7.00    3.40
 -10 -20   1    6.70    3.70
  30 -10   1    5.40    3.10
 -20  30   1    9.20    4.10
  30 -10   1   11.50    4.10
 -30  13  -1   40.60    5.20
 -30  13  -1   41.30    7.40
  17 -30  -1   37.20    7.30
  13  17  -1   45.70    7.70
  13  17  -1   46.70    9.10
 -13 -17   1   41.60    8.10
  30 -13   1   38.00    6.40
 -17  30   1   43.50    8.10
  30 -13   1   40.90    7.30
 -30  16  -1    2.70    3.10
  16  14  -1   -1.90    2.10
  14 -30  -1    1.20    3.20
  16  14  -1    4.20    3.30
 -30  16  -1    2.30    1.60
  30 -16   1   -5.30    2.30
 -16 -14   1    0.90    2.00
  30 -16   1   -0.20    2.20
 -14  30   1    0.40    2.10
  11 -30  -1    4.20    3.30
 -30  19  -1   14.50    4.70
  19  11  -1    1.80    2.90
 -30  19  -1    5.90    2.40
  19  11  -1    9.70    4.60
 -19 -11   1    4.70    4.00
  30 -19   1   11.30    4.00
  30 -19   1    8.30    3.40
 -30  22  -1   21.70    3.70
  22   8  -1   25.00    7.10
   8 -30  -1   22.70    6.00
 -30  22  -1   19.50    5.00
  22   8  -1   14.00    4.70
 -22  -8   1   30.60    7.80
  30 -22   1   23.70    4.50
  30 -22   1   32.50    7.20
 -30  25  -1  213.88   10.90
 -30  25  -1  184.98   14.10
  25   5  -1  205.48   16.50
   5 -30  -1  200.78   14.50
  25   5  -1  195.18   14.80
  30 -25   1  239.98   16.60
 -25  -5   1  242.18   17.00
   2 -30  -1    8.40    4.70
  28   2  -1   18.90    7.20
   2 -30  -1   11.80    5.50
 -30  28  -1   16.10    3.70
 -28  -2   1   10.90    4.10
  30 -28   1   19.70    6.10
 -28  -2   1   14.10    5.30
 -30  31  -1   24.90    7.50
  31  -1  -1   15.20    5.10
  -1 -30  -1   26.40    7.50
  31  -1  -1   11.10    5.40
 -30  31  -1   21.20    4.20
  -1 -30  -1   16.80    5.90
 -31   1   1   12.40    4.10
  30 -31   1    9.90    4.70
  -4 -30  -1   19.20    6.80
 -30  34  -1   12.30    4.00
  34  -4  -1   14.70    6.50
  34  -4  -1   19.80    6.90
 -34   4   1   18.70    6.90
 -34   4   1    8.80    4.20
  30 -34   1   10.00    5.50
  37  -7  -1    8.00    5.60
 -30  37  -1    6.90    3.40
  30 -37   1   13.00    6.10
 -37   7   1    9.30    4.90
 -30  40  -1    0.70    3.40
  40 -10  -1    5.90    5.10
 -40  10   1    6.80    3.90
  30 -40   1    4.20    6.20
  43 -13  -1   86.89   14.90
 -30  43  -1   95.59   12.00
  30 -43   1   93.89   15.30
  43 -31  -1   19.00    8.00
  43 -31  -1    8.10    7.40
  12 -43   1   19.80    8.40
  31  12   1   16.50    6.30
 -43  31   1   22.80    6.90
  40 -31  -1   -3.50    5.40
  40 -31  -1    1.20    4.60
 -40  31   1    0.80    3.00
   9 -40   1   -0.10    4.30
  31   9   1   -3.30    3.70
  37 -31  -1   14.20    6.00
  31   6   1   17.50    7.00
 -37  31   1    6.80    3.70
   6 -37   1    1.80    5.50
 -37  31   1   16.40    6.50
   6 -37   1   15.00    7.00
  -3  34  -1   -0.60    3.30
  34 -31  -1   -4.40    3.20
  31   3   1    1.70    4.10
 -34  31   1   -7.50    3.50
   3 -34   1    2.20    4.60
  31   3   1    2.80    3.70
 -34  31   1    2.00    3.10
   0  31  -1   54.89    9.80
  31 -31  -1   58.09   10.70
  31   0   1   62.39   10.80
   0 -31   1   75.39   12.10
 -31  31   1   69.79   11.20
 -31  31   1   78.99   11.40
  31   0   1   76.99   10.60
  28 -31  -1   26.50    6.20
   3  28  -1   32.60    6.30
  -3 -28   1   22.90    7.00
  31  -3   1   34.70    7.30
  31  -3   1   20.50    5.40
 -28  31   1   24.20    6.40
 -28  31   1   15.50    5.80
  25 -31  -1   73.29   11.30
 -31   6  -1   62.69   11.10
   6  25  -1   67.89    9.20
  31  -6   1   88.39   10.70
 -25  31   1   66.59   11.20
 -25  31   1   92.29    9.80
  31  -6   1   66.69   10.00
  -6 -25   1   61.99   10.50
  22 -31  -1   29.80    7.60
   9  22  -1   38.00    6.70
 -31   9  -1   41.70    7.50
 -22  31   1   33.70    7.10
 -22  31   1   34.00    7.80
  31  -9   1   28.10    6.50
  31  -9   1   34.00    6.40
  -9 -22   1   45.80    9.40
 -31  12  -1   -0.80    2.30
  19 -31  -1    2.20    2.20
  12  19  -1    7.30    3.10
 -19  31   1    0.50    2.10
 -12 -19   1    6.70    4.40
  31 -12   1    0.10    2.40
  31 -12   1    0.90    3.10
  15  16  -1   -0.60    2.50
 -31  15  -1    2.60    1.60
  16 -31  -1    0.00    2.80
 -31  15  -1   -2.80    2.30
  15  16  -1    2.30    3.70
 -15 -16   1   -4.30    2.60
  31 -15   1    6.90    3.30
 -16  31   1    8.90    3.70
  31 -15   1    0.90    2.50
 -31  18  -1    8.40    2.60
  18  13  -1    4.30    3.80
  13 -31  -1   11.90    4.50
 -31  18  -1    5.90    3.40
  18  13  -1    9.80    4.40
  31 -18   1    7.50    3.70
 -18 -13   1    9.90    4.60
  31 -18   1   11.70    4.80
 -31  21  -1    0.60    3.10
  21  10  -1   -0.70    3.00
  21  10  -1    2.40    3.00
  10 -31  -1   -1.90    2.30
 -31  21  -1    0.40    1.50
  31 -21   1   -3.90    1.90
  31 -21   1    1.50    1.90
 -21 -10   1    1.50    3.80
  24   7  -1  101.89   14.40
 -31  24  -1  121.69   11.20
  24   7  -1   90.69   12.40
   7 -31  -1   94.99   10.20
 -31  24  -1  105.89    7.30
  31 -24   1  108.09    8.10
  31 -24   1   99.49   11.00
 -24  -7   1  125.89   12.60
 -31  27  -1    2.70    1.80
 -31  27  -1    2.70    4.20
   4 -31  -1    1.70    4.40
   4 -31  -1    1.80    4.00
  27   4  -1    2.90    3.70
  27   4  -1   -4.10    3.50
  31 -27   1    5.70    3.60
 -27  -4   1   -5.90    3.40
   1 -31  -1   30.10    7.30
 -31  30  -1   34.50    8.30
   1 -31  -1   38.90    8.60
 -31  30  -1   23.10    4.60
  30   1  -1   24.50    7.40
  30   1  -1   33.70    8.70
  31 -30   1   26.60    7.20
 -30  -1   1   34.90    7.30
 -31  33  -1    3.30    4.50
  33  -2  -1    3.70    4.20
  33  -2  -1    5.10    4.90
  -2 -31  -1    0.60    3.60
  31 -33   1    3.60    4.10
 -33   2   1   -1.40    4.50
 -33   2   1    1.10    2.20
  36  -5  -1   50.19   10.00
  -5 -31  -1   38.40    8.40
  31 -36   1   50.99   10.60
 -36   5   1   43.00    8.30
 -31  39  -1    6.80    3.80
  39  -8  -1   15.10    6.80
  31 -39   1   19.60    7.70
 -39   8   1   14.30    5.00
 -31  42  -1   75.29    9.90
  31 -42   1   84.29   13.20
  42 -32  -1   -3.80    6.10
  42 -32  -1    2.90    6.30
  32  10   1    9.40    5.10
 -42  32   1   -0.80    3.60
  10 -42   1   -2.30    5.00
  39 -32  -1    2.10    4.40
 -39  32   1    2.50    6.10
 -39  32   1    1.30    3.60
  32   7   1    5.20    4.50
   7 -39   1    0.70    5.80
  36 -32  -1    7.40    4.90
  -4  36  -1   10.10    4.90
  32   4   1    3.30    4.50
 -36  32   1    5.20    4.30
  32   4   1    1.30    3.70
   4 -36   1   -2.80    4.50
 -36  32   1   -4.60    4.30
   4 -36   1   -1.00    4.80
  -1  33  -1   11.30    4.90
  33 -32  -1   14.10    6.30
  32   1   1   17.30    6.10
  32   1   1    6.40    4.50
 -33  32   1   10.90    5.50
 -33  32   1   11.80    4.10
   1 -33   1    7.30    5.30
  30 -32  -1    8.10    4.30
   2  30  -1    4.60    3.60
  32  -2   1    4.50    3.20
  -2 -30   1    1.50    5.00
 -30  32   1    9.40    4.50
 -30  32   1    5.60    4.20
  32  -2   1   11.80    5.20
   5  27  -1  128.99   12.90
 -32   5  -1  103.69   15.00
  27 -32  -1  124.79   12.20
  -5 -27   1  107.29   14.20
 -27  32   1  136.09   13.10
  32  -5   1  111.19   10.60
  32  -5   1  113.49   11.80
 -27  32   1  159.78   13.30
  24 -32  -1   64.19   10.60
 -32   8  -1   57.39    9.00
   8  24  -1   90.09   13.10
 -24  32   1  119.49   14.80
  -8 -24   1   80.39   12.10
 -24  32   1   74.09   10.80
  32  -8   1   69.89    9.30
  32  -8   1   81.79   11.60
  11  21  -1    3.80    3.20
  21 -32  -1    6.40    4.40
 -21  32   1   16.00    5.10
  32 -11   1   10.90    4.10
 -11 -21   1    3.60    3.90
 -21  32   1   10.70    4.90
  32 -11   1    4.50    3.20
 -32  14  -1   -0.40    3.40
  14  18  -1    4.40    3.50
  14  18  -1    6.10    4.50
  18 -32  -1    1.00    3.00
 -14 -18   1    7.60    5.00
  32 -14   1    3.00    2.80
  32 -14   1    3.50    3.10
 -18  32   1    0.60    2.50
 -32  17  -1   27.20    5.90
  17  15  -1   22.30    6.60
  15 -32  -1   19.20    5.80
 -32  17  -1    8.70    2.80
  17  15  -1   12.10    4.80
 -15  32   1   17.40    5.50
  32 -17   1   15.40    5.10
  32 -17   1   10.90    3.80
 -17 -15   1   11.20    5.20
 -32  20  -1    4.10    2.20
  12 -32  -1    3.30    2.90
 -32  20  -1    6.40    4.00
  20  12  -1    1.90    3.60
 -20 -12   1    1.00    3.40
  32 -20   1   -0.20    3.10
  32 -20   1    1.90    2.30
   9 -32  -1   65.19    9.90
  23   9  -1   66.99   11.60
 -32  23  -1   75.29    6.30
  23   9  -1   62.89   10.80
 -32  23  -1   82.39   11.10
  32 -23   1   66.19   10.60
  32 -23   1   64.39    6.80
 -23  -9   1   88.59   12.20
   6 -32  -1    5.80    3.60
  26   6  -1   -1.90    2.70
  26   6  -1   -0.80    3.10
 -32  26  -1   -0.90    3.60
 -32  26  -1   -0.80    1.30
  32 -26   1   -5.60    2.50
 -26  -6   1    0.90    4.70
 -32  29  -1   81.29   11.80
 -32  29  -1   70.09    6.50
  29   3  -1   45.80   10.10
  29   3  -1   60.69   10.80
   3 -32  -1   82.99   12.30
   3 -32  -1   72.79   10.90
  32 -29   1   68.39   11.10
 -29  -3   1  100.29   16.10
 -32  32  -1    4.30    2.90
  32   0  -1    0.10    4.50
   0 -32  -1    2.70    5.30
  32   0  -1    5.50    5.20
   0 -32  -1    0.80    4.00
 -32  32  -1    0.40    4.90
  32 -32   1    4.80    4.40
 -32   0   1    7.10    4.40
 -32   0   1    1.70    4.30
  -3 -32  -1   10.40    5.50
 -32  35  -1    7.00    3.00
 -32  35  -1   -2.30    5.00
  35  -3  -1    7.00    5.60
  32 -35   1    5.40    4.40
 -35   3   1   -0.20    2.70
 -35   3   1    0.60    5.10
  38  -6  -1   10.50    6.00
  -6 -32  -1   15.70    6.20
 -32  38  -1   13.80    4.40
  32 -38   1   16.00    6.10
 -38   6   1    6.80    3.90
 -32  41  -1   79.29   10.10
  41  -9  -1  106.29   18.00
  32 -41   1   70.09   12.20
  41 -33  -1    2.30    5.50
   8 -41   1   -0.70    5.40
  33   8   1    9.30    6.00
 -41  33   1   -2.10    2.70
  38 -33  -1   49.10   10.40
   5 -38   1   46.80   10.70
  33   5   1   54.89   10.10
 -38  33   1   41.00    8.00
 -38  33   1   39.40   10.20
  35 -33  -1  -11.00    3.40
 -35  33   1   -1.70    3.30
  33   2   1   -2.50    3.20
   2 -35   1   -0.30    5.60
  33   2   1   -1.50    3.60
  32 -33  -1    2.90    3.60
   1  32  -1    0.30    3.00
 -32  33   1    6.80    4.80
  -1 -32   1    2.90    5.70
 -32  33   1   -0.50    2.70
  33  -1   1    2.00    4.30
  29 -33  -1   27.30    8.00
   4  29  -1   12.30    4.20
 -29  33   1   12.80    6.10
 -29  33   1   16.80    5.80
  33  -4   1   23.30    5.90
  -4 -29   1   12.50    6.10
  33  -4   1   16.00    4.90
  26 -33  -1   -0.70    3.30
   7  26  -1   -0.90    2.90
 -33   7  -1    0.20    3.70
 -26  33   1    8.90    4.20
  33  -7   1   -4.70    2.60
 -26  33   1    3.30    4.30
  -7 -26   1   -7.10    3.40
  33  -7   1    2.00    2.90
 -33  10  -1    2.50    3.30
  10  23  -1    3.40    3.70
 -23  33   1   -1.90    2.80
 -23  33   1   -3.20    2.20
 -10 -23   1   -5.40    3.10
  33 -10   1    0.40    2.80
  33 -10   1   -1.20    2.20
  13  20  -1    9.00    3.80
  20 -33  -1   12.30    5.10
 -33  13  -1    8.60    4.50
  33 -13   1    7.30    3.60
  33 -13   1   13.10    5.10
 -20  33   1    5.90    3.90
 -13 -20   1    9.10    4.70
 -33  16  -1    3.80    2.10
  17 -33  -1    0.70    2.70
  16  17  -1    7.20    4.40
  16  17  -1    0.60    3.30
  33 -16   1    0.40    2.30
 -17  33   1    4.20    3.40
 -16 -17   1    4.90    4.50
  33 -16   1    3.10    2.50
  14 -33  -1   -1.40    3.40
 -33  19  -1    3.00    1.70
  19  14  -1   -0.80    2.90
  33 -19   1   -2.00    2.70
  33 -19   1    3.30    4.00
 -19 -14   1    1.30    3.50
 -33  22  -1    7.80    2.40
  11 -33  -1    7.10    4.50
  22  11  -1   10.20    4.70
  22  11  -1    1.90    4.80
 -33  22  -1    6.20    4.70
  33 -22   1    3.80    3.30
 -22 -11   1    6.40    4.80
  33 -22   1    9.40    3.60
  25   8  -1    3.40    4.30
   8 -33  -1    2.30    3.60
 -33  25  -1    0.00    1.80
  25   8  -1   -2.30    3.50
 -33  25  -1   -1.40    3.10
 -25  -8   1    2.30    4.50
  33 -25   1    1.10    2.00
  33 -25   1    4.90    4.20
   5 -33  -1    3.50    4.30
 -33  28  -1    1.10    3.30
  28   5  -1   -1.40    3.50
  28   5  -1   -0.40    3.20
   5 -33  -1   17.00    5.70
 -33  28  -1    7.50    2.60
  33 -28   1    1.00    3.20
 -28  -5   1    6.30    5.00
   2 -33  -1    7.50    4.40
 -33  31  -1    6.70    2.90
 -33  31  -1   11.10    5.30
  31   2  -1   -1.40    4.70
   2 -33  -1    4.20    5.30
  31   2  -1   -1.10    3.80
 -31  -2   1    4.50    4.90
 -33  34  -1   12.90    3.80
  -1 -33  -1    4.90    4.50
  34  -1  -1    8.00    5.20
 -34   1   1    4.10    3.50
 -34   1   1    8.50    5.90
  33 -34   1    6.30    5.00
 -33  37  -1   28.80    6.20
  37  -4  -1   43.90   10.00
  -4 -33  -1   24.60    7.80
 -37   4   1   23.00    6.40
  33 -37   1   39.70    8.80
  -7 -33  -1   46.80   10.10
  40  -7  -1   51.79   10.80
 -33  40  -1   49.40    7.70
  33 -40   1   41.90   11.10
  43 -10  -1   -3.40    5.40
 -33  43  -1    6.80    3.70
 -43  10   1    2.80    3.90
  40 -34  -1    7.40    6.60
  34   6   1   -6.00    3.70
   6 -40   1    0.20    5.70
 -40  34   1    1.60    3.50
  37 -34  -1  120.59   16.60
   3 -37   1  131.99   17.40
 -37  34   1   87.99   13.90
  34   3   1  105.29   14.60
 -37  34   1  105.49   11.40
  34 -34  -1   10.10    5.60
  34   0   1    9.40    5.10
   0 -34   1   12.40    6.80
  34   0   1    0.80    3.80
 -34  34   1    6.40    4.20
 -34  34   1   15.50    6.00
  31 -34  -1    8.00    5.00
   3  31  -1    5.90    6.00
  -3 -31   1   -0.60    4.80
  34  -3   1   -2.40    3.60
 -31  34   1   -4.80    3.90
  34  -3   1    2.40    3.00
 -31  34   1   -1.50    3.00
  28 -34  -1   11.40    6.10
  34  -6   1   23.80    6.80
 -28  34   1   18.80    6.00
 -28  34   1   18.80    6.70
  34  -6   1   26.20    7.30
   9  25  -1   -2.60    3.00
  25 -34  -1   11.00    5.10
 -34   9  -1    5.70    4.30
 -25  34   1    2.00    3.60
 -25  34   1    7.80    4.20
  34  -9   1    3.90    3.70
  -9 -25   1    4.20    4.60
  34  -9   1    8.20    3.90
  12  22  -1   25.30    6.30
 -34  12  -1   19.60    5.30
  34 -12   1   18.20    5.70
 -22  34   1    8.80    4.30
  34 -12   1   26.80    5.60
 -12 -22   1   18.70    6.10
  15  19  -1   71.99   11.80
 -34  15  -1   75.99    6.80
 -34  15  -1   69.49   10.10
  19 -34  -1   71.79   11.10
  15  19  -1   68.89   10.00
  34 -15   1   77.79    8.40
  34 -15   1   86.49   11.80
 -19  34   1   67.09   10.40
 -15 -19   1   82.09   12.70
  16 -34  -1   20.20    6.30
 -34  18  -1   15.40    5.10
 -34  18  -1   17.90    4.10
  18  16  -1   23.50    7.00
  34 -18   1    9.00    5.10
  34 -18   1   18.10    4.90
 -18 -16   1   14.40    5.70
 -16  34   1    6.10    4.80
  21  13  -1    1.10    3.70
 -34  21  -1    5.00    2.40
 -34  21  -1    3.10    3.90
  13 -34  -1   -0.30    2.70
  34 -21   1    1.90    3.00
 -21 -13   1   -0.40    4.80
  34 -21   1    6.20    3.20
 -34  24  -1   48.40    5.90
 -34  24  -1   45.30    8.60
  24  10  -1   37.80    8.20
  10 -34  -1   33.60    8.10
  24  10  -1   40.70    9.50
  34 -24   1   46.60    9.20
  34 -24   1   37.00    5.70
  27   7  -1   11.10    4.50
   7 -34  -1   17.10    6.20
  27   7  -1   -3.80    3.90
 -34  27  -1   -0.50    3.80
 -34  27  -1    8.50    2.90
  34 -27   1    9.10    4.90
 -27  -7   1    8.30    5.70
   4 -34  -1    6.90    4.20
  30   4  -1   -2.30    4.50
   4 -34  -1   -6.00    4.30
 -34  30  -1    2.20    2.10
  30   4  -1    1.40    4.70
 -34  30  -1    1.30    4.40
  34 -30   1    3.60    3.60
 -30  -4   1   -0.10    4.40
  33   1  -1    4.60    4.80
 -34  33  -1    2.40    2.10
   1 -34  -1    8.80    5.00
  34 -33   1    6.50    4.80
 -33  -1   1   -3.50    4.50
  -2 -34  -1   -7.30    3.40
  36  -2  -1    3.50    5.50
  34 -36   1   -0.70    4.30
  -5 -34  -1   -5.20    4.40
  39  -5  -1   12.50    6.90
 -34  39  -1    1.80    2.80
  34 -39   1    5.50    5.10
 -39   5   1   -5.00    3.30
  42  -8  -1  123.29   17.10
 -34  42  -1  119.89   10.50
  -8 -34  -1   94.19   13.90
 -42   8   1   94.89   12.80
  42 -35  -1   -1.80    5.90
 -42  35   1    0.50    4.50
  35   7   1    0.80    4.30
   7 -42   1    3.30    6.20
  39 -35  -1    9.00    5.60
 -39  35   1    4.10    4.10
   4 -39   1    5.50    5.50
  35   4   1    2.40    5.20
  36 -35  -1   98.09   14.20
 -36  35   1   72.29   11.20
  35   1   1   65.49   11.20
 -36  35   1   90.79   13.80
  33 -35  -1   29.10    7.60
  35  -2   1   52.59    9.90
  -2 -33   1   27.60    8.80
 -33  35   1   47.60    9.50
 -33  35   1   56.89    9.90
  35  -2   1   51.99    9.00
  30 -35  -1   -1.80    2.80
  -5 -30   1    6.50    6.20
  35  -5   1   -2.10    3.60
  35  -5   1    4.00    3.60
 -30  35   1    2.60    4.90
 -30  35   1    0.00    3.10
  27 -35  -1    0.50    4.30
  35  -8   1   -2.30    3.50
 -27  35   1   -1.00    3.20
  35  -8   1   -4.80    3.20
  -8 -27   1   -0.70    5.30
 -27  35   1   -2.60    2.90
  24 -35  -1   13.00    6.10
  11  24  -1   21.20    6.10
 -35  11  -1   11.00    5.40
  35 -11   1   38.20    8.20
 -24  35   1   32.40    7.80
  35 -11   1   13.10    4.80
 -24  35   1   23.30    7.10
 -35  14  -1   17.70    5.60
  14  21  -1   20.60    5.70
  35 -14   1   21.80    5.40
  35 -14   1   14.30    5.70
 -21  35   1   19.40    6.20
 -35  17  -1  136.49    9.10
  18 -35  -1  114.69   12.00
 -35  17  -1  109.09   10.50
  17  18  -1  109.09   14.90
 -17 -18   1  113.09   16.80
  35 -17   1  116.89   12.20
 -18  35   1  113.69   12.20
  35 -17   1  122.19   10.40
  15 -35  -1    6.30    4.00
 -35  20  -1    3.10    2.20
 -35  20  -1    0.20    4.10
  20  15  -1    6.50    4.50
  35 -20   1    4.70    3.30
 -15  35   1    3.10    3.70
  35 -20   1   10.40    5.40
 -35  23  -1    2.70    4.50
  23  12  -1   -0.20    3.50
  12 -35  -1    0.30    3.90
 -35  23  -1   -0.40    1.30
  35 -23   1    3.20    2.80
  35 -23   1    1.30    3.40
 -23 -12   1    3.90    4.50
 -35  26  -1   22.80    4.20
  26   9  -1   21.20    6.60
  26   9  -1   13.10    5.40
 -35  26  -1   18.30    5.70
   9 -35  -1   10.70    4.10
 -26  -9   1   12.20    5.30
  35 -26   1   19.80    4.40
  35 -26   1   28.40    7.30
  29   6  -1   84.49   13.40
 -35  29  -1   67.39    6.40
   6 -35  -1   87.49   12.70
 -35  29  -1   67.59   10.50
   6 -35  -1   40.70   10.20
 -29  -6   1   63.79   11.70
  35 -29   1   70.49   11.90
 -35  32  -1    7.80    2.80
  32   3  -1    4.10    5.70
   3 -35  -1   16.50    5.90
  35 -32   1   10.80    6.00
 -35  35  -1    0.10    2.30
   0 -35  -1    9.00    5.10
  35   0  -1    4.00    5.60
  35 -35   1    3.60    4.80
 -35  38  -1   12.40    3.90
  38  -3  -1    3.20    5.20
  -3 -35  -1   13.40    5.80
  35 -38   1   23.60    8.20
  -6 -35  -1    4.40    5.80
 -35  41  -1   -0.60    3.60
  41  -6  -1    5.40    5.10
  41 -36  -1   -1.90    4.90
 -41  36   1    3.90    4.50
   5 -41   1    0.00    5.80
  36   5   1    2.10    5.20
  38 -36  -1    7.30    5.90
 -38  36   1    6.30    4.40
  36   2   1    3.20    5.10
 -38  36   1   11.00    7.30
   2 -38   1    4.10    6.00
  35 -36  -1    2.10    5.50
  36  -1   1   -0.40    4.50
 -35  36   1    2.80    3.90
  36  -1   1   -2.70    3.10
 -35  36   1   -3.40    5.00
  32 -36  -1   57.09   11.50
 -32  36   1   72.29   12.60
  -4 -32   1   61.79   10.80
  36  -4   1   51.99    8.90
  36  -4   1   65.09   11.00
 -32  36   1   73.09   10.90
  29 -36  -1    4.40    5.00
  36  -7   1   -1.20    3.70
  -7 -29   1    7.60    5.20
 -29  36   1    3.40    4.80
 -29  36   1    2.30    3.80
  36  -7   1    3.30    4.30
  26 -36  -1    2.00    3.90
 -10 -26   1    1.70    5.20
  36 -10   1    1.70    3.40
  36 -10   1    4.60    3.60
 -26  36   1    3.50    4.30
 -26  36   1    4.30    3.10
  23 -36  -1   32.20    7.80
 -36  13  -1   27.30    7.10
  36 -13   1   16.70    6.50
 -13 -23   1   26.10    6.80
  36 -13   1   36.60    7.20
 -23  36   1   34.60    8.20
 -36  16  -1   -5.00    3.00
 -36  16  -1    2.00    2.00
 -16 -20   1   -0.60    4.40
  36 -16   1    1.50    3.30
  36 -16   1    1.50    3.60
 -20  36   1    5.80    4.10
 -36  19  -1    2.00    2.20
  19  17  -1    2.20    4.60
 -36  19  -1    0.50    4.30
  17 -36  -1    3.60    3.80
 -17  36   1    1.00    4.30
  36 -19   1    9.40    5.30
  36 -19   1    0.60    3.30
 -19 -17   1   -0.50    4.20
  22  14  -1   37.20    8.80
 -36  22  -1   16.70    5.70
  14 -36  -1   31.30    7.90
 -36  22  -1   29.80    5.60
  36 -22   1   32.40    5.90
 -22 -14   1   25.50    7.40
  36 -22   1   39.70    8.60
  11 -36  -1   26.90    6.90
 -36  25  -1   27.60    6.90
 -36  25  -1   27.20    4.80
  25  11  -1   33.90    8.80
 -25 -11   1   30.60    8.40
  36 -25   1   26.30    7.20
   8 -36  -1   19.20    5.40
  28   8  -1   17.50    6.70
 -36  28  -1   15.90    3.80
  36 -28   1   23.70    6.30
 -28  -8   1    9.30    4.90
  31   5  -1   43.80   10.40
 -36  31  -1   26.90    4.40
   5 -36  -1   25.00    7.10
  36 -31   1   24.50    7.90
  34   2  -1    7.60    5.60
   2 -36  -1   13.90    6.00
 -36  34  -1    6.00    3.00
  36 -34   1   16.60    6.50
  37  -1  -1    4.30    6.20
  -1 -36  -1   16.00    6.80
 -36  37  -1   11.60    5.70
  36 -37   1    7.50    5.80
  40  -4  -1   52.19   11.40
  -4 -36  -1   40.40    9.70
  40 -37  -1    2.40    4.40
  37   3   1    5.90    5.70
 -40  37   1    1.10    4.20
   3 -40   1    7.70    7.70
  37 -37  -1   -4.30    4.70
 -37  37   1    4.90    4.60
  37   0   1   -0.20    4.30
 -37  37   1   -0.70    5.50
  34 -37  -1    1.20    4.40
 -34  37   1   -0.30    5.30
  37  -3   1   -0.60    4.70
  37  -3   1    4.90    4.70
 -34  37   1    1.80    4.70
  31 -37  -1   14.40    5.50
 -31  37   1   20.50    6.20
  37  -6   1   17.70    5.80
 -31  37   1   14.80    7.00
  -6 -31   1   10.70    9.10
  37  -6   1   29.60    9.70
  28 -37  -1    3.20    4.20
  37  -9   1   -1.50    4.20
  37  -9   1   12.00    4.80
 -28  37   1    8.00    5.00
 -28  37   1    3.90    4.10
  -9 -28   1   -5.70    4.30
  25 -37  -1    0.30    3.80
  37 -12   1   -1.40    3.80
  37 -12   1    9.90    5.50
 -12 -25   1    2.70    4.30
 -25  37   1   -1.40    2.90
  22 -37  -1   67.59   11.20
 -22  37   1   51.99   10.00
 -15 -22   1   64.29   11.60
  37 -15   1   59.19   10.70
  37 -15   1   57.19    8.80
 -37  18  -1    5.20    2.60
  18  19  -1   -3.40    3.70
 -18 -19   1   -3.20    4.30
  37 -18   1    8.40    5.10
 -19  37   1    1.60    3.50
  37 -18   1    6.60    4.10
  21  16  -1    0.50    4.60
  16 -37  -1    6.50    4.90
 -37  21  -1   -0.90    1.90
 -16  37   1    4.60    4.90
  37 -21   1   -2.70    2.60
  37 -21   1   -3.90    2.50
 -21 -16   1    1.80    4.70
  24  13  -1    6.10    5.40
  13 -37  -1    8.90    4.80
 -24 -13   1   24.00    6.80
  37 -24   1   18.20    4.80
  37 -24   1   16.60    6.10
  27  10  -1   11.40    6.70
  10 -37  -1    9.60    4.40
 -37  27  -1   14.40    3.70
  37 -27   1   11.20    5.40
 -27 -10   1    8.00    5.30
  30   7  -1   -5.00    3.20
 -37  30  -1   -2.50    1.30
   7 -37  -1   -5.80    3.30
  37 -30   1   -1.70    3.50
  33   4  -1   25.80    9.00
   4 -37  -1   23.10    7.60
 -37  33  -1   33.20    5.40
  37 -33   1   30.80    8.20
  36   1  -1   35.20    9.80
   1 -37  -1   59.49   11.10
  37 -36   1   67.69   11.70
  -2 -37  -1   24.50    8.00
 -37  39  -1   21.10    4.90
  37 -39   1   22.00    9.40
  39 -38  -1   -1.80    5.80
   1 -39   1   -1.80    5.20
 -39  38   1    8.80    5.30
  38   1   1   -4.00    4.40
  36 -38  -1    0.60    6.00
 -36  38   1    0.90    6.20
 -36  38   1   10.70    4.60
  38  -2   1   14.70    7.10
  33 -38  -1   10.60    5.50
 -33  38   1    6.30    6.20
  38  -5   1   17.90    5.80
  38  -5   1   18.40    6.00
 -33  38   1   15.00    6.00
  30 -38  -1   18.00    6.40
 -30  38   1   19.30    6.60
  38  -8   1   18.90    7.60
 -30  38   1   15.10    5.10
  27 -38  -1    6.20    5.00
 -27  38   1    2.00    3.20
 -11 -27   1    4.10    5.00
  38 -11   1    7.50    4.30
 -27  38   1    5.30    4.70
  38 -11   1   -0.40    4.20
  24 -38  -1   27.20    7.60
  38 -14   1   40.00    8.20
  38 -14   1   22.80    6.90
 -14 -24   1   35.00    9.00
 -24  38   1   36.20    8.60
  21 -38  -1    4.40    4.00
 -17 -21   1   -0.70    3.90
  38 -17   1   -1.10    3.90
 -21  38   1    2.00    3.60
  38 -17   1   -1.10    3.60
 -38  20  -1    0.20    1.60
  20  18  -1   12.10    6.30
  38 -20   1   -2.00    3.60
 -20 -18   1    2.00    4.80
  38 -20   1   -2.80    3.40
 -18  38   1   -1.70    3.00
  15 -38  -1    3.50    4.40
  23  15  -1   -1.90    4.30
 -38  23  -1   -0.20    2.00
  38 -23   1    1.50    3.00
 -23 -15   1    8.50    4.90
  38 -23   1   10.50    5.30
  26  12  -1    3.70    5.50
  12 -38  -1    1.80    4.40
  38 -26   1    3.30    3.40
  38 -26   1   -1.60    3.50
 -38  29  -1   19.90    5.20
   9 -38  -1   21.30    7.00
  29   9  -1   19.90    7.00
  38 -29   1   30.40    8.70
  32   6  -1   48.90   10.40
   6 -38  -1   57.59   11.40
 -38  32  -1   47.30    8.30
  38 -32   1   49.50   10.60
   3 -38  -1   13.90    5.80
  35   3  -1   24.70    8.40
  38 -35   1   18.20    7.00
 -38  38  -1   81.69    7.90
   0 -38  -1  102.09   14.80
  38   0  -1   77.99   14.30
  38 -38   1   82.49   14.40
  38 -39  -1   25.90    8.50
 -38  39   1   25.20    7.40
  39  -1   1   23.50    7.90
  39  -4   1    1.70    4.30
 -35  39   1    5.00    4.00
 -35  39   1   -5.60    5.50
  32 -39  -1    1.60    4.10
 -32  39   1    3.80    4.20
  39  -7   1    4.70    5.50
 -32  39   1   -4.30    6.40
  39  -7   1   -2.10    4.00
  29 -39  -1   14.10    7.00
 -29  39   1    8.40    6.10
  39 -10   1   21.00    6.20
 -29  39   1    0.10    3.90
  26 -39  -1   43.70    9.00
  39 -13   1   50.89    9.00
 -26  39   1   35.50    8.40
  39 -13   1   24.20    6.80
  23 -39  -1    0.60    3.50
  39 -16   1   -6.70    2.50
 -23  39   1   -3.70    3.50
  39 -16   1    1.20    4.30
 -39  19  -1   58.59    6.30
  19  20  -1   74.79   12.60
  20 -39  -1   45.50    9.90
  39 -19   1   41.80    8.20
  39 -19   1   43.50    9.40
 -20  39   1   48.90    9.80
  17 -39  -1    1.90    5.10
 -39  22  -1    2.50    2.00
  22  17  -1    5.20    4.80
  39 -22   1    2.80    3.30
 -17  39   1    4.60    3.60
  39 -22   1    0.60    4.30
  14 -39  -1   14.60    5.30
  25  14  -1   15.00    7.40
 -39  25  -1   29.40    5.10
  39 -25   1   14.40    4.80
  39 -25   1   20.90    6.50
  11 -39  -1   19.00    6.50
 -39  28  -1   22.30    5.20
  28  11  -1   17.30    7.40
  39 -28   1   20.10    6.00
  31   8  -1  174.18   17.50
   8 -39  -1  203.98   17.20
  39 -31   1  211.48   18.00
   5 -39  -1   25.40    8.70
  34   5  -1   26.10   10.40
  37   2  -1   36.50    9.30
   2 -39  -1   33.80    9.10
 -39  37  -1   31.40    5.30
  39 -37   1   38.20   10.00
  37 -40  -1    8.80    6.20
 -37  40   1    5.90    4.70
  40  -3   1   -1.40    4.40
  34 -40  -1    5.80    6.50
 -34  40   1    9.10    5.10
 -34  40   1   -0.10    6.00
  40  -6   1    7.70    5.50
  40  -6   1   -2.50    5.50
  31 -40  -1    8.40    6.10
  40  -9   1    7.60    6.30
 -31  40   1   17.40    6.90
  40  -9   1   21.40    6.90
  28 -40  -1    0.20    4.50
  40 -12   1    1.10    4.30
  40 -12   1   -4.20    4.50
 -28  40   1   -3.60    3.30
  25 -40  -1   -3.70    4.30
  40 -15   1   -5.00    3.40
 -25  40   1    5.00    4.50
  22 -40  -1    0.60    4.50
  40 -18   1   -3.50    2.90
  40 -18   1   -2.80    3.70
 -22  40   1    3.50    3.50
  21  19  -1   -7.50    3.40
 -40  21  -1    4.00    2.30
  19 -40  -1   -2.50    4.10
  40 -21   1   -6.10    3.90
  40 -21   1   -0.40    3.40
 -19  40   1   -2.70    3.20
 -40  24  -1   78.79    6.90
  16 -40  -1  114.99   15.50
  24  16  -1   78.09   13.30
 -16  40   1   53.49   10.80
  40 -24   1   63.19   11.60
  40 -24   1   81.29   10.10
 -40  27  -1    8.00    2.80
  27  13  -1    4.70    4.70
  13 -40  -1    6.80    5.10
  40 -27   1    0.60    4.00
  40 -27   1    2.80    4.70
  30  10  -1   15.10    7.60
 -40  30  -1   16.60    4.30
  10 -40  -1   19.00    7.30
  40 -30   1   24.20    9.40
   7 -40  -1   31.20    8.80
 -40  33  -1   27.00    5.10
  40 -33   1   22.10    9.20
  36   4  -1   31.10    9.10
 -40  36  -1   29.10    5.60
   4 -40  -1   31.10    8.80
  40 -36   1   24.70    8.20
  36 -41  -1    1.90    6.20
  41  -5   1    9.50    6.20
 -36  41   1    5.40    4.60
  33 -41  -1    4.10    5.10
 -33  41   1    4.50    5.40
 -33  41   1   -4.50    3.90
  41  -8   1   -0.10    5.60
  41  -8   1   -6.60    3.70
  30 -41  -1    4.60    4.50
  41 -11   1    3.40    5.10
 -30  41   1    1.00    4.60
  41 -11   1    3.30    5.70
  27 -41  -1   11.60    5.70
  41 -14   1    4.20    5.00
 -27  41   1    4.40    4.30
  41 -14   1   -5.10    4.60
  24 -41  -1    5.10    5.40
  41 -17   1   -4.20    3.70
  41 -17   1   -3.30    3.90
 -24  41   1   -5.70    3.50
  21 -41  -1   -2.00    3.60
 -21  41   1    4.40    4.70
  41 -20   1    8.60    5.00
 -41  23  -1   29.80    5.40
  18 -41  -1   25.90    8.20
  23  18  -1   35.20    8.50
  41 -23   1   29.60    6.50
 -18  41   1   29.20    7.50
  26  15  -1   -1.60    4.50
  15 -41  -1    9.60    5.60
 -41  26  -1   13.70    3.80
  41 -26   1    2.50    3.70
  29  12  -1    0.40    4.50
 -41  29  -1    0.60    2.30
  41 -29   1    6.00    4.70
   9 -41  -1    3.70    5.30
  32   9  -1   12.40    7.40
 -41  32  -1    6.60    3.40
  41 -32   1    9.70    5.40
 -41  35  -1   10.40    3.80
   6 -41  -1   24.00    8.10
  35   6  -1    0.90    5.90
  41 -35   1   10.60    7.10
  35 -42  -1   54.99   13.50
 -35  42   1   12.40    5.60
  42  -7   1   25.40    7.80
  32 -42  -1    3.10    5.40
  42 -10   1    1.40    5.40
  42 -10   1   -4.30    3.80
 -32  42   1    0.50    4.20
  29 -42  -1    8.90    6.00
 -29  42   1   16.50    5.70
  42 -13   1    5.90    5.80
  42 -13   1    1.60    4.80
  26 -42  -1   -0.60    4.60
  42 -16   1   17.10    5.90
  42 -16   1   11.40    5.50
  23 -42  -1    3.20    4.90
  42 -19   1   -0.30    3.30
 -23  42   1    5.00    4.00
  42 -19   1   -5.50    3.60
  22  20  -1   11.00    5.60
 -42  22  -1    7.40    3.60
  20 -42  -1   14.70    7.00
  42 -22   1    8.70    5.10
  42 -22   1    4.00    4.40
 -42  25  -1   15.90    4.10
  25  17  -1   20.20    8.20
  42 -25   1   18.00    5.60
  42 -25   1   15.60    6.90
 -17  42   1   10.80    5.80
  14 -42  -1   -2.90    3.70
 -42  28  -1    3.30    2.60
  42 -28   1    7.90    6.70
  42 -28   1   -1.10    3.60
  11 -42  -1   -0.60    5.80
 -42  31  -1   -0.80    2.10
  31  11  -1   -3.60    4.40
  42 -31   1   -4.60    4.60
   8 -42  -1    3.50    5.00
 -42  34  -1    1.30    2.50
  34   8  -1    0.00    6.00
  42 -34   1    4.90    5.40
  31 -43  -1   36.30    9.90
 -31  43   1   29.90    8.60
  43 -12   1   40.70    9.00
  43 -12   1   34.50    8.50
  28 -43  -1    3.90    5.40
 -28  43   1    3.40    5.30
  43 -15   1   -7.50    4.20
  25 -43  -1   -1.80    5.40
  43 -18   1   -2.80    5.30
  43 -18   1   11.50    5.90
 -25  43   1   14.40    6.50
  22 -43  -1   -0.80    5.20
 -22  43   1    4.00    6.30
  43 -21   1   -2.70    3.10
  43 -21   1    0.30    4.20
  19 -43  -1   12.30    5.50
 -43  24  -1    1.90    2.40
  43 -24   1   -5.60    3.90
  43 -24   1    3.10    4.30
 -19  43   1    2.70    4.90
  27  16  -1   -0.80    5.60
  16 -43  -1   -4.10    4.00
 -43  27  -1    4.60    2.90
 -16  43   1    4.20    5.80
  43 -27   1   -0.90    3.70
  43 -27   1   -3.60    3.70
 -43  30  -1    3.80    3.30
  30  13  -1   -4.20    4.60
  13 -43  -1    2.60    5.70
  43 -30   1    1.90    5.20
  10 -43  -1   13.50    7.30
 -43  33  -1   19.70    4.40
  33  10  -1   24.40    8.80
  43 -33   1   27.40    7.80
  30 -44  -1    9.10    7.50
  44 -14   1   21.90    7.40
  44 -14   1   17.80    7.00
 -30  44   1   19.10    7.00
  27 -44  -1   -8.30    4.40
 -27  44   1   -1.00    4.40
  44 -17   1   -1.20    4.30
  24 -44  -1    6.40    6.40
 -24  44   1   -2.10    4.50
  44 -20   1    3.10    5.10
  44 -20   1   -4.80    5.00
  21 -44  -1    7.50    6.30
  44 -23   1    5.00    5.00
 -21  44   1    9.80    7.20
  44 -23   1    1.20    5.40
  26  18  -1   17.10    6.30
  18 -44  -1   16.00    6.80
 -44  26  -1   13.30    4.00
  44 -26   1   14.00    5.90
  44 -26   1   21.70    6.70
 -18  44   1   28.40    7.90
  15 -44  -1    6.00    5.80
 -44  29  -1    1.70    2.50
  29  15  -1   -5.50    5.10
  44 -29   1   -7.60    3.40
  44 -29   1   -4.60    3.80
  26 -45  -1   -4.70    5.40
 -26  45   1    1.40    6.30
  45 -19   1    0.50    5.10
  45 -19   1  -11.80    5.50
  23 -45  -1   27.00    9.00
 -23  45   1   16.00    7.70
  45 -22   1   16.50    6.40
  45 -22   1   20.40    7.80
 -45  25  -1   12.00    4.20
  25  20  -1   26.40    8.20
  20 -45  -1   17.10    6.90
  45 -25   1    8.40    6.10
  45 -25   1   12.50    6.10
 -20  45   1    6.40    4.80
   0  -1  -2  400.16   11.90
   0  -1  -2  385.86   14.80
   1   0  -2  401.16   15.00
  -1   1  -2  401.36   14.40
   1   0  -2  391.96   13.00
   1  -1   2  385.26   12.50
   1  -1   2  411.46   14.60
   0   1   2  406.16   12.40
  -1   0   2  408.36   13.30
  -1   0   2  421.56   15.20
   0   1   2  396.86   14.90
   2  -2  -2   45.30    3.40
   2  -2  -2   43.30    4.50
   0   2  -2   47.10    3.50
   0   2  -2   48.50    4.30
   0  -2   2   53.99    3.90
  -2   2   2   43.80    4.60
   0  -2   2   41.50    3.90
   2   0   2   46.70    2.60
  -2   2   2   45.60    3.50
   2   0   2   44.20    4.10
   3  -1  -2  656.83   20.60
   3  -1  -2  643.34   22.40
  -2   3  -2  676.13   20.80
  -3   1   2  694.63   20.80
   2  -3   2  671.03   19.90
   1   2   2  695.03   22.30
  -3   1   2  676.93   22.50
   2  -3   2  668.73   20.60
   1   2   2  701.23   18.30
  -1   4  -2   52.59    4.10
   4  -3  -2   43.50    3.80
   4  -3  -2   39.40    5.30
   1  -4   2   43.00    3.80
  -4   3   2   50.59    4.00
   1  -4   2   44.40    3.80
  -4   3   2   34.60    4.80
   3   1   2   53.39    4.50
   3   1   2   47.50    2.00
   1  -3  -2  270.97   11.90
   2   1  -2  267.87   10.70
   1  -3  -2  288.77    9.20
  -3   2  -2  275.37   10.60
   2   1  -2  301.77   12.20
   3  -2   2  272.37   10.70
  -1   3   2  268.27   12.10
  -2  -1   2  286.57   11.80
   3  -2   2  285.47    9.30
  -2  -1   2  273.37   10.80
  -1   3   2  283.77    9.40
  -3   5  -2    2.10    1.30
   5  -2  -2    5.00    2.20
   2   3   2    2.40    0.70
   3  -5   2    2.00    1.20
  -5   2   2    2.30    1.60
   2   3   2    2.60    1.70
   3  -5   2    1.10    1.50
  -5   2   2    2.50    1.90
  -2   6  -2    1.30    1.20
   6  -4  -2    0.90    1.80
   2  -6   2    0.90    1.20
  -6   4   2    0.80    1.10
  -6   4   2   -1.50    1.40
   2  -6   2   -0.30    1.20
   3  -4  -2   55.89    3.90
   1   3  -2   43.80    4.20
   3  -4  -2   43.00    5.30
  -1  -3   2   48.30    4.20
   4  -1   2   55.29    4.20
  -1  -3   2   49.70    4.40
  -3   4   2   51.89    3.70
  -3   4   2   51.29    5.20
  -4   4  -2   55.09    3.80
   4   0  -2   57.89    5.20
   0  -4  -2   58.09    2.80
   0   4   2   54.49    5.10
  -4   0   2   64.19    4.90
   4  -4   2   58.49    3.90
  -4   0   2   54.59    5.20
   0   4   2   58.59    3.20
   7  -3  -2    2.60    2.10
   7  -3  -2    3.30    2.00
  -4   7  -2    1.50    1.10
   4  -7   2    2.90    1.10
  -7   3   2    4.10    2.30
  -3   8  -2  176.18    7.80
   8  -5  -2  172.28    9.10
   8  -5  -2  163.78   10.20
   3  -8   2  177.08    7.30
  -8   5   2  179.58   10.40
  -8   5   2  195.58    9.50
   5  -5  -2   92.39    5.70
   5  -5  -2   82.49    6.70
   0   5  -2  103.39    6.10
  -5   5   2   81.89    6.80
  -5   5   2   92.09    5.50
   0  -5   2   85.09    5.80
   5   0   2   88.29    2.80
   5   0   2   90.89    5.60
   0  -5   2   92.39    5.50
   3   2  -2   -1.80    0.80
   2  -5  -2    1.90    0.90
  -2   5   2   -0.30    1.40
  -2   5   2    0.40    0.90
  -3  -2   2    1.50    1.70
  -3  -2   2    0.80    1.70
   5  -3   2    2.60    1.20
   6  -1  -2   71.89    6.10
  -5   6  -2   71.79    4.10
  -1  -5  -2   72.29    3.00
   6  -1  -2   89.09    6.00
   1   5   2   73.89    3.60
  -6   1   2   70.69    5.40
  -6   1   2   71.29    6.00
   1   5   2   70.09    5.90
   5  -6   2   65.79    3.80
  -5   9  -2    2.40    1.20
  -4  -5  -2    1.50    0.50
   9  -4  -2   -0.70    1.70
   9  -4  -2    2.30    2.40
  -9   4   2   -1.20    1.40
  -9   4   2    5.70    2.30
   5  -9   2    4.20    1.10
  -4  10  -2    1.10    1.30
  10  -6  -2    3.90    2.00
  10  -6  -2    4.20    2.60
   6   4   2    7.40    1.50
 -10   6   2    6.20    2.90
 -10   6   2    4.30    2.40
   4 -10   2    4.10    1.40
   7  -6  -2   45.70    6.00
  -1   7  -2   46.20    4.00
  -7   6   2   53.59    5.70
   6   1   2   49.80    2.10
  -7   6   2   59.39    5.60
   1  -7   2   43.00    4.50
   1  -7   2   57.39    4.10
   4  -6  -2  189.38    8.20
   2   4  -2  199.58    9.50
   4  -6  -2  193.98   10.50
  -4   6   2  196.18   10.70
  -4   6   2  198.88    8.30
  -2  -4   2  206.48   10.00
   6  -2   2  193.68    6.30
  -2  -4   2  193.08    9.10
   6  -2   2  189.38    8.20
   5   1  -2   95.89    6.80
   1  -6  -2   83.49    4.10
   5   1  -2   76.49    6.00
   6  -5   2   84.09    4.30
  -5  -1   2   75.29    6.00
  -1   6   2   95.89    7.00
  -1   6   2   80.19    4.30
  -5  -1   2   97.79    6.40
  -2  -6  -2   76.19    3.30
   8  -2  -2   68.89    6.60
   8  -2  -2   69.39    5.90
  -6   8  -2   64.49    3.70
  -2  -6  -2   72.89    3.20
  -8   2   2   88.19    6.60
  -8   2   2   69.89    6.30
   6  -8   2   73.19    3.50
  -5  -6  -2    7.30    1.30
  -6  11  -2    4.70    1.40
  -5  -6  -2    7.10    1.20
  11  -5  -2    3.30    2.30
  11  -5  -2    6.70    2.90
 -11   5   2    6.00    2.70
 -11   5   2    5.20    2.90
  -7  -5  -2    0.40    0.90
  12  -7  -2   -0.50    1.90
  -5  12  -2    1.60    1.30
  12  -7  -2    4.00    2.80
 -12   7   2    1.70    2.10
   7   5   2    1.10    1.30
   9  -7  -2    9.30    3.00
   9  -7  -2    5.50    2.10
  -2   9  -2    7.60    2.10
  -9   7   2   11.10    3.00
   2  -9   2    9.40    1.90
  -9   7   2    6.50    3.00
   7   2   2    6.30    1.30
   2  -9   2    7.60    2.60
   1   6  -2    6.10    2.00
   6  -7  -2    3.10    2.30
  -6   7   2   11.60    3.20
  -1  -6   2    8.60    2.20
  -1  -6   2    9.30    2.60
  -6   7   2    6.90    2.10
   7  -1   2    9.10    1.20
   4   3  -2  177.88    9.40
   3  -7  -2  187.08    7.60
   4   3  -2  166.48    9.10
  -3   7   2  186.38   10.30
   7  -4   2  165.88    6.60
  -4  -3   2  168.58    9.10
  -4  -3   2  176.68    9.10
  -3   7   2  178.08    7.60
   7  -4   2  175.98    7.10
   7   0  -2  174.08   10.00
   7   0  -2  163.18    9.40
   0  -7  -2  168.18    6.50
  -7   0   2  180.28    9.70
   0   7   2  169.58    6.90
  -7   0   2  173.88    9.80
   7  -7   2  175.28    6.00
  -3  -7  -2   49.40    3.00
  10  -3  -2   49.80    6.40
  -7  10  -2   46.90    2.90
  -3  -7  -2   44.60    3.00
  10  -3  -2   58.69    6.20
 -10   3   2   55.59    5.60
 -10   3   2   45.80    6.30
  -7  13  -2   43.70    3.20
  13  -6  -2   35.40    5.80
  13  -6  -2   69.79    8.50
  -6  -7  -2   41.10    3.20
  -6  -7  -2   45.80    3.30
 -13   6   2   30.10    5.30
 -13   6   2   28.30    5.10
  14  -8  -2   36.10    5.90
  -6  14  -2   40.80    3.50
  -8  -6  -2   42.90    3.30
  14  -8  -2   56.49    7.60
 -14   8   2   46.80    6.50
   8   6   2   45.50    4.00
 -14   8   2   43.90    6.40
  11  -8  -2   -0.20    2.00
  -8  -3  -2    0.90    0.60
  11  -8  -2    0.10    1.90
  -3  11  -2    0.10    1.30
   3 -11   2    1.30    1.20
   8   3   2    1.20    1.00
 -11   8   2   -3.10    1.30
 -11   8   2    1.00    2.40
   3 -11   2   -1.80    1.60
   8  -8  -2  582.84   22.00
   0   8  -2  580.14   19.10
   0  -8   2  568.44   18.20
  -8   8   2  582.14   19.60
   8   0   2  545.65   15.60
   0  -8   2  542.05   20.20
  -8   8   2  549.15   21.80
   3   5  -2   25.60    4.00
   5  -8  -2   30.60    3.30
   5  -8  -2   20.40    4.20
   3   5  -2   23.00    4.10
  -3  -5   2   23.00    3.40
  -5   8   2   21.60    3.10
   8  -3   2   19.60    1.90
  -3  -5   2   24.40    4.20
  -5   8   2   18.20    4.10
   2  -8  -2   97.79    5.10
   6   2  -2   92.09    6.80
   6   2  -2   92.59    7.00
  -6  -2   2   93.79    6.90
  -2   8   2   87.29    5.10
   8  -6   2  105.99    5.40
  -2   8   2   88.19    7.20
   8  -6   2   87.39    4.00
  -6  -2   2   88.39    6.50
  -1  -8  -2  444.76   13.40
   9  -1  -2  435.06   17.50
   9  -1  -2  434.76   18.20
  -8   9  -2  416.16   12.00
  -9   1   2  453.15   18.00
   8  -9   2  442.06   11.60
  -9   1   2  429.96   17.50
   8  -9   2  423.96   15.50
  12  -4  -2    7.00    3.40
  -8  12  -2   14.00    1.80
  -4  -8  -2   14.80    2.10
  12  -4  -2    9.30    3.20
  -4  -8  -2   10.40    2.10
 -12   4   2   12.60    3.80
 -12   4   2    5.70    2.90
  -8  15  -2    2.50    1.30
  15  -7  -2    2.10    2.60
  -7  -8  -2    5.80    1.70
  15  -7  -2    3.80    2.40
 -15   7   2    6.40    3.30
 -15   7   2   15.90    4.50
  -9  -7  -2   82.69    5.20
  -7  16  -2   85.89    5.20
  16  -9  -2   96.29    8.40
  16  -9  -2  113.39   11.10
   9   7   2   87.19    6.00
 -16   9   2   86.49    7.70
 -16   9   2   98.09    8.70
  13  -9  -2   71.29    6.70
  13  -9  -2   79.19    7.90
  -4  13  -2   66.69    4.80
  -9  -4  -2   74.39    3.90
 -13   9   2   73.79    7.40
   9   4   2   76.79    4.70
 -13   9   2   92.19    7.40
  -1  10  -2   52.09    4.50
  10  -9  -2   52.19    7.00
  10  -9  -2   54.49    5.30
  -9  -1  -2   49.00    2.30
   1 -10   2   57.49    5.80
 -10   9   2   56.49    5.20
   1 -10   2   49.50    4.00
   9   1   2   52.69    3.40
 -10   9   2   47.00    6.60
   7  -9  -2   41.30    6.00
   2   7  -2   46.00    5.90
   2   7  -2   46.00    4.50
  -2  -7   2   45.60    5.00
  -7   9   2   37.90    6.20
   9  -2   2   37.90    2.70
  -7   9   2   36.00    3.80
  -2  -7   2   40.80    4.10
   5   4  -2   13.60    3.30
   5   4  -2   14.20    3.70
   4  -9  -2   15.50    2.60
  -4   9   2   13.40    2.60
  -5  -4   2   21.90    4.10
   9  -5   2   13.90    2.00
  -4   9   2   11.50    3.60
  -5  -4   2   21.60    3.60
   9  -5   2   17.80    2.40
   8   1  -2    8.80    3.10
   1  -9  -2    6.70    1.70
   8   1  -2    6.30    2.90
   9  -8   2    5.90    2.00
  -8  -1   2    8.40    3.10
  -1   9   2    5.50    1.90
   9  -8   2    7.00    0.70
  -8  -1   2   10.10    3.20
  11  -2  -2   -1.30    1.60
  11  -2  -2   -0.60    2.00
  -2  -9  -2    0.70    1.10
  -9  11  -2    0.40    0.60
  -2  -9  -2    1.40    1.10
 -11   2   2   -2.10    1.70
 -11   2   2   -2.20    1.20
   9 -11   2    0.40    1.70
  -5  -9  -2   24.50    3.30
  -5  -9  -2   18.40    2.80
  14  -5  -2   26.00    5.50
  -9  14  -2   23.90    2.20
  14  -5  -2   27.60    5.30
   9 -14   2   27.30    4.90
 -14   5   2   33.00    5.30
 -14   5   2   39.10    6.30
  17  -8  -2   10.70    3.50
  17  -8  -2    7.60    3.30
  -9  17  -2    6.20    1.50
  -8  -9  -2    4.30    1.80
 -17   8   2    3.80    2.80
 -17   8   2    4.90    3.10
   9 -17   2    2.80    2.70
 -10  -8  -2  229.88   10.30
  18 -10  -2  233.38   13.90
  18 -10  -2  231.28   14.50
  -8  18  -2  219.48    9.30
  10   8   2  222.88   12.30
 -18  10   2  198.98   12.60
 -10  -5  -2    4.80    1.40
  15 -10  -2    1.70    2.70
  15 -10  -2    8.50    3.30
  -5  15  -2    5.20    1.80
 -15  10   2    3.70    2.60
  10   5   2    2.10    1.80
 -15  10   2    7.20    3.10
  -2  12  -2  202.28    9.20
  12 -10  -2  184.58   10.70
  12 -10  -2  182.28   11.80
 -10  -2  -2  197.58    6.80
 -12  10   2  192.78   12.10
 -12  10   2  188.18   10.50
  10   2   2  191.18    7.90
   2 -12   2  194.78   11.30
   1   9  -2   67.29    5.30
   9 -10  -2   71.09    7.00
   9 -10  -2   60.09    5.40
 -10   1  -2   68.19    3.10
  10  -1   2   59.49    3.80
  -9  10   2   62.99    6.80
  -9  10   2   67.69    5.60
  -1  -9   2   58.39    4.70
  -1  -9   2   71.79    6.60
   4   6  -2 3511.05   90.79
   4   6  -2 3443.66   91.69
  -6  10   2 3435.06   88.89
  -4  -6   2 3478.85   91.99
  -4  -6   2 3494.05   89.79
  10  -4   2 3327.87   86.39
  -6  10   2 3476.65   93.29
   7   3  -2   38.20    5.30
   7   3  -2   35.60    5.40
   3 -10  -2   32.20    3.30
  -3  10   2   37.10    3.70
  -3  10   2   41.80    6.00
  10  -7   2   29.60    2.00
  -7  -3   2   32.10    5.00
  -7  -3   2   34.00    5.30
  10  -7   2   36.90    3.50
  10   0  -2   93.09    7.70
  10   0  -2  126.09    8.70
   0 -10  -2  117.69    5.90
 -10   0   2   92.99    7.50
  10 -10   2   99.69    6.50
 -10   0   2   94.79    7.80
 -10  13  -2    1.70    0.70
  -3 -10  -2    0.10    0.90
  13  -3  -2    2.70    2.90
  -3 -10  -2    5.10    1.70
  13  -3  -2    0.70    2.40
 -13   3   2    0.20    2.00
 -13   3   2    2.50    2.30
  10 -13   2    5.60    2.50
  -6 -10  -2  112.59    6.60
 -10  16  -2  112.69    5.10
  16  -6  -2  121.19    9.40
 -16   6   2  115.89    9.00
 -16   6   2  112.89    9.30
  10 -16   2  112.99    8.60
 -10  19  -2   54.69    3.90
  -9 -10  -2   55.49    4.90
  19  -9  -2   48.20    7.80
  19  -9  -2   55.19    8.00
 -19   9   2   44.80    6.80
 -19   9   2   46.20    7.10
  -9  20  -2    0.20    1.10
 -11  -9  -2    0.00    1.30
  20 -11  -2    0.30    2.10
  20 -11  -2    0.90    2.40
 -20  11   2    2.10    2.30
 -20  11   2    1.20    1.80
  11   9   2   -1.40    1.80
  17 -11  -2   31.20    5.80
  17 -11  -2   34.40    6.20
  -6  17  -2   30.30    3.80
 -11  -6  -2   41.50    3.70
  11   6   2   31.80    4.50
 -17  11   2   30.40    6.10
 -17  11   2   33.40    5.60
  -3  14  -2  329.67   12.80
 -11  -3  -2  310.47   10.80
  14 -11  -2  320.87   15.30
  14 -11  -2  312.37   16.40
   3 -14   2  325.07   15.90
 -14  11   2  326.07   16.60
  11   3   2  315.37   12.10
 -14  11   2  336.67   15.40
 -11   0  -2    1.50    1.10
  11 -11  -2    5.30    2.60
  11 -11  -2    1.10    2.40
   0  11  -2    3.70    2.00
 -11  11   2    2.90    2.60
 -11  11   2    3.20    2.10
  11   0   2    2.80    1.50
   0 -11   2    2.90    2.50
   0 -11   2    2.70    1.70
 -11   3  -2  249.08    8.50
   3   8  -2  266.57   12.00
   8 -11  -2  246.78   13.30
   3   8  -2  270.97   13.30
  -3  -8   2  242.98   12.80
  -8  11   2  251.17   13.80
  11  -3   2  246.38    9.30
  -8  11   2  266.47   11.70
  -3  -8   2  242.68   11.00
   6   5  -2    0.90    2.50
   6   5  -2   -0.10    1.70
   5 -11  -2    1.90    1.40
  -6  -5   2   -2.20    1.60
  -5  11   2    0.50    1.60
  -6  -5   2    0.70    1.90
  -5  11   2   -0.20    2.00
  11  -6   2    1.00    1.40
   9   2  -2   13.90    3.70
   2 -11  -2   12.20    2.60
   9   2  -2   10.40    3.10
  -2  11   2   15.70    3.00
  -9  -2   2   16.00    3.70
  -9  -2   2   23.60    4.60
  11  -9   2   11.10    2.50
  12  -1  -2   34.60    6.00
  12  -1  -2   28.60    5.40
  -1 -11  -2   25.00    3.40
 -12   1   2   28.80    5.10
  11 -12   2   31.90    4.70
 -12   1   2   36.10    5.90
  15  -4  -2 2537.75   72.49
 -11  15  -2 2470.55   62.59
  15  -4  -2 2643.74   73.79
  -4 -11  -2 2474.05   66.39
  -4 -11  -2 2430.26   65.79
 -15   4   2 2595.54   72.29
  11 -15   2 2502.85   69.69
 -15   4   2 2572.94   71.99
  -7 -11  -2   15.30    3.00
 -11  18  -2   15.50    2.30
  18  -7  -2   23.80    5.00
  18  -7  -2   12.00    3.90
 -18   7   2   19.40    4.70
 -18   7   2   12.80    4.70
  11 -18   2   20.60    5.70
  21 -10  -2   25.50    5.50
 -10 -11  -2   39.90    5.30
 -11  21  -2   32.60    3.20
  21 -10  -2   34.50    6.70
 -21  10   2   34.60    6.40
 -21  10   2   30.30    6.10
  11 -21   2   41.10    7.20
  22 -12  -2 1307.87   45.20
 -12 -10  -2 1293.07   38.70
  22 -12  -2 1236.68   43.90
 -10  22  -2 1238.48   36.10
 -22  12   2 1233.58   43.30
 -22  12   2 1299.47   43.80
  12  10   2 1289.77   39.90
  10 -22   2 1291.97   43.60
  19 -12  -2    0.40    2.40
  -7  19  -2    1.80    1.30
 -12  -7  -2    0.80    1.20
  19 -12  -2   -0.40    2.30
 -19  12   2   -0.10    2.20
  12   7   2    2.10    1.70
 -19  12   2    1.20    2.00
  -4  16  -2  166.58    8.50
  16 -12  -2  174.28   11.20
 -12  -4  -2  165.18    7.60
 -16  12   2  181.88   11.20
 -16  12   2  171.18   11.70
  12   4   2  158.78    8.40
  -1  13  -2  105.99    6.70
  13 -12  -2   92.99    8.30
 -12  -1  -2   85.69    4.70
  13 -12  -2   83.79    7.20
 -13  12   2   97.59    7.60
  12   1   2   95.89    5.80
 -13  12   2   81.89    8.20
   1 -13   2  100.19    8.10
  10 -12  -2   22.70    4.90
  10 -12  -2   13.50    3.50
   2  10  -2   18.70    3.60
 -12   2  -2   13.00    2.00
 -10  12   2   19.60    4.70
  -2 -10   2   13.50    2.90
  12  -2   2   22.00    3.00
 -10  12   2   16.70    3.70
  -2 -10   2   16.20    4.10
   5   7  -2   26.60    4.70
 -12   5  -2   30.40    2.90
   5   7  -2   32.20    5.60
  -5  -7   2   30.50    4.50
  -7  12   2   26.90    5.20
  12  -5   2   27.70    3.40
  -5  -7   2   25.00    4.90
   4 -12  -2  184.88    8.80
   8   4  -2  184.98   11.10
   8   4  -2  172.48   10.30
  12  -8   2  169.48    5.40
  -8  -4   2  176.38   10.70
  -4  12   2  171.58    8.70
  -4  12   2  176.48   11.30
  -8  -4   2  179.28   10.00
  12  -8   2  159.78    8.10
  12  -8   2  173.58    5.10
   1 -12  -2    6.80    2.10
  11   1  -2   10.90    3.40
  11   1  -2    0.50    2.30
  12 -11   2    6.30    2.40
 -11  -1   2    9.20    3.30
 -11  -1   2    2.70    2.60
  14  -2  -2    5.80    3.30
  -2 -12  -2    9.60    2.60
  14  -2  -2    6.40    3.20
  -2 -12  -2   12.40    2.80
 -14   2   2    7.60    3.50
 -14   2   2   10.00    3.40
  12 -14   2    6.90    2.60
  17  -5  -2   27.40    6.00
 -12  17  -2   39.70    2.60
  -5 -12  -2   35.60    4.60
  17  -5  -2   44.00    7.00
  -5 -12  -2   40.70    4.20
 -17   5   2   36.60    6.30
  12 -17   2   25.80    4.90
  -8 -12  -2  101.09    7.00
  20  -8  -2   83.29    8.70
 -12  20  -2   92.29    5.00
  20  -8  -2  107.99    9.80
  12 -20   2   95.89    8.50
 -20   8   2  102.09    9.10
 -20   8   2   94.99    8.70
 -12  23  -2   13.30    2.50
 -11 -12  -2   15.70    3.40
  23 -11  -2    8.90    4.10
  23 -11  -2    8.80    3.70
  12 -23   2   10.10    3.60
 -23  11   2   22.70    5.60
 -23  11   2   11.70    4.20
 -13 -11  -2    5.90    2.20
  24 -13  -2    5.20    3.40
  24 -13  -2    0.00    2.60
 -11  24  -2    4.40    2.00
 -24  13   2    3.50    3.30
  11 -24   2    7.60    3.20
  13  11   2    2.40    3.00
 -24  13   2    0.90    2.90
  21 -13  -2  632.64   26.80
  21 -13  -2  600.24   25.70
 -13  -8  -2  606.94   20.90
  -8  21  -2  565.64   19.60
 -21  13   2  552.44   24.30
 -21  13   2  548.75   24.90
  13   8   2  593.44   22.00
  18 -13  -2  862.91   32.80
  18 -13  -2  836.42   31.40
  -5  18  -2  848.62   26.70
 -13  -5  -2  858.61   26.20
 -18  13   2  840.42   36.30
  13   5   2  867.21   30.20
 -18  13   2  906.61   31.60
  15 -13  -2   13.80    4.70
  15 -13  -2   14.90    4.10
 -13  -2  -2   13.80    2.40
  -2  15  -2   16.60    3.20
 -15  13   2    8.20    3.30
 -15  13   2   16.00    4.10
  13   2   2    9.20    2.40
   2 -15   2   12.20    4.30
  12 -13  -2  388.66   16.20
 -13   1  -2  353.76   11.80
   1  12  -2  352.56   14.50
  12 -13  -2  338.97   17.10
  -1 -12   2  366.46   16.90
  13  -1   2  339.97   12.80
 -12  13   2  322.57   15.00
  -1 -12   2  346.67   13.80
 -12  13   2  347.17   17.40
   4   9  -2  166.08    9.50
   4   9  -2  158.68   10.50
   9 -13  -2  167.68    9.40
 -13   4  -2  160.08    6.90
  -4  -9   2  172.48   11.00
  -9  13   2  177.48   11.70
  13  -4   2  158.38    7.70
  -9  13   2  148.99    8.90
  -4  -9   2  165.78    9.00
 -13   7  -2   35.20    3.40
   7   6  -2   29.60    5.60
   7   6  -2   36.00    5.30
  -7  -6   2   35.60    5.80
  -6  13   2   32.20    5.70
  13  -7   2   37.80    3.90
  -7  -6   2   28.20    4.70
  13  -7   2   35.50    2.20
  -6  13   2   34.20    4.70
   3 -13  -2  101.39    6.30
  10   3  -2   97.99    8.60
  10   3  -2  111.19    8.50
  -3  13   2  102.19    6.80
 -10  -3   2   91.19    7.40
 -10  -3   2  109.39    8.60
  13 -10   2   93.99    6.50
  13   0  -2 1489.25   47.50
   0 -13  -2 1524.95   42.60
  13   0  -2 1554.24   48.00
 -13   0   2 1534.05   47.60
 -13   0   2 1541.05   46.70
  13 -13   2 1521.05   44.50
  -3 -13  -2  174.48   10.40
 -13  16  -2  177.08    5.30
 -13  16  -2  174.18    5.50
  -3 -13  -2  183.18    9.00
  16  -3  -2  174.18   11.80
  16  -3  -2  163.68   11.40
 -16   3   2  188.28   12.10
  13 -16   2  196.88   11.30
 -16   3   2  183.98   11.90
  -6 -13  -2   49.90    5.00
  19  -6  -2   44.20    7.00
 -13  19  -2   56.19    3.30
  19  -6  -2   52.49    8.00
 -19   6   2   51.89    7.80
  13 -19   2   53.99    7.50
 -19   6   2   45.90    7.30
  22  -9  -2   48.40    8.10
  22  -9  -2   48.60    8.10
  -9 -13  -2   37.80    5.30
 -13  22  -2   40.30    3.40
 -22   9   2   39.00    6.70
  13 -22   2   39.60    6.70
 -22   9   2   35.30    6.90
 -12 -13  -2    6.40    2.60
 -13  25  -2    3.90    1.60
  25 -12  -2   -3.20    2.20
  25 -12  -2    4.10    3.20
  13 -25   2    4.80    3.80
 -25  12   2    3.80    3.30
 -25  12   2    0.10    2.40
  26 -14  -2  445.96   23.60
  26 -14  -2  421.86   23.20
 -14 -12  -2  462.05   19.60
 -12  26  -2  471.45   17.20
 -26  14   2  446.46   22.70
  14  12   2  500.85   21.40
  12 -26   2  472.55   23.40
 -26  14   2  476.15   26.80
  23 -14  -2  182.98   13.40
  23 -14  -2  179.08   13.50
 -14  -9  -2  150.28    9.50
  -9  23  -2  184.48    9.20
 -23  14   2  185.98   13.10
   9 -23   2  196.18   13.40
  14   9   2  183.78   11.10
 -23  14   2  186.78   12.90
  20 -14  -2   18.20    5.00
  -6  20  -2   27.40    4.00
 -14  -6  -2   27.30    4.00
  20 -14  -2   23.90    5.30
 -20  14   2   29.90    5.70
  14   6   2   23.70    4.40
 -20  14   2   17.80    4.80
  -3  17  -2   19.20    3.50
 -14  -3  -2   13.30    2.90
  17 -14  -2   11.60    4.20
  17 -14  -2   14.50    4.00
   3 -17   2   18.90    4.60
  14   3   2   18.60    4.20
 -17  14   2   12.30    3.70
 -14   0  -2    5.20    1.80
  14 -14  -2    0.80    1.80
   0  14  -2    4.70    1.90
  14 -14  -2    3.50    3.30
 -14  14   2    6.70    3.50
 -14  14   2    4.60    2.50
   0 -14   2    6.50    2.90
  14   0   2    0.70    1.50
   3  11  -2   19.20    3.90
 -14   3  -2   16.90    2.50
  11 -14  -2   13.80    3.40
  14  -3   2   13.90    2.80
  -3 -11   2   14.20    3.10
  -3 -11   2   16.80    4.20
 -11  14   2   16.30    3.80
 -11  14   2   14.90    4.40
 -14   6  -2  852.71   25.60
   6   8  -2  882.71   31.00
   8 -14  -2  894.71   28.50
   6   8  -2  862.81   29.30
  14  -6   2  878.01   26.60
  -6  -8   2  900.91   31.30
  14  -6   2  887.61   24.10
  -8  14   2  893.71   28.50
  -8  14   2  874.81   31.70
  -6  -8   2  885.31   28.50
   9   5  -2    0.10    1.90
 -14   9  -2    1.90    1.70
   9   5  -2    5.50    2.90
  -5  14   2    2.50    3.00
  14  -9   2    2.50    0.60
  -5  14   2    2.50    2.40
  -9  -5   2    5.20    2.80
  -9  -5   2   -0.40    1.60
  14  -9   2    4.00    1.90
   2 -14  -2   81.89    5.80
  12   2  -2   73.69    7.20
  12   2  -2   79.59    7.90
 -12  -2   2   72.29    6.80
  14 -12   2   58.89    5.50
 -12  -2   2   71.79    7.20
  -1 -14  -2   14.00    3.10
  -1 -14  -2   14.90    3.70
  15  -1  -2    8.30    3.40
  14 -15   2    8.10    3.00
 -15   1   2   14.70    3.80
 -15   1   2   20.20    4.90
  18  -4  -2  248.08   15.10
  -4 -14  -2  272.27   12.60
 -14  18  -2  262.37    8.10
 -14  18  -2  268.37    8.60
  18  -4  -2  272.97   15.70
  -4 -14  -2  262.37   12.00
  14 -18   2  250.07   13.80
 -18   4   2  258.47   14.90
 -18   4   2  274.47   15.00
  21  -7  -2    4.90    3.00
 -14  21  -2    3.00    1.10
  -7 -14  -2    3.70    2.10
  21  -7  -2    1.50    2.50
 -21   7   2    0.50    2.90
 -21   7   2    1.40    1.90
  14 -21   2   -0.30    1.90
  24 -10  -2  114.39   10.80
  24 -10  -2   99.09   10.20
 -10 -14  -2  124.19    8.60
 -14  24  -2  119.29    6.40
  14 -24   2  121.19   10.40
 -24  10   2  113.29   10.10
 -24  10   2  125.79   10.90
 -13 -14  -2   24.60    4.90
  27 -13  -2   40.70    8.00
  27 -13  -2   30.40    6.90
 -14  27  -2   29.40    4.10
 -27  13   2   34.50    7.30
 -27  13   2   27.20    6.60
  14 -27   2   25.50    6.30
  28 -15  -2   36.40    7.70
  28 -15  -2   28.90    6.70
 -15 -13  -2   36.50    5.90
 -13  28  -2   39.90    5.00
 -28  15   2   26.70    6.60
  15  13   2   44.50    7.70
  13 -28   2   32.20    7.20
 -28  15   2   25.00    6.40
 -10  25  -2  380.86   15.20
 -15 -10  -2  412.96   17.20
  25 -15  -2  381.46   21.00
  25 -15  -2  401.76   21.30
 -25  15   2  370.76   20.00
  10 -25   2  362.16   20.20
  15  10   2  357.46   17.60
 -25  15   2  382.66   20.20
  22 -15  -2   38.30    7.80
  -7  22  -2   57.39    5.20
  22 -15  -2   55.59    8.30
 -15  -7  -2   48.20    5.10
 -22  15   2   54.39    8.20
  15   7   2   36.60    5.60
 -22  15   2   56.99    8.20
  19 -15  -2   29.70    6.10
  -4  19  -2   18.50    3.50
  19 -15  -2   16.80    4.60
 -15  -4  -2   18.20    3.30
 -19  15   2   12.10    3.90
  15   4   2   22.60    4.10
   4 -19   2   17.10    5.10
 -19  15   2   21.30    5.20
  16 -15  -2   15.80    4.60
 -15  -1  -2   24.10    4.10
  16 -15  -2   20.20    4.80
  -1  16  -2   18.10    3.50
 -16  15   2   20.00    6.20
 -16  15   2   25.80    4.90
   1 -16   2   33.40    6.60
  15   1   2   19.30    3.60
  13 -15  -2   -0.70    1.80
   2  13  -2   -0.60    1.60
 -15   2  -2    1.30    1.40
 -13  15   2    0.90    1.80
  15  -2   2    1.00    1.50
  -2 -13   2    1.00    3.00
 -13  15   2    0.50    2.00
   5  10  -2    4.40    2.50
 -15   5  -2    1.40    1.30
  10 -15  -2    1.80    2.20
   5  10  -2    0.50    1.70
  -5 -10   2    1.30    2.50
 -10  15   2    1.40    3.10
 -10  15   2    2.30    2.20
  15  -5   2    0.80    1.60
  15  -5   2    1.20    1.00
  -5 -10   2   -0.10    1.40
 -15   8  -2   30.30    4.10
   8   7  -2   37.30    5.60
   8   7  -2   34.80    6.20
  -8  -7   2   30.40    5.00
  -7  15   2   36.90    5.20
  15  -8   2   31.60    2.40
  15  -8   2   37.30    4.60
  -7  15   2   32.70    5.90
  -8  -7   2   37.20    6.20
  11   4  -2    1.10    2.40
 -15  11  -2    1.40    1.90
  11   4  -2   -1.00    1.30
 -11  -4   2    5.20    2.90
  15 -11   2   -0.30    1.50
 -11  -4   2   -0.40    1.50
  -4  15   2    1.80    2.00
  14   1  -2    1.00    2.20
  14   1  -2    1.30    1.80
   1 -15  -2   -0.10    1.90
 -14  -1   2    0.30    1.80
 -14  -1   2    2.50    2.60
  15 -14   2    2.30    1.90
  17  -2  -2  185.98   12.60
  -2 -15  -2  154.98    9.20
  17  -2  -2  167.18   11.80
  -2 -15  -2  160.58    9.00
 -17   2   2  154.48   10.80
  15 -17   2  162.98   10.50
 -17   2   2  171.38   11.80
  -5 -15  -2    0.40    1.10
 -15  20  -2    0.60    0.80
  20  -5  -2   -1.80    1.70
 -15  20  -2    1.10    0.70
  -5 -15  -2    1.20    1.80
  20  -5  -2   -0.40    1.90
 -20   5   2   -1.90    1.70
  15 -20   2   -1.20    1.70
 -20   5   2    0.30    2.80
  -8 -15  -2   12.70    4.00
  23  -8  -2   15.70    4.80
  23  -8  -2   12.20    4.50
 -15  23  -2   10.70    2.10
 -23   8   2   26.70    6.00
  15 -23   2   12.70    4.40
 -23   8   2   12.90    4.10
 -15  26  -2   74.59    5.20
 -11 -15  -2   69.79    7.20
  26 -11  -2   87.69   11.90
  26 -11  -2  100.59   10.50
  15 -26   2  110.59   10.20
 -26  11   2   90.79    9.50
 -26  11   2   84.69    9.00
  29 -14  -2   -0.20    2.80
  29 -14  -2    0.10    3.80
 -14 -15  -2   -1.60    2.20
 -15  29  -2   -1.20    1.40
 -29  14   2    2.70    2.70
 -29  14   2   -0.90    2.80
  15 -29   2    1.40    3.00
 -14  30  -2  125.89    8.20
 -16 -14  -2  130.59   10.40
  30 -16  -2  124.39   12.70
  30 -16  -2  116.09   12.40
 -30  16   2  145.19   12.40
 -30  16   2  151.18   13.20
  14 -30   2  144.29   12.60
  27 -16  -2  220.08   15.80
  27 -16  -2  207.18   15.30
 -11  27  -2  207.58   10.60
 -16 -11  -2  211.88   12.10
  11 -27   2  190.18   14.30
  16  11   2  179.18   12.50
 -27  16   2  195.28   14.50
 -27  16   2  182.48   14.10
  -8  24  -2  732.93   24.40
  24 -16  -2  749.13   31.10
 -16  -8  -2  717.53   25.30
  24 -16  -2  713.23   30.90
 -24  16   2  758.32   30.70
 -24  16   2  685.03   29.40
  16   8   2  692.63   26.60
  21 -16  -2    4.60    3.60
 -16  -5  -2   11.30    2.70
  -5  21  -2   13.20    3.10
  21 -16  -2   14.00    4.40
   5 -21   2   15.50    5.20
  16   5   2   10.50    3.30
 -21  16   2   13.70    4.40
 -21  16   2   13.20    3.90
  18 -16  -2    4.50    3.20
  -2  18  -2    8.80    2.50
  18 -16  -2    6.60    3.20
 -16  -2  -2    5.00    1.90
  16   2   2    9.20    2.80
   2 -18   2    3.00    3.40
 -18  16   2    7.40    3.20
 -18  16   2    6.50    3.40
 -16   1  -2   97.69    6.10
   1  15  -2   94.49    7.00
  15 -16  -2   98.39    9.00
  15 -16  -2   96.69    8.40
  16  -1   2  104.89    8.20
 -15  16   2   97.79    8.10
  -1 -15   2  101.59    8.90
  16  -1   2  105.59    6.50
 -15  16   2  111.29   11.40
 -16   4  -2   42.30    3.70
   4  12  -2   45.70    6.10
  12 -16  -2   44.70    6.40
 -12  16   2   50.89    7.60
  16  -4   2   44.30    3.70
  16  -4   2   46.80    4.60
  -4 -12   2   46.40    7.40
 -12  16   2   46.30    6.40
  -4 -12   2   53.49    5.10
 -16   7  -2   65.09    4.80
   7   9  -2   62.99    6.30
   9 -16  -2   64.89    6.00
   7   9  -2   48.90    7.10
  -7  -9   2   68.89    7.40
  -9  16   2   57.49    5.80
  -9  16   2   60.79    8.10
  16  -7   2   69.79    3.90
  -7  -9   2   58.09    5.60
  16  -7   2   60.89    5.40
  10   6  -2   15.70    4.50
  10   6  -2   23.20    4.80
 -16  10  -2   17.80    4.00
  -6  16   2   32.10    6.10
 -10  -6   2   35.70    6.20
 -10  -6   2   13.50    3.50
  -6  16   2   18.20    3.90
  16 -10   2   17.30    3.50
  16 -10   2   16.10    1.50
  13   3  -2    9.70    3.90
 -16  13  -2    8.50    2.80
  13   3  -2   20.10    4.70
  16 -13   2    8.10    2.90
 -13  -3   2    7.30    2.90
 -13  -3   2   11.10    3.90
   0 -16  -2   38.00    5.30
  16   0  -2   34.90    6.50
  16   0  -2   48.70    7.50
 -16   0   2   41.30    6.50
 -16   0   2   46.30    7.50
  16 -16   2   31.30    5.30
 -16  19  -2  122.19    4.10
 -16  19  -2  112.69    4.30
  19  -3  -2  123.19   10.40
  19  -3  -2  125.29   10.70
  -3 -16  -2  122.79    8.10
  -3 -16  -2  119.09    8.20
 -19   3   2  119.29    9.50
  16 -19   2  110.69    9.10
 -19   3   2  119.19   10.20
  -6 -16  -2    1.00    1.90
  22  -6  -2   -2.00    2.00
  -6 -16  -2    2.90    2.20
 -16  22  -2   -1.30    0.80
  22  -6  -2   -1.30    1.90
 -16  22  -2   -0.50    0.70
  16 -22   2   -0.10    1.20
 -22   6   2   -3.90    1.80
 -22   6   2   -2.10    2.30
  25  -9  -2   -1.00    2.40
  -9 -16  -2    3.20    2.80
  25  -9  -2   -1.80    2.50
 -25   9   2   -0.40    2.40
  16 -25   2    2.40    2.80
 -12 -16  -2    3.20    2.60
  28 -12  -2    7.40    4.30
  16 -28   2    0.00    2.80
 -28  12   2    0.90    2.90
 -28  12   2   -1.70    2.80
  31 -15  -2  131.59   13.20
  31 -15  -2  116.39   13.00
 -31  15   2  154.18   12.70
  16 -31   2  174.28   14.10
 -31  15   2  148.79   13.10
  32 -17  -2  139.19   13.60
 -17 -15  -2  138.59   11.10
  32 -17  -2  154.98   14.40
 -32  17   2  151.38   13.00
 -32  17   2  154.28   14.10
  15 -32   2  144.09   13.30
 -12  29  -2    2.90    2.00
 -17 -12  -2    4.40    2.30
  29 -17  -2    1.30    3.70
 -29  17   2    0.10    2.20
  12 -29   2    0.50    3.40
 -29  17   2    2.80    3.30
  17  12   2    2.60    3.30
  -9  26  -2   18.90    3.90
  26 -17  -2   15.10    5.20
  26 -17  -2   27.50    6.60
 -17  -9  -2   17.50    3.80
 -26  17   2   25.10    6.60
  17   9   2   17.20    4.50
 -26  17   2   21.00    5.50
   9 -26   2   28.40    6.70
  23 -17  -2 1461.15   50.69
 -17  -6  -2 1438.86   43.80
  23 -17  -2 1463.25   49.80
  -6  23  -2 1524.85   44.00
 -23  17   2 1470.15   49.10
  17   6   2 1527.55   46.20
 -23  17   2 1510.95   50.29
 -17  -3  -2   19.90    3.60
  20 -17  -2   26.50    5.60
  -3  20  -2   32.90    5.10
  20 -17  -2   22.40    5.50
 -20  17   2   17.40    4.60
  17   3   2   16.40    3.90
   3 -20   2   19.40    5.20
 -20  17   2   16.80    4.70
  17 -17  -2    0.40    2.10
 -17   0  -2    2.80    1.50
  17 -17  -2    0.00    2.10
   0  17  -2    2.40    1.80
  17   0   2    3.30    1.60
 -17  17   2   -1.40    1.90
 -17  17   2    0.50    2.40
  17   0   2    2.00    1.60
   0 -17   2   -1.10    1.30
 -17   3  -2    3.20    1.50
   3  14  -2    2.10    2.10
  14 -17  -2   -2.50    1.60
  17  -3   2    0.00    1.10
 -14  17   2    0.30    2.50
  -3 -14   2   -2.50    1.90
   6  11  -2   27.10    5.50
 -17   6  -2   20.70    3.80
   6  11  -2   30.90    5.10
  11 -17  -2   26.10    4.80
  -6 -11   2   23.70    4.10
  17  -6   2   29.70    4.40
  -6 -11   2   33.60    6.40
 -11  17   2   31.40    6.70
  17  -6   2   26.60    2.90
 -11  17   2   35.80    5.80
   8 -17  -2    2.70    2.30
   9   8  -2    1.50    1.90
 -17   9  -2    2.30    1.80
   9   8  -2    0.60    2.30
  -9  -8   2    3.10    3.00
  17  -9   2    0.90    1.50
  -9  -8   2    1.30    1.80
  -8  17   2    2.50    1.90
  -8  17   2    3.10    2.80
 -17  12  -2  386.06   15.70
  12   5  -2  373.86   17.90
  12   5  -2  392.16   19.10
  -5  17   2  362.76   16.30
 -12  -5   2  384.96   17.40
 -12  -5   2  407.56   19.30
  15   2  -2  113.89    9.90
  15   2  -2  123.99    9.80
  17 -15   2  122.29    8.60
 -15  -2   2  116.69    9.00
 -15  -2   2  110.09    9.70
  18  -1  -2  163.08   12.20
  -1 -17  -2  153.38    9.70
  18  -1  -2  178.18   12.40
  -1 -17  -2  138.19    8.90
  17 -18   2  155.18   10.60
 -18   1   2  181.98   12.40
 -18   1   2  178.88   11.60
 -17  21  -2   12.10    1.50
  21  -4  -2   12.70    4.10
  21  -4  -2   14.20    4.90
 -17  21  -2   11.60    1.80
  -4 -17  -2    9.10    3.20
  -4 -17  -2   12.90    3.50
 -21   4   2   12.00    4.00
 -21   4   2   17.30    4.90
  17 -21   2   13.70    4.10
  24  -7  -2   49.20    8.60
 -17  24  -2   37.30    3.60
  24  -7  -2   33.50    7.20
  -7 -17  -2   41.10    6.00
  17 -24   2   49.60    7.80
 -24   7   2   53.89   10.20
 -24   7   2   47.20    7.40
  27 -10  -2    5.20    4.10
 -10 -17  -2    1.70    2.40
  27 -10  -2    0.30    2.50
 -27  10   2    4.10    3.00
 -27  10   2    2.00    2.20
  17 -27   2    0.10    2.80
  30 -13  -2  483.15   25.90
 -13 -17  -2  473.05   21.60
  30 -13  -2  436.56   24.70
  17 -30   2  498.75   24.90
 -30  13   2  436.06   24.10
 -30  13   2  482.95   24.00
  33 -16  -2  366.46   23.30
 -16 -17  -2  358.86   19.00
  17 -33   2  369.16   22.10
 -33  16   2  367.86   22.20
 -33  16   2  364.96   21.10
  34 -18  -2   37.10    8.50
 -16  34  -2   38.90    5.50
  34 -18  -2   31.20    8.50
  16 -34   2   47.30    9.30
 -34  18   2   38.50    8.80
  18  16   2   43.30    7.60
 -34  18   2   32.70    7.60
 -13  31  -2  115.29    8.20
  31 -18  -2  112.19   14.30
  31 -18  -2  112.99   12.20
 -31  18   2  133.79   11.80
 -31  18   2  115.89   11.80
  18  13   2   99.09    9.80
  13 -31   2  122.09   11.80
  28 -18  -2   25.60    6.80
  28 -18  -2   25.90    6.70
 -18 -10  -2   23.80    4.70
 -28  18   2   29.00    6.60
 -28  18   2   27.30    7.00
  10 -28   2   16.80    4.90
  18  10   2   25.50    5.90
  -7  25  -2   59.99    5.90
  25 -18  -2   56.19    9.20
  25 -18  -2   74.99   10.60
 -18  -7  -2   62.09    6.00
  18   7   2   67.09    7.30
 -25  18   2   55.09    8.90
 -25  18   2   63.09    9.50
 -18  -4  -2   -2.70    1.40
  22 -18  -2   -2.40    2.00
  22 -18  -2   -1.40    3.00
  -4  22  -2    1.80    1.90
  18   4   2    1.80    1.80
  18   4   2    2.90    2.50
 -22  18   2   -1.00    2.00
   4 -22   2   -2.60    1.80
 -22  18   2    0.90    2.50
  19 -18  -2    3.90    2.80
  19 -18  -2   11.90    3.70
  -1  19  -2    7.60    2.90
 -18  -1  -2    6.30    2.20
 -19  18   2    5.50    3.00
  18   1   2    6.90    2.40
  18   1   2    4.80    2.50
   1 -19   2   13.90    4.10
 -19  18   2    4.40    2.50
   2  16  -2   31.90    5.00
  16 -18  -2   43.20    7.10
  16 -18  -2   37.90    6.30
 -18   2  -2   25.60    3.80
  18  -2   2   31.50    4.80
  18  -2   2   32.10    4.40
 -16  18   2   30.80    5.80
  -2 -16   2   32.50    6.60
 -16  18   2   26.20    5.80
  13 -18  -2   76.09    7.10
   5  13  -2   75.39    6.90
 -18   5  -2   69.29    5.20
 -13  18   2   82.89    8.80
  18  -5   2   77.29    6.20
 -13  18   2   66.29    6.80
  18  -5   2   70.99    4.90
  -5 -13   2   85.09    8.30
  10 -18  -2   68.89    6.60
 -18   8  -2   81.79    5.90
   8  10  -2   63.79    8.50
   8  10  -2   71.49    9.50
  18  -8   2   67.59    7.20
 -10  18   2   82.89    7.10
  -8 -10   2   78.59    8.10
  18  -8   2   67.39    4.30
  -8 -10   2   72.99    6.50
  11   7  -2   24.00    4.90
  11   7  -2   24.60    5.20
   7 -18  -2   22.70    4.40
 -18  11  -2   21.30    3.60
  -7  18   2   22.10    4.50
  -7  18   2   26.80    5.70
  18 -11   2   20.30    3.80
  18 -11   2   18.20    1.80
 -11  -7   2   28.30    5.90
  14   4  -2   -1.10    2.40
 -18  14  -2   -1.40    1.60
  14   4  -2   -0.80    1.80
 -14  -4   2    1.10    1.90
 -14  -4   2    2.50    3.00
  18 -14   2   -0.60    1.30
  17   1  -2  730.53   29.50
  17   1  -2  779.02   31.00
  18 -17   2  756.32   27.60
 -17  -1   2  790.72   30.70
 -17  -1   2  765.12   28.60
  20  -2  -2   80.29    8.60
  -2 -18  -2   66.19    6.40
  -2 -18  -2   75.19    6.60
 -18  20  -2   74.79    2.70
  20  -2  -2   81.69    8.80
 -20   2   2   83.19   10.50
 -20   2   2   69.89    7.60
  18 -20   2   99.49    8.50
  -5 -18  -2    4.00    2.60
  23  -5  -2   -1.70    2.40
  23  -5  -2   -2.90    2.20
 -18  23  -2    2.20    1.10
  -5 -18  -2   -0.90    1.80
 -23   5   2    1.00    2.80
 -23   5   2    0.80    2.00
  18 -23   2    2.10    2.60
  26  -8  -2    0.40    3.20
  26  -8  -2   -0.60    2.30
  -8 -18  -2    0.70    2.30
 -18  26  -2   -0.70    1.00
 -26   8   2    5.40    3.60
 -26   8   2    1.10    2.30
  18 -26   2    2.10    3.10
 -11 -18  -2    6.30    3.30
  29 -11  -2    3.20    4.30
  29 -11  -2    3.50    3.70
 -18  29  -2    2.10    1.90
 -29  11   2    1.00    3.50
 -29  11   2    0.90    1.90
  18 -29   2    0.70    3.20
 -14 -18  -2   11.30    4.50
  32 -14  -2    1.40    4.20
  32 -14  -2   23.90    7.10
  18 -32   2   14.50    5.80
 -32  14   2    7.20    4.00
 -32  14   2   12.70    5.20
  35 -17  -2  156.28   15.40
  35 -17  -2  131.39   14.30
 -35  17   2  122.69   12.20
 -35  17   2  135.59   13.90
  18 -35   2  148.29   14.30
  36 -19  -2    4.60    4.30
 -17  36  -2    1.90    2.50
  36 -19  -2    5.70    5.50
 -36  19   2   14.20    5.90
  17 -36   2    2.90    4.30
 -36  19   2    5.20    3.20
  19  17   2   -1.60    4.30
 -14  33  -2    0.40    1.80
  33 -19  -2    0.70    3.80
  33 -19  -2    2.80    4.30
 -19 -14  -2    2.70    2.50
 -33  19   2    0.80    3.00
 -33  19   2    3.30    4.70
  19  14   2    1.60    3.00
  14 -33   2    3.50    4.40
  19  14   2    1.00    3.00
  30 -19  -2   29.30    7.50
 -11  30  -2   32.30    5.20
 -19 -11  -2   20.30    4.80
  30 -19  -2   31.70    7.40
 -30  19   2   18.10    5.60
  11 -30   2   31.30    7.90
  19  11   2   20.50    5.30
  19  11   2   26.80    6.50
 -30  19   2   37.20    8.30
  -8  27  -2   91.39    7.00
  27 -19  -2   64.79   10.10
 -19  -8  -2   89.29    7.60
  27 -19  -2   96.29   12.80
 -27  19   2   88.69   11.70
 -27  19   2   94.99   13.10
  19   8   2   95.79    8.40
  19   8   2   72.29    7.90
 -19  -5  -2    2.90    2.20
  24 -19  -2    3.00    3.60
  -5  24  -2    3.30    2.40
  24 -19  -2   -0.40    1.60
  19   5   2    2.20    2.30
  19   5   2    2.70    2.80
   5 -24   2    9.30    4.30
 -24  19   2    2.60    2.90
 -24  19   2    0.50    2.80
  21 -19  -2   76.19   10.70
 -19  -2  -2   69.19    6.00
  21 -19  -2   74.69    9.60
   2 -21   2   62.19    9.50
  19   2   2   63.49    6.60
 -21  19   2   81.49    8.80
 -21  19   2   71.59    9.40
  19   2   2   74.79    6.40
 -19   1  -2    2.90    2.00
  18 -19  -2    4.20    2.90
  18 -19  -2   -0.10    2.10
 -18  19   2    1.90    2.50
  -1 -18   2   -1.20    2.70
  19  -1   2   -1.90    1.50
  19  -1   2    1.20    1.70
 -18  19   2   -1.50    1.50
  15 -19  -2   44.90    6.80
   4  15  -2   42.30    6.90
 -19   4  -2   42.70    4.30
  19  -4   2   43.50    4.20
 -15  19   2   43.40    6.80
 -15  19   2   51.69    8.10
  -4 -15   2   43.20    7.60
  19  -4   2   34.90    5.10
   7  12  -2   68.79    6.60
 -19   7  -2   70.39    5.60
  12 -19  -2   77.39    7.20
   7  12  -2   79.79    8.40
  19  -7   2   58.59    5.70
  -7 -12   2   77.19    6.60
 -12  19   2   69.79    6.90
  19  -7   2   71.79    4.80
  -7 -12   2   65.59    8.90
 -12  19   2   70.59    9.30
  10   9  -2   92.59    8.90
 -19  10  -2   91.49    6.60
  10   9  -2   87.59    7.70
   9 -19  -2   87.89    7.30
  19 -10   2   96.69    7.30
  -9  19   2  103.49    9.60
 -10  -9   2   91.19    8.90
  19 -10   2   88.89    4.80
  -9  19   2   88.49    7.60
 -10  -9   2   99.79    9.20
  13   6  -2  133.29   10.80
  13   6  -2  160.58   11.00
   6 -19  -2  143.69    9.30
 -19  13  -2  161.08    9.50
  19 -13   2  161.78    5.20
 -13  -6   2  157.98   11.70
  19 -13   2  146.59    9.60
 -13  -6   2  182.08   11.00
 -19  16  -2   20.50    4.40
  16   3  -2   14.40    4.70
  16   3  -2   19.20    4.80
 -16  -3   2    9.30    3.20
  19 -16   2   19.20    4.10
  19   0  -2  115.89   10.40
   0 -19  -2  101.29    8.20
  19   0  -2  121.19   10.40
 -19   0   2  115.29    9.40
  19 -19   2  124.69    9.50
 -19   0   2  133.09   11.00
  22  -3  -2   44.90    7.90
 -19  22  -2   64.49    3.30
  22  -3  -2   51.99    8.40
  -3 -19  -2   55.69    7.30
  -3 -19  -2   56.29    8.40
 -22   3   2   44.60    7.20
  19 -22   2   53.99    7.80
 -22   3   2   54.69    8.70
  25  -6  -2   15.90    4.80
  -6 -19  -2    3.80    2.80
  25  -6  -2   16.90    5.50
  -6 -19  -2   11.10    3.60
 -19  25  -2    7.20    1.90
 -25   6   2    9.10    3.60
  19 -25   2    4.80    3.00
 -25   6   2   10.10    4.20
  28  -9  -2   33.80    8.00
 -19  28  -2   37.40    4.80
  28  -9  -2   31.60    7.60
  -9 -19  -2   35.30    6.40
 -28   9   2   32.20    6.50
  19 -28   2   49.99    8.30
 -28   9   2   31.40    7.10
 -19  31  -2  330.07   15.40
 -12 -19  -2  354.26   18.80
  31 -12  -2  341.47   22.10
  31 -12  -2  373.56   22.50
 -31  12   2  360.46   21.50
  19 -31   2  355.06   20.80
 -31  12   2  321.87   19.50
  34 -15  -2  250.97   19.00
  34 -15  -2  239.08   18.90
 -34  15   2  237.58   17.90
  19 -34   2  265.07   18.60
 -34  15   2  258.47   17.30
  37 -18  -2   18.20    7.60
  37 -18  -2   21.00    7.70
 -37  18   2   12.20    6.20
  19 -37   2   13.30    6.20
 -37  18   2   12.60    4.90
  38 -20  -2    5.90    6.00
 -18  38  -2    7.40    3.50
  38 -20  -2   13.90    6.20
 -38  20   2    0.40    3.40
  18 -38   2    7.80    5.00
 -15  35  -2    3.10    2.60
  35 -20  -2    9.10    5.40
  35 -20  -2   16.10    6.90
  20  15   2    1.70    3.00
  20  15   2    1.70    3.50
 -35  20   2    9.30    4.30
 -35  20   2    4.50    4.90
  15 -35   2    2.30    4.20
  32 -20  -2   87.99   12.70
  32 -20  -2   59.49   10.40
 -12  32  -2   71.29    6.70
 -20 -12  -2   90.79    9.00
  20  12   2   75.49    9.60
  12 -32   2   63.99   10.90
 -32  20   2   63.89   10.70
 -32  20   2   68.39   11.00
  20  12   2   68.99    9.80
 -20  -9  -2   41.80    6.30
  29 -20  -2   36.10    8.30
  29 -20  -2   31.60    7.70
  -9  29  -2   36.60    5.30
 -29  20   2   45.00    8.40
 -29  20   2   42.40    7.60
  20   9   2   42.90    6.70
  20   9   2   37.60    6.80
  -6  26  -2   55.79    5.90
  26 -20  -2   59.79    9.60
  26 -20  -2   58.39    9.30
 -20  -6  -2   57.39    6.10
 -26  20   2   57.39    9.20
  20   6   2   62.19    6.50
   6 -26   2   62.89   10.20
 -26  20   2   62.89    9.70
  20   6   2   48.80    7.40
 -20  -3  -2    1.00    1.90
  -3  23  -2   -1.30    1.60
  23 -20  -2    5.60    2.80
  23 -20  -2   -1.00    3.70
  20   3   2    1.90    2.00
 -23  20   2    0.50    2.50
 -23  20   2   -1.00    1.70
   3 -23   2   -1.30    2.80
  20   3   2   -1.30    2.00
  20 -20  -2   -1.70    2.50
   0  20  -2    5.90    2.50
 -20   0  -2    6.90    2.50
  20 -20  -2    8.70    3.50
 -20  20   2    1.20    2.10
  20   0   2    3.30    2.50
   0 -20   2    6.70    3.80
 -20  20   2    9.70    4.30
  20   0   2    5.40    2.50
 -20   3  -2    7.10    2.40
  17 -20  -2    5.50    3.00
   3  17  -2    6.30    2.50
  20  -3   2    5.30    2.40
  20  -3   2    6.00    2.70
 -17  20   2    3.10    2.70
  -3 -17   2    8.00    4.30
 -17  20   2    8.80    3.10
   6  14  -2   23.90    4.60
 -20   6  -2   11.90    2.90
  14 -20  -2   19.40    4.40
  20  -6   2   12.80    2.70
 -14  20   2   12.10    3.90
 -14  20   2    8.50    3.50
  -6 -14   2   14.20    4.70
  20  -6   2   16.80    3.50
   9  11  -2  573.94   23.30
 -20   9  -2  561.44   20.50
  11 -20  -2  554.44   22.70
   9  11  -2  573.54   25.40
 -11  20   2  584.24   25.80
 -11  20   2  584.14   23.20
  -9 -11   2  580.04   25.30
  20  -9   2  570.44   18.30
  20  -9   2  573.94   21.70
  -9 -11   2  632.84   23.10
 -20  12  -2  163.28    9.50
  12   8  -2  149.29   10.70
  12   8  -2  178.18   12.80
   8 -20  -2  162.98   10.30
  -8  20   2  144.49   11.60
  -8  20   2  177.78   11.20
  20 -12   2  162.38    6.70
 -12  -8   2  161.28   10.60
  20 -12   2  160.78   10.10
 -12  -8   2  191.88   13.00
  15   5  -2   80.89    8.10
 -20  15  -2   64.49    6.30
  15   5  -2   78.59   10.20
 -15  -5   2   74.49    7.30
 -15  -5   2   52.59    8.40
  20 -15   2   70.09    6.70
  18   2  -2   50.79    8.40
 -20  18  -2   58.09    7.40
  18   2  -2   67.59    8.90
  20 -18   2   50.09    7.00
 -18  -2   2   68.79    9.60
 -18  -2   2   64.19    8.40
  21  -1  -2  457.95   23.10
  21  -1  -2  524.45   24.90
  -1 -20  -2  474.75   20.70
 -21   1   2  519.35   22.70
 -21   1   2  478.75   23.50
  20 -21   2  513.75   22.30
  24  -4  -2   10.90    4.40
  -4 -20  -2    5.70    3.50
 -20  24  -2    6.90    1.60
  24  -4  -2    4.30    3.70
 -24   4   2    9.90    3.80
  20 -24   2   12.90    4.30
 -24   4   2    1.00    2.80
 -20  27  -2   91.09    6.00
  -7 -20  -2   95.39    8.60
  27  -7  -2  100.49   13.30
  27  -7  -2  114.89   13.90
  20 -27   2  116.59   10.70
 -27   7   2   89.89    9.30
 -27   7   2   87.79   12.20
  30 -10  -2  173.28   15.00
 -20  30  -2  153.38    8.90
  30 -10  -2  133.49   13.00
  20 -30   2  120.39   11.70
 -30  10   2  117.29   11.40
 -30  10   2  151.18   13.50
 -20  33  -2    1.40    2.50
 -13 -20  -2   -0.20    3.30
  33 -13  -2    1.40    4.80
  33 -13  -2   -0.70    2.60
 -33  13   2    1.30    4.50
  20 -33   2   10.10    5.40
 -33  13   2    5.00    3.80
  36 -16  -2   -2.10    5.00
 -20  36  -2    6.40    3.40
  36 -16  -2   -1.30    2.30
  20 -36   2    5.10    5.00
 -36  16   2   -1.70    4.20
  39 -19  -2   29.20    8.60
 -20  39  -2   31.20    6.10
 -20  39  -2   38.90    6.20
  20 -39   2   38.30    9.60
 -39  19   2   40.70    9.60
 -39  19   2   42.30    8.90
 -19  40  -2    3.90    3.10
  40 -21  -2    8.20    6.40
  19 -40   2    5.30    6.30
 -40  21   2    7.80    4.70
 -40  21   2   13.40    7.50
  37 -21  -2   10.50    6.20
  37 -21  -2   20.00    6.70
 -16  37  -2   15.00    4.40
  16 -37   2   22.30    7.40
 -37  21   2   16.50    6.20
 -37  21   2   21.70    6.30
  34 -21  -2   -0.20    4.20
  34 -21  -2   -1.30    3.40
 -13  34  -2   -2.50    1.80
  13 -34   2    3.90    3.80
  21  13   2   -0.70    3.10
 -34  21   2    2.70    2.80
  21  13   2    5.10    3.70
 -34  21   2    1.50    3.90
 -10  31  -2    1.90    2.50
 -21 -10  -2   19.30    4.60
  31 -21  -2   11.70    5.60
  31 -21  -2    9.50    5.10
 -31  21   2    2.90    3.20
  21  10   2    5.50    3.80
  10 -31   2    4.10    4.40
 -31  21   2    9.30    4.60
  21  10   2    9.50    3.90
  28 -21  -2  140.59   12.70
  28 -21  -2  132.39   12.70
  -7  28  -2  122.79    8.90
 -21  -7  -2  139.49    9.90
   7 -28   2  159.58   13.60
 -28  21   2  117.59   11.70
  21   7   2  156.98   11.60
  21   7   2  142.19   10.40
 -28  21   2  127.89   11.90
 -21  -4  -2  272.27   13.80
  25 -21  -2  277.17   17.50
  25 -21  -2  241.78   16.50
  -4  25  -2  255.97   13.50
 -25  21   2  262.37   17.00
  21   4   2  264.47   15.00
  21   4   2  242.58   13.50
 -25  21   2  265.27   16.40
   4 -25   2  257.07   17.50
  22 -21  -2   -4.90    2.80
 -21  -1  -2    1.40    2.20
  22 -21  -2    0.80    2.00
  -1  22  -2    2.60    2.00
   1 -22   2    0.00    2.20
 -22  21   2    0.20    2.40
  21   1   2   -0.10    2.50
  21   1   2    4.70    2.30
 -22  21   2    2.60    2.80
   2  19  -2    1.80    1.60
 -21   2  -2    4.60    2.00
  19 -21  -2   -1.30    1.90
 -19  21   2    1.60    2.30
  -2 -19   2    4.10    2.90
 -19  21   2    0.70    2.50
  21  -2   2    2.40    2.50
  21  -2   2    1.90    1.80
 -21   5  -2   62.89    5.60
  16 -21  -2   60.09    8.40
   5  16  -2   66.99    6.70
  -5 -16   2   57.69    8.90
  21  -5   2   56.39    5.00
 -16  21   2   78.79   10.40
  21  -5   2   55.99    6.00
 -16  21   2   52.19    7.50
  13 -21  -2   42.70    6.80
   8  13  -2   45.50    8.40
   8  13  -2   42.80    6.40
 -21   8  -2   43.10    5.50
 -13  21   2   39.30    7.20
  -8 -13   2   44.70    7.80
  21  -8   2   36.80    5.50
 -13  21   2   43.10    6.60
  21  -8   2   48.40    4.10
  11  10  -2   65.89    9.20
 -21  11  -2   66.29    6.10
  11  10  -2   67.29    7.20
  10 -21  -2   66.49    6.90
 -10  21   2   82.69    8.90
  21 -11   2   83.79    7.30
  21 -11   2   83.39    4.80
 -11 -10   2   76.49    9.90
 -11 -10   2   80.99    7.40
 -10  21   2   75.59    7.30
 -21  14  -2  148.19    9.40
  14   7  -2  156.28   11.30
   7 -21  -2  151.28   10.00
  14   7  -2  116.59   11.00
  21 -14   2  141.59    5.60
 -14  -7   2  132.79   11.40
  21 -14   2  129.49    9.50
 -14  -7   2  149.49   10.40
  17   4  -2   -0.70    1.60
 -21  17  -2    1.50    2.00
   4 -21  -2    0.00    2.00
  17   4  -2   -0.10    2.00
 -17  -4   2    2.50    2.60
  21 -17   2   -1.80    1.80
 -17  -4   2    0.50    2.10
   1 -21  -2   72.99    7.10
  20   1  -2   81.59   10.70
  20   1  -2   77.69   10.20
 -20  -1   2   66.49    9.10
 -20  -1   2   97.59   12.30
  21 -20   2   80.89    8.20
  -2 -21  -2   14.80    4.50
  23  -2  -2   26.10    6.30
  23  -2  -2   35.10    7.40
 -21  23  -2   18.90    1.70
  21 -23   2   20.40    5.40
 -23   2   2   22.60    5.30
 -23   2   2   18.40    5.50
  -5 -21  -2  130.69   10.20
  26  -5  -2  123.99   12.60
  26  -5  -2  141.59   12.40
 -21  26  -2  129.69    6.70
 -26   5   2  122.49   11.50
 -26   5   2  137.19   11.30
  21 -26   2  132.79   11.60
  29  -8  -2   13.20    5.00
  29  -8  -2   19.60    6.00
 -21  29  -2   20.40    3.60
  -8 -21  -2    8.30    4.20
  21 -29   2   19.20    5.80
 -29   8   2   14.80    4.50
 -29   8   2   15.80    5.30
  32 -11  -2    9.70    4.30
 -21  32  -2    6.00    2.30
 -11 -21  -2    0.90    2.90
 -32  11   2   11.90    6.10
  21 -32   2    9.60    4.60
 -32  11   2   12.70    4.50
 -21  35  -2   54.59    7.50
  35 -14  -2   39.70    9.70
  35 -14  -2   45.30    9.40
  21 -35   2   55.19   10.50
 -35  14   2   72.89   11.20
 -35  14   2   70.29   11.50
  38 -17  -2    7.10    5.30
 -21  38  -2   14.70    4.30
 -38  17   2    8.70    5.00
 -38  17   2   -2.00    4.70
  21 -38   2   -0.40    4.30
 -21  41  -2    0.20    3.00
  41 -20  -2    4.00    5.00
 -21  41  -2   -0.20    3.10
 -41  20   2   -8.40    6.60
  21 -41   2   -0.20    4.80
 -41  20   2    0.80    3.30
  42 -22  -2   -3.60    6.00
 -20  42  -2    3.10    3.30
  20 -42   2    7.60    5.10
 -17  39  -2    4.80    3.20
  39 -22  -2    2.10    5.60
 -39  22   2   -6.60    4.70
 -39  22   2   -4.20    3.50
  17 -39   2    3.10    3.90
 -14  36  -2   -0.20    2.40
  36 -22  -2    5.60    4.90
 -36  22   2   -1.20    3.60
  22  14   2    2.00    3.20
  22  14   2    2.60    3.50
  14 -36   2   -0.40    3.70
 -36  22   2   -1.00    3.00
 -11  33  -2  192.38   11.70
 -22 -11  -2  172.08   12.50
  33 -22  -2  198.98   16.60
  33 -22  -2  163.08   16.20
  22  11   2  179.48   16.60
 -33  22   2  195.88   15.30
 -33  22   2  171.88   14.70
  22  11   2  187.48   14.10
  11 -33   2  201.58   16.10
  30 -22  -2    8.30    4.90
  -8  30  -2   10.70    3.30
  30 -22  -2   10.70    5.90
 -30  22   2    3.20    4.40
 -30  22   2    9.90    3.80
  22   8   2    6.50    3.80
   8 -30   2    2.20    4.40
  22   8   2    9.70    3.90
   8 -30   2   12.20    5.80
  27 -22  -2   21.20    5.80
  -5  27  -2   19.70    4.50
 -22  -5  -2   22.50    4.50
  27 -22  -2    8.30    4.90
  22   5   2   21.40    4.60
   5 -27   2   30.70    7.30
 -27  22   2   26.70    6.00
  22   5   2   22.20    5.20
 -27  22   2   26.20    6.30
  24 -22  -2   32.10    7.00
 -22  -2  -2   29.80    5.10
  -2  24  -2   23.40    5.00
  24 -22  -2   32.70    7.00
 -24  22   2   30.00    7.00
 -24  22   2   34.70    7.10
  22   2   2   35.60    6.40
   2 -24   2   34.90    8.90
  22   2   2   31.20    5.50
  21 -22  -2    7.90    3.30
 -22   1  -2    2.20    1.90
   1  21  -2    4.30    2.60
  22  -1   2    4.20    2.90
  -1 -21   2    4.90    3.20
 -21  22   2   -0.40    2.50
 -21  22   2    4.70    3.30
  18 -22  -2    8.10    3.20
 -22   4  -2    9.90    2.80
   4  18  -2    8.70    3.20
 -18  22   2    8.30    3.40
 -18  22   2    2.20    2.70
  22  -4   2    8.30    2.70
  -4 -18   2    7.30    3.80
  22  -4   2    4.70    2.20
  15 -22  -2    1.40    2.30
   7  15  -2    1.60    2.20
 -22   7  -2    2.60    2.20
  -7 -15   2    3.80    3.50
  22  -7   2    1.10    1.90
 -15  22   2   -0.70    1.70
  22  -7   2    3.50    1.80
 -15  22   2    4.50    2.80
  10  12  -2    6.80    3.30
  10  12  -2    0.60    2.50
  12 -22  -2    1.40    2.10
 -22  10  -2    3.90    2.30
  22 -10   2    4.00    2.40
 -10 -12   2    2.30    2.60
 -10 -12   2    1.80    2.10
 -12  22   2    5.50    2.60
  22 -10   2    3.60    1.60
 -12  22   2    2.70    2.50
  13   9  -2    2.30    2.40
  13   9  -2    8.50    3.60
   9 -22  -2    7.70    3.10
 -22  13  -2    5.20    2.50
 -13  -9   2    7.50    3.30
 -13  -9   2    7.20    3.10
  22 -13   2    1.00    1.70
  -9  22   2    5.20    2.30
  -9  22   2    9.80    3.60
  22 -13   2    5.20    1.40
  16   6  -2  153.98   12.50
   6 -22  -2  144.89    9.90
 -22  16  -2  138.99    9.50
  16   6  -2  142.59   11.30
  22 -16   2  150.18   10.50
 -16  -6   2  144.49   10.50
 -16  -6   2  138.79   11.60
   3 -22  -2   13.50    3.60
 -22  19  -2    8.30    3.60
  19   3  -2   11.80    4.20
  19   3  -2   30.10    6.60
 -19  -3   2   21.40    4.90
  22 -19   2   16.00    4.60
 -19  -3   2   10.70    5.00
  22   0  -2   19.10    5.60
  22   0  -2   15.40    5.50
   0 -22  -2   13.90    4.10
 -22   0   2   23.90    6.50
  22 -22   2   22.30    5.70
 -22   0   2   15.40    4.70
  -3 -22  -2   92.99    8.90
 -22  25  -2   98.89    4.90
  25  -3  -2  103.39   10.60
  25  -3  -2   96.09   12.60
 -25   3   2   95.69   12.60
 -25   3   2  114.59   10.30
  22 -25   2   96.79    9.60
  28  -6  -2   46.60    8.90
 -22  28  -2   32.40    4.00
  -6 -22  -2   30.70    6.00
  28  -6  -2   35.70    7.60
 -28   6   2   38.70    8.00
  22 -28   2   33.30    7.10
 -28   6   2   31.80    7.10
 -22  31  -2  116.29    7.70
  -9 -22  -2  109.09   11.10
  22 -31   2  119.59   11.90
 -31   9   2  119.69   11.40
 -31   9   2  113.09   12.30
  34 -12  -2   25.60    8.00
  34 -12  -2   27.80    8.10
 -22  34  -2   32.20    5.30
 -34  12   2   26.90    7.60
 -34  12   2   33.80    7.50
  22 -34   2   38.00    8.50
 -22  37  -2   48.20    6.80
  37 -15  -2   39.40   10.30
  37 -15  -2   67.39   12.20
 -37  15   2   41.80    8.50
  22 -37   2   45.70    9.90
 -22  40  -2    0.80    2.70
  40 -18  -2    5.30    4.90
 -40  18   2    4.30    4.40
  22 -40   2    3.30    4.90
 -40  18   2    6.40    6.40
 -22  43  -2   48.30    8.50
  43 -21  -2   37.90   10.50
 -22  43  -2   41.30    7.20
 -43  21   2   55.09   10.00
  22 -43   2   38.30   11.80
  41 -23  -2    0.10    4.80
 -18  41  -2   -0.30    3.40
  18 -41   2   -2.60    4.10
 -41  23   2   -0.60    3.70
 -41  23   2   -1.50    6.60
  38 -23  -2   -2.50    4.90
 -15  38  -2   -1.40    2.80
  38 -23  -2    0.70    5.00
 -38  23   2    7.20    4.40
  15 -38   2    5.90    4.10
  35 -23  -2   13.00    5.60
 -12  35  -2    9.10    3.60
  35 -23  -2    1.30    4.50
 -35  23   2    8.50    4.80
  23  12   2    3.90    3.80
  23  12   2    5.50    3.90
 -35  23   2   17.30    6.30
  12 -35   2   19.10    6.50
  32 -23  -2    6.70    5.10
  32 -23  -2    1.90    3.00
 -23  -9  -2    2.60    3.10
  -9  32  -2    1.20    2.70
  23   9   2    0.50    2.90
  23   9   2    3.40    3.30
 -32  23   2    0.60    3.50
 -32  23   2   -2.50    1.70
   9 -32   2    3.30    4.40
   9 -32   2    0.40    4.40
 -23  -6  -2   45.00    6.80
  29 -23  -2   56.19   10.00
  -6  29  -2   48.30    7.00
  29 -23  -2   66.49   10.40
 -29  23   2   67.89   10.50
   6 -29   2   42.00    9.30
  23   6   2   57.59    8.00
  23   6   2   55.39    8.40
 -29  23   2   57.99    9.50
  26 -23  -2   17.70    5.60
 -23  -3  -2   16.70    4.00
  26 -23  -2   15.50    5.60
  -3  26  -2   17.20    4.30
  23   3   2   15.20    4.60
 -26  23   2   13.50    4.90
   3 -26   2   21.70    6.40
 -26  23   2   19.10    5.50
  23   3   2   23.60    5.20
  23 -23  -2   26.80    6.80
  23 -23  -2   21.90    6.20
 -23   0  -2   24.70    4.90
   0  23  -2   18.90    4.60
 -23  23   2   24.40    6.10
  23   0   2   17.70    4.70
 -23  23   2   24.40    6.30
  23   0   2   32.10    5.70
   3  20  -2    4.40    2.60
 -23   3  -2   13.50    3.80
  20 -23  -2    7.10    3.70
  23  -3   2    2.60    3.00
 -20  23   2    2.00    2.90
 -20  23   2    1.40    2.40
  -3 -20   2    1.30    2.60
  23  -3   2    6.30    2.30
  17 -23  -2    2.40    2.50
   6  17  -2    1.40    2.40
 -23   6  -2    0.90    1.80
  -6 -17   2    3.60    3.50
 -17  23   2    3.70    3.10
  23  -6   2    0.30    1.60
  23  -6   2    5.10    2.30
 -17  23   2    7.30    3.40
   9  14  -2  140.89   10.60
 -23   9  -2  152.78    9.40
  14 -23  -2  140.69   10.80
   9  14  -2  163.88   13.10
  23  -9   2  155.08    8.20
  23  -9   2  152.48   10.20
  -9 -14   2  136.89   12.00
 -14  23   2  184.78   13.60
 -14  23   2  149.99   10.90
  11 -23  -2   22.00    5.10
  12  11  -2   18.60    4.90
  12  11  -2   16.80    5.40
 -23  12  -2   21.80    4.20
  23 -12   2   12.90    3.50
 -11  23   2   17.10    4.50
 -11  23   2   10.00    4.20
 -12 -11   2   22.70    6.30
 -12 -11   2   27.90    5.30
  23 -12   2   20.00    3.00
   8 -23  -2    2.30    2.30
 -23  15  -2    4.80    2.40
  15   8  -2    6.70    3.50
  15   8  -2    3.80    2.80
  23 -15   2    0.40    1.00
 -15  -8   2    1.40    2.50
  23 -15   2    3.30    2.40
 -15  -8   2    0.10    1.50
  18   5  -2  108.39   10.00
  18   5  -2  120.09   11.20
   5 -23  -2  112.29    8.90
 -23  18  -2  105.39    8.80
  23 -18   2  122.99    9.80
 -18  -5   2  111.59    9.60
  21   2  -2   27.30    6.40
 -23  21  -2   14.60    4.30
  21   2  -2   35.30    7.80
   2 -23  -2   19.00    4.40
  23 -21   2   20.90    5.40
 -21  -2   2   13.60    4.90
 -23  24  -2    4.20    1.00
  -1 -23  -2    5.90    3.40
  24  -1  -2    1.70    3.20
  24  -1  -2    4.10    3.70
 -24   1   2    6.20    4.30
 -24   1   2    1.40    2.10
  23 -24   2    1.70    2.90
  27  -4  -2  166.28   14.40
 -23  27  -2  167.08    7.40
  -4 -23  -2  154.78   12.00
  27  -4  -2  160.78   13.70
 -27   4   2  159.08   12.30
  23 -27   2  161.78   12.80
 -27   4   2  168.88   13.80
  -7 -23  -2    8.10    3.50
  30  -7  -2   10.00    5.20
 -23  30  -2   12.10    2.80
  30  -7  -2   12.60    6.20
 -30   7   2    9.30    4.90
 -30   7   2    7.50    4.00
  23 -30   2    5.70    4.00
  33 -10  -2   30.10    8.00
 -23  33  -2   39.90    5.40
  33 -10  -2   47.70    9.10
 -33  10   2   52.39    9.20
  23 -33   2   53.49   10.20
 -33  10   2   56.59    9.80
  36 -13  -2    7.90    5.40
 -23  36  -2    1.60    2.20
  36 -13  -2  -12.90    4.30
 -36  13   2    4.60    3.80
 -36  13   2   -0.90    4.40
  23 -36   2   -5.60    3.20
 -23  39  -2    2.50    2.80
  39 -16  -2   -0.60    4.70
  23 -39   2    6.60    5.50
 -39  16   2    0.10    3.60
 -39  16   2   -2.90    5.50
 -23  42  -2   10.80    4.70
 -23  42  -2    1.60    3.00
  42 -19  -2    8.90    5.50
  23 -42   2   -0.30    5.30
 -42  19   2    8.60    4.80
  43 -24  -2   -7.40    4.80
 -19  43  -2    1.30    4.00
  19 -43   2   -3.20    4.90
 -43  24   2    1.30    4.80
 -16  40  -2   -2.10    3.30
  40 -24  -2   -1.00    5.20
 -40  24   2    5.70    6.20
  16 -40   2    2.80    4.70
 -40  24   2    7.70    4.30
  37 -24  -2   10.10    5.30
  37 -24  -2    1.50    5.20
 -13  37  -2    3.10    3.20
  24  13   2    2.90    3.90
 -37  24   2    2.20    4.00
  13 -37   2    1.10    3.80
 -37  24   2   -3.10    3.60
  34 -24  -2   11.10    4.70
  34 -24  -2   13.50    5.60
 -10  34  -2   14.80    4.00
 -34  24   2   21.70    6.50
  24  10   2   11.20    4.20
  24  10   2   12.00    4.80
  10 -34   2   10.40    6.00
 -34  24   2   12.20    5.70
  10 -34   2   35.10    9.20
 -24  -7  -2    1.50    2.90
  31 -24  -2   -1.20    3.70
  -7  31  -2    3.40    2.30
  31 -24  -2    1.60    3.50
 -31  24   2    3.90    3.90
  24   7   2    0.60    3.10
  24   7   2    3.50    2.80
 -31  24   2    2.10    3.40
   7 -31   2   -0.20    4.70
  28 -24  -2   13.10    5.50
 -24  -4  -2    8.30    3.10
  -4  28  -2    4.80    2.90
  28 -24  -2   11.90    5.20
   4 -28   2   15.40    5.80
  24   4   2   11.00    4.00
 -28  24   2    5.20    3.00
  24   4   2   12.10    4.50
 -28  24   2    1.60    3.90
  25 -24  -2    2.00    4.30
  -1  25  -2    0.20    2.00
  25 -24  -2    0.80    3.20
 -24  -1  -2   -1.40    1.80
   1 -25   2    2.00    3.50
 -25  24   2   -0.90    2.40
 -25  24   2   -0.40    3.10
  24   1   2   -2.70    2.30
  24   1   2    1.00    2.30
 -24   2  -2   79.09    7.00
   2  22  -2   73.19    7.50
  22 -24  -2   77.99   10.60
  -2 -22   2   74.39   10.80
  24  -2   2   85.69    8.40
 -22  24   2   93.59    9.40
 -22  24   2   68.59   10.20
  24  -2   2   79.79    7.10
  19 -24  -2    6.20    3.80
   5  19  -2   17.80    4.40
 -24   5  -2   11.20    3.20
  24  -5   2   13.70    3.00
 -19  24   2   23.40    5.40
  24  -5   2   10.40    3.50
 -19  24   2   15.00    5.00
 -24   8  -2   13.70    3.50
   8  16  -2   20.20    4.70
  16 -24  -2   17.10    5.20
 -16  24   2    8.50    3.40
  -8 -16   2    9.50    3.70
  24  -8   2   13.20    3.10
 -16  24   2   17.20    5.00
  24  -8   2   15.00    4.20
  13 -24  -2   44.30    6.60
  11  13  -2   47.40    8.30
 -24  11  -2   42.40    5.90
  11  13  -2   34.30    6.30
  24 -11   2   59.09    7.70
  24 -11   2   53.89    4.50
 -13  24   2   49.99    7.50
 -13  24   2   50.89    8.60
 -11 -13   2   38.30    7.50
  10 -24  -2    2.70    2.40
  14  10  -2    4.40    2.40
  14  10  -2    2.50    3.30
 -24  14  -2   -0.30    1.50
  24 -14   2    0.80    1.20
 -10  24   2   -0.30    2.50
  24 -14   2    1.10    1.80
 -14 -10   2    1.50    2.10
   7 -24  -2    6.30    3.20
  17   7  -2    3.40    3.90
  17   7  -2    4.80    3.40
 -24  17  -2   -0.20    2.10
 -17  -7   2    5.40    3.20
 -17  -7   2    3.70    2.90
  24 -17   2    6.50    3.10
  20   4  -2    0.10    2.40
 -24  20  -2    0.50    2.30
   4 -24  -2    3.00    2.30
  20   4  -2    1.10    2.80
 -20  -4   2   -0.10    2.90
  24 -20   2    0.40    1.80
 -20  -4   2    1.60    2.60
  23   1  -2  109.39   13.10
  23   1  -2   67.59   10.50
 -24  23  -2   67.29    2.50
   1 -24  -2   74.29    7.60
 -24  23  -2   73.39    9.80
   1 -24  -2   62.29    8.50
 -23  -1   2   88.09    8.90
  24 -23   2   68.99    9.20
 -23  -1   2   57.49    9.60
 -24  26  -2    8.10    1.60
  26  -2  -2   15.40    5.40
  -2 -24  -2    9.90    4.60
  26  -2  -2   12.30    4.40
  -2 -24  -2   12.00    3.70
 -26   2   2    7.00    3.60
 -26   2   2    7.90    4.10
  24 -26   2   12.10    4.40
  -5 -24  -2  191.38   14.00
 -24  29  -2  191.08    8.70
  29  -5  -2  193.68   16.40
  29  -5  -2  193.88   15.80
  24 -29   2  193.38   14.80
 -29   5   2  183.58   13.80
 -29   5   2  193.78   15.50
 -24  32  -2  211.38   10.60
  32  -8  -2  176.98   16.40
  32  -8  -2  205.98   17.60
 -32   8   2  191.68   15.80
  24 -32   2  196.18   15.40
 -32   8   2  220.68   15.90
 -24  35  -2   76.49    7.10
  35 -11  -2   57.29   11.60
  35 -11  -2   91.59   13.30
 -35  11   2   97.89   10.50
  24 -35   2   85.29   12.70
 -35  11   2   85.29   12.70
 -24  38  -2   31.10    6.00
  38 -14  -2   27.80    8.70
  24 -38   2   20.50    7.30
 -38  14   2   42.00    8.80
 -38  14   2   18.20    7.10
  41 -17  -2   -2.50    5.30
 -24  41  -2    2.60    2.90
  24 -41   2    1.40    4.90
 -17  42  -2    1.50    3.90
  42 -25  -2    1.10    5.50
  17 -42   2   -0.70    5.10
 -42  25   2    2.20    4.80
 -14  39  -2    2.80    3.20
  39 -25  -2    7.80    4.40
 -39  25   2    2.00    3.50
  14 -39   2   -1.80    2.70
 -39  25   2    3.30    4.10
  25  14   2    5.30    4.00
 -11  36  -2   11.30    3.60
  36 -25  -2    6.20    5.50
  36 -25  -2    2.50    4.50
 -36  25   2    9.60    4.60
  11 -36   2   15.40    6.30
  25  11   2    0.60    3.60
 -36  25   2    4.10    4.50
  25  11   2    9.20    4.90
  11 -36   2   16.30    7.60
  -8  33  -2   -1.60    2.50
  33 -25  -2   -3.20    3.70
   8 -33   2    2.60    4.50
  25   8   2   -0.40    2.90
   8 -33   2    2.00    5.40
 -33  25   2   -1.70    3.90
 -33  25   2    3.20    3.30
 -25  -5  -2    1.20    2.80
  30 -25  -2    9.40    5.30
  -5  30  -2    1.80    2.80
  30 -25  -2    3.00    3.40
   5 -30   2    0.90    4.60
 -30  25   2    5.40    4.20
  25   5   2    3.10    3.10
 -30  25   2    4.90    4.50
  25   5   2    3.70    3.60
  27 -25  -2    8.00    4.40
  -2  27  -2    6.60    2.70
 -25  -2  -2   12.50    3.80
  27 -25  -2   28.60    7.40
  25   2   2   13.80    4.30
 -27  25   2   10.60    5.00
   2 -27   2   13.60    5.70
 -27  25   2   16.80    5.40
  25   2   2   15.10    5.20
  24 -25  -2   11.00    4.00
 -25   1  -2   -1.40    1.90
   1  24  -2    0.60    2.30
 -24  25   2    3.00    3.60
  25  -1   2    1.10    2.50
 -24  25   2   -2.00    3.00
  -1 -24   2   -1.70    2.70
  25  -1   2   -3.10    2.00
 -25   4  -2    0.80    2.30
  21 -25  -2    1.60    2.80
   4  21  -2    1.20    2.50
  -4 -21   2    0.20    3.80
 -21  25   2    3.40    2.30
  25  -4   2   -0.80    2.20
 -21  25   2    1.30    3.20
   7  18  -2   63.99    8.50
 -25   7  -2   62.39    6.50
  18 -25  -2   65.29    9.20
 -18  25   2   73.69   10.00
  -7 -18   2   66.49   10.40
 -18  25   2   65.69   10.60
  25  -7   2   68.79    7.40
  25  -7   2   68.29    6.10
 -25  10  -2   26.50    5.10
  10  15  -2   30.80    6.00
  15 -25  -2   22.50    5.40
  10  15  -2   28.50    7.00
 -10 -15   2   24.30    5.90
 -15  25   2   29.10    6.30
  25 -10   2   27.10    5.20
 -15  25   2   30.80    7.30
  25 -10   2   30.40    4.40
  13  12  -2  221.28   15.70
  12 -25  -2  224.78   13.80
  13  12  -2  209.28   13.80
 -25  13  -2  194.18   11.60
  25 -13   2  212.98    9.70
 -12  25   2  211.18   13.70
 -13 -12   2  224.48   15.50
  25 -13   2  189.78   12.60
 -12  25   2  210.88   15.30
   9 -25  -2    6.10    2.80
  16   9  -2   -4.30    3.20
 -25  16  -2    7.00    3.10
  16   9  -2    1.50    2.70
  25 -16   2    0.30    1.10
 -16  -9   2    6.40    4.00
  25 -16   2   -2.40    1.60
 -16  -9   2    6.30    3.20
  19   6  -2    4.30    3.50
 -25  19  -2    7.40    3.50
  19   6  -2    5.20    4.20
   6 -25  -2    4.40    3.20
 -19  -6   2    4.00    3.50
  25 -19   2    1.00    2.40
 -19  -6   2   14.20    4.40
   3 -25  -2   25.90    5.40
  22   3  -2   13.90    4.90
  22   3  -2   16.00    6.40
 -25  22  -2   18.70    5.00
 -22  -3   2   14.70    4.50
 -22  -3   2   22.00    6.20
  25 -22   2   23.40    5.60
   0 -25  -2    2.00    2.60
 -25  25  -2    0.60    0.70
  25   0  -2    4.20    3.60
   0 -25  -2    4.20    2.90
  25   0  -2    1.10    2.80
 -25   0   2    1.90    2.40
  25 -25   2    3.50    3.00
 -25   0   2    4.30    3.90
 -25  28  -2  298.17   10.90
  28  -3  -2  309.87   20.40
  28  -3  -2  325.47   21.30
  -3 -25  -2  313.87   17.20
  25 -28   2  319.27   19.00
 -28   3   2  316.27   18.50
 -28   3   2  317.37   20.00
  31  -6  -2  217.28   17.60
 -25  31  -2  221.28   10.00
  31  -6  -2  199.48   16.60
  25 -31   2  228.28   16.50
 -31   6   2  238.38   16.00
 -31   6   2  200.78   16.70
  34  -9  -2  113.99   14.90
  34  -9  -2  133.59   14.20
 -25  34  -2  115.19    8.00
 -34   9   2  143.19   13.80
 -34   9   2  119.19   11.80
  25 -34   2  120.89   12.80
 -25  37  -2   -2.60    2.10
  37 -12  -2    8.30    5.30
 -37  12   2   -5.70    5.10
  25 -37   2   18.00    6.80
 -37  12   2    0.90    3.20
  40 -15  -2    5.00    7.10
  25 -40   2   17.20    6.40
 -40  15   2    7.70    6.60
 -40  15   2    2.90    4.00
 -25  43  -2    3.70    3.40
  43 -18  -2   -0.10    5.30
 -43  18   2    5.80    4.80
  25 -43   2   -0.60    5.70
 -15  41  -2   -1.50    3.50
  41 -26  -2    4.10    5.70
 -41  26   2   10.90    6.60
  26  15   2   -0.80    3.70
 -41  26   2   -2.10    3.20
  15 -41   2   -6.80    3.80
  38 -26  -2    0.10    5.60
 -12  38  -2   -0.60    3.10
  38 -26  -2    2.20    4.90
  12 -38   2   -0.60    5.10
 -38  26   2   -0.80    3.70
  12 -38   2   -0.60    3.80
  26  12   2    0.60    3.30
  35 -26  -2    3.20    4.10
  -9  35  -2    4.40    2.80
  35 -26  -2   -1.10    5.00
  26   9   2    3.90    3.80
 -35  26   2    6.10    5.00
   9 -35   2    7.50    5.80
  26   9   2    2.60    3.50
   9 -35   2   36.10    9.20
 -35  26   2    7.60    5.00
  32 -26  -2    9.00    5.80
 -26  -6  -2   12.90    5.30
  32 -26  -2    4.80    4.20
  -6  32  -2   12.00    4.00
 -32  26   2   21.20    6.40
  26   6   2   13.10    4.70
 -32  26   2   10.00    5.30
   6 -32   2    1.70    5.40
  26   6   2    6.00    3.50
 -26  -3  -2    5.40    3.00
  29 -26  -2   -3.70    3.20
  -3  29  -2    3.00    2.90
  29 -26  -2   -0.60    2.50
   3 -29   2    0.30    4.10
  26   3   2    0.60    2.90
 -29  26   2    3.60    4.20
  26   3   2   -4.50    2.40
 -29  26   2    0.00    2.90
  26 -26  -2  201.58   15.20
   0  26  -2  196.38   12.60
 -26   0  -2  162.18   11.30
 -26  26   2  179.78   14.50
  26   0   2  165.38   11.30
  26   0   2  185.38   13.20
   0 -26   2  163.98   14.80
   3  23  -2    1.60    2.40
 -26   3  -2   -2.50    2.30
  23 -26  -2    1.50    2.70
 -23  26   2    8.80    4.30
  26  -3   2    7.60    3.30
 -23  26   2   -0.10    2.80
  -3 -23   2   -1.90    3.10
  26  -3   2    7.10    3.00
 -26   6  -2   -0.80    1.80
  20 -26  -2   -0.30    2.90
   6  20  -2    3.20    2.40
  26  -6   2    1.50    2.20
  -6 -20   2    2.00    3.40
  26  -6   2    0.70    2.00
 -20  26   2   -3.30    2.50
 -20  26   2    1.10    2.70
  17 -26  -2    3.80    3.10
   9  17  -2    3.30    2.90
 -26   9  -2   -0.60    2.00
  26  -9   2    0.40    2.50
 -17  26   2    2.20    3.00
 -17  26   2    6.00    3.50
  26  -9   2    1.60    2.20
  -9 -17   2    5.00    3.40
  14 -26  -2    2.80    2.10
 -26  12  -2    3.60    2.20
  12  14  -2    0.20    2.30
  12  14  -2    2.50    3.80
 -14  26   2    5.00    3.70
 -12 -14   2   -1.10    2.60
  26 -12   2    1.50    1.90
 -14  26   2    3.00    2.60
  26 -12   2   -0.60    1.40
  11 -26  -2   -1.00    2.40
  15  11  -2    2.30    3.30
  15  11  -2    1.40    2.80
 -26  15  -2   -1.10    2.20
 -15 -11   2    2.70    2.50
  26 -15   2    3.00    2.30
 -15 -11   2    2.00    3.20
  26 -15   2    1.90    1.50
 -11  26   2    1.40    2.80
 -26  18  -2   37.40    6.40
  18   8  -2   31.80    8.20
   8 -26  -2   54.39    8.10
  18   8  -2   43.80    8.20
  26 -18   2   40.00    3.30
 -18  -8   2   47.80    8.80
  26 -18   2   48.40    7.60
 -18  -8   2   36.70    6.80
   5 -26  -2  113.39    9.60
 -26  21  -2  104.99    9.60
  21   5  -2   98.59   10.60
  21   5  -2  128.19   12.40
 -21  -5   2  105.39   11.10
  26 -21   2  122.89   10.90
 -21  -5   2  108.99    9.80
 -26  24  -2  763.12   31.10
 -26  24  -2  754.92   19.80
   2 -26  -2  759.12   30.90
  24   2  -2  823.32   35.50
  24   2  -2  751.92   33.00
   2 -26  -2  731.03   29.60
  26 -24   2  769.72   31.60
 -24  -2   2  764.52   31.10
 -24  -2   2  793.22   34.00
  -1 -26  -2  311.17   17.20
  27  -1  -2  279.67   19.80
  27  -1  -2  316.57   23.10
 -26  27  -2  292.77    9.70
  26 -27   2  307.37   18.70
 -27   1   2  315.77   20.00
 -27   1   2  251.17   16.60
  -4 -26  -2   50.09    7.50
  30  -4  -2   65.79   11.30
 -26  30  -2   54.09    4.20
  30  -4  -2   52.39   10.30
 -30   4   2   58.79    9.00
  26 -30   2   46.40    8.50
 -30   4   2   58.09   10.30
  33  -7  -2   -4.90    4.30
 -26  33  -2    4.70    2.00
  -7 -26  -2   -0.30    4.80
  33  -7  -2    2.30    4.30
 -33   7   2    1.70    4.00
  26 -33   2    4.10    4.20
 -33   7   2    4.10    3.70
  36 -10  -2  200.38   18.20
 -26  36  -2  214.88   11.70
 -36  10   2  221.48   16.10
 -36  10   2  199.38   17.50
  26 -36   2  224.58   17.80
 -26  39  -2    2.20    2.70
  39 -13  -2    2.70    3.90
  26 -39   2    3.20    5.10
 -39  13   2    3.30    5.40
 -39  13   2    3.20    3.90
 -26  42  -2    7.90    3.90
  42 -16  -2   -0.30    6.40
 -42  16   2    4.40    4.20
  43 -27  -2   -4.10    6.00
 -16  43  -2   -2.00    4.20
 -43  27   2    0.50    3.50
  16 -43   2   -7.40    4.50
  40 -27  -2   -0.70    4.90
 -13  40  -2    2.70    3.60
 -40  27   2   -1.10    3.10
 -40  27   2   -6.10    5.00
  27  13   2    1.80    3.60
  13 -40   2   -4.20    4.20
 -10  37  -2   -1.70    3.00
  37 -27  -2    1.10    4.90
  37 -27  -2  -13.30    4.90
  10 -37   2   -1.70    4.20
 -37  27   2    2.00    3.70
  10 -37   2   -2.20    5.60
 -37  27   2    4.40    3.40
  34 -27  -2   40.00    9.30
  -7  34  -2   31.70    6.50
  34 -27  -2   34.10    7.80
 -34  27   2   30.60    7.60
  27   7   2   34.50    7.90
  27   7   2   28.80    6.70
 -34  27   2   24.60    6.80
   7 -34   2   27.90    8.20
   7 -34   2   32.50    8.80
  -4  31  -2   -4.60    2.60
  31 -27  -2    1.00    4.90
 -27  -4  -2    4.90    3.30
  31 -27  -2    1.70    3.60
  27   4   2    7.40    3.90
 -31  27   2   -2.10    3.00
 -31  27   2    2.70    4.30
  27   4   2    8.70    3.90
   4 -31   2   -2.40    3.00
  28 -27  -2   49.99    9.80
 -27  -1  -2   58.09    7.90
  -1  28  -2   58.09    8.30
 -28  27   2   47.40    9.40
  27   1   2   51.99    7.60
 -28  27   2   53.89   10.00
  27   1   2   50.89    8.10
   1 -28   2   51.79   10.00
 -27   2  -2    2.30    2.30
   2  25  -2    7.50    3.70
  25 -27  -2   -3.80    2.80
  -2 -25   2    6.70    4.50
 -25  27   2   -2.30    3.40
  27  -2   2    3.30    2.60
  27  -2   2    3.60    3.10
 -25  27   2   -0.10    2.30
   5  22  -2   23.00    5.10
  22 -27  -2   16.50    5.20
 -27   5  -2    8.70    3.40
  27  -5   2   11.20    3.50
 -22  27   2    9.50    3.80
  27  -5   2    4.70    3.20
  -5 -22   2    5.90    4.10
 -22  27   2   19.50    6.30
  19 -27  -2   17.30    5.10
 -27   8  -2   24.70    5.10
   8  19  -2   21.90    5.50
  27  -8   2   19.70    4.10
  27  -8   2   19.40    5.20
  -8 -19   2   25.30    6.80
 -19  27   2   42.50    8.30
 -19  27   2   15.60    5.10
  11  16  -2   53.59    8.30
  16 -27  -2   48.10    7.80
 -27  11  -2   63.39    7.80
  27 -11   2   45.90    7.50
 -16  27   2   42.90    7.90
  27 -11   2   56.69    5.40
 -16  27   2   70.39   11.00
 -11 -16   2   61.19   10.00
  14  13  -2    1.00    3.60
 -27  14  -2    3.00    2.30
  13 -27  -2   -3.80    2.50
  14  13  -2    2.00    2.90
  27 -14   2    3.50    2.60
 -13  27   2    2.60    3.10
 -13  27   2    1.90    3.70
  27 -14   2    0.60    1.30
 -14 -13   2    0.70    3.00
  17  10  -2   94.49    9.60
  17  10  -2   75.69   11.20
 -27  17  -2   82.69    8.10
  10 -27  -2   78.69    8.10
  27 -17   2   81.39    5.30
  27 -17   2   73.09    9.40
 -10  27   2   71.89   10.70
 -17 -10   2   78.89   11.10
 -17 -10   2   84.79    8.50
  20   7  -2   54.89   10.00
 -27  20  -2   62.29    9.00
  20   7  -2   48.60    8.30
   7 -27  -2   61.89    8.50
 -20  -7   2   64.39   10.10
  27 -20   2   71.99    9.90
 -20  -7   2   47.10    7.60
 -27  23  -2  309.47   17.60
   4 -27  -2  293.77   16.90
  23   4  -2  333.47   20.30
  23   4  -2  307.77   20.50
  27 -23   2  305.77   18.00
 -23  -4   2  334.47   18.20
 -23  -4   2  329.07   20.60
  26   1  -2    7.20    5.00
 -27  26  -2    8.80    1.40
   1 -27  -2    3.20    2.70
  26   1  -2   10.00    5.90
 -26  -1   2    8.30    4.10
 -26  -1   2    5.70    3.30
  27 -26   2   11.30    4.50
  -2 -27  -2  295.87   17.10
  29  -2  -2  297.07   20.90
  29  -2  -2  246.48   18.90
 -27  29  -2  277.77   10.00
 -29   2   2  270.47   18.90
  27 -29   2  298.37   18.90
 -29   2   2  313.17   18.40
  -5 -27  -2   21.10    6.80
 -27  32  -2   32.20    3.90
  32  -5  -2   43.70    8.80
  32  -5  -2   28.30    8.00
  27 -32   2   37.50    8.40
 -32   5   2   29.20    7.70
 -32   5   2   32.60    7.60
  35  -8  -2   65.19   12.40
  -8 -27  -2   66.09   10.10
 -27  35  -2   66.29    5.90
  27 -35   2   48.50    9.50
 -35   8   2   65.09   13.20
 -35   8   2   73.79   11.40
 -27  38  -2   26.70    5.00
  38 -11  -2   26.60    8.90
 -38  11   2   25.60    8.00
  27 -38   2   12.00    6.60
 -27  41  -2   43.00    9.50
  41 -14  -2   38.50    9.40
  27 -41   2   35.50    9.50
 -41  14   2   39.50    8.60
 -14  42  -2    5.90    4.30
  42 -28  -2    6.10    6.20
 -42  28   2   -3.50    4.20
  14 -42   2    5.90    4.10
  14 -42   2   -6.10    7.90
  28  14   2   -1.20    3.80
 -11  39  -2    0.30    4.50
  39 -28  -2    3.50    4.30
  28  11   2   -1.00    3.60
  11 -39   2    3.90    5.30
 -39  28   2    2.80    4.30
 -39  28   2    2.00    5.50
  36 -28  -2    1.60    4.40
  -8  36  -2   -2.60    2.80
  36 -28  -2   -1.20    5.10
   8 -36   2    0.30    5.10
   8 -36   2    2.90    5.70
  28   8   2   -0.10    3.40
 -36  28   2   -4.30    4.60
  28   8   2   -0.60    3.30
 -36  28   2   -0.20    3.70
  33 -28  -2   -2.30    2.80
  33 -28  -2   -1.10    4.30
  -5  33  -2   -0.90    2.80
 -33  28   2   -2.60    2.90
   5 -33   2   -1.00    4.30
  28   5   2   -1.90    2.60
 -33  28   2    3.60    4.00
  30 -28  -2   -0.20    3.80
  -2  30  -2    0.90    3.10
 -28  -2  -2    4.20    3.30
  28   2   2    6.50    3.40
 -30  28   2    3.10    4.60
   2 -30   2    3.60    4.10
  28   2   2    5.60    4.30
 -30  28   2    1.70    4.00
   1  27  -2   30.60    6.20
 -28   1  -2   25.90    5.30
  27 -28  -2   19.50    6.50
  28  -1   2   33.00    6.20
 -27  28   2   24.90    7.20
  28  -1   2   23.60    5.50
  -1 -27   2   32.30    8.10
   4  24  -2   53.59    8.00
  24 -28  -2   44.40    8.80
 -28   4  -2   48.10    7.00
 -24  28   2   57.69    9.40
 -24  28   2   52.69    9.80
  28  -4   2   49.00    7.10
  28  -4   2   48.20    7.70
  -4 -24   2   47.80    9.90
   7  21  -2    3.20    2.60
  21 -28  -2   -4.20    2.30
 -28   7  -2   -0.20    2.50
  28  -7   2   -0.10    1.80
 -21  28   2   -1.50    2.70
  -7 -21   2    0.10    3.30
 -21  28   2    0.40    3.00
  18 -28  -2   90.09    9.70
  10  18  -2   98.99    9.70
 -28  10  -2   84.19    7.70
  28 -10   2  100.69    9.50
 -18  28   2  104.49   10.40
  28 -10   2   93.19    7.40
 -18  28   2  106.49   13.50
 -10 -18   2  105.79   11.10
  13  15  -2   14.70    5.50
  13  15  -2   13.40    4.70
  15 -28  -2    1.00    2.70
 -28  13  -2   10.80    3.50
  28 -13   2    6.80    2.60
 -13 -15   2   17.60    6.20
 -15  28   2    9.50    4.00
  28 -13   2   10.00    3.90
 -15  28   2    8.40    4.00
  16  12  -2  156.88   12.50
  12 -28  -2  146.29   11.70
  16  12  -2  141.59   13.20
 -28  16  -2  136.79   10.30
  28 -16   2  153.08    8.20
 -16 -12   2  155.88   13.60
  28 -16   2  152.28   11.80
 -12  28   2  128.09   12.30
  19   9  -2    0.60    2.50
   9 -28  -2   -0.30    2.70
 -28  19  -2    0.80    2.70
  19   9  -2    1.80    3.50
  28 -19   2    0.50    1.30
 -19  -9   2    3.60    2.90
  28 -19   2    3.60    2.20
 -19  -9   2    1.90    3.40
 -28  22  -2   80.69   10.30
   6 -28  -2   61.09    8.70
  22   6  -2   69.29   10.90
  22   6  -2   91.49   12.20
 -22  -6   2   72.09   11.80
  28 -22   2   95.39    9.60
 -22  -6   2   79.19    8.60
   3 -28  -2  119.99   10.40
 -28  25  -2  114.49    4.40
  25   3  -2  110.59   12.10
 -25  -3   2  145.59   11.60
  28 -25   2  126.99   11.60
 -25  -3   2  118.09   12.30
 -28  28  -2   50.69    3.10
  28   0  -2   41.60    9.10
   0 -28  -2   74.59   10.10
  28   0  -2   73.49   11.50
 -28   0   2   46.20    9.20
 -28   0   2   54.39    9.00
  28 -28   2   65.69   10.50
  31  -3  -2   14.00    6.20
  31  -3  -2    3.10    4.80
 -28  31  -2    9.60    2.00
  -3 -28  -2    2.60    3.30
 -31   3   2    7.40    4.80
 -31   3   2    4.80    3.20
  28 -31   2    2.20    4.30
  -6 -28  -2    2.40    3.80
  34  -6  -2   -2.60    3.80
 -28  34  -2    0.50    1.60
 -34   6   2   -0.20    2.40
  28 -34   2    4.10    3.60
  37  -9  -2   34.20    8.80
 -28  37  -2   26.10    4.50
  -9 -28  -2   30.90    7.90
  28 -37   2   29.80    8.00
 -37   9   2   26.70    7.30
 -37   9   2   26.30    6.60
 -28  40  -2   20.50    4.50
  40 -12  -2   20.10    8.40
 -40  12   2   10.60    4.70
  28 -40   2   12.30    6.60
 -28  43  -2   -0.60    2.90
  43 -15  -2    2.00    5.40
  28 -43   2   -0.90    4.30
 -43  15   2    1.30    4.40
  41 -29  -2    6.50    5.20
 -12  41  -2    2.60    4.30
 -41  29   2    2.00    4.10
  29  12   2    1.10    3.90
  12 -41   2    8.50    7.20
  12 -41   2    2.00    6.30
 -41  29   2    8.40    7.30
  38 -29  -2   32.20    8.30
  29   9   2   16.20    5.70
 -38  29   2   18.40    6.30
   9 -38   2    6.30    4.70
  35 -29  -2   52.29   10.90
  35 -29  -2   42.10    9.20
  -6  35  -2   28.00    6.60
   6 -35   2   41.90    9.80
  29   6   2   58.19    9.10
   6 -35   2   33.30    7.40
 -35  29   2   18.80    6.20
  29   6   2   39.40    8.20
 -35  29   2   40.50    9.30
  -3  32  -2   39.10    7.30
  32 -29  -2   36.80    8.40
 -32  29   2   38.60    8.60
 -32  29   2   34.60    9.00
  29   3   2   23.10    7.10
  29   3   2   45.30    7.60
   0  29  -2   -1.40    2.90
 -29   0  -2   -4.60    2.30
  29   0   2    0.30    2.90
 -29  29   2   -1.40    4.00
  29   0   2   -2.70    2.80
 -29  29   2   -2.40    3.50
   0 -29   2   -3.20    4.30
 -29   3  -2   -1.00    2.80
  26 -29  -2    2.60    2.90
   3  26  -2    1.50    2.70
  -3 -26   2    2.20    4.30
  29  -3   2   -0.20    2.50
 -26  29   2    0.10    2.70
 -26  29   2   -2.10    3.20
  29  -3   2    0.00    2.50
  23 -29  -2    3.40    3.60
   6  23  -2    1.70    2.90
 -23  29   2    0.00    3.40
 -23  29   2   -1.90    2.40
  29  -6   2    0.40    2.40
  29  -6   2    2.00    2.60
  -6 -23   2   -1.60    3.60
  20 -29  -2   30.10    7.00
   9  20  -2   47.30    8.00
 -29   9  -2   29.20    5.50
  -9 -20   2   28.60    7.60
  29  -9   2   52.19    8.20
 -20  29   2   36.50    8.20
 -20  29   2   41.20    8.20
  29  -9   2   35.60    5.60
  12  17  -2   17.90    5.50
  12  17  -2   10.80    5.10
  17 -29  -2   14.30    5.10
 -29  12  -2   19.50    4.80
  29 -12   2   20.00    4.00
  29 -12   2   16.40    4.80
 -17  29   2   17.00    5.60
 -12 -17   2   25.80    6.50
 -17  29   2   20.70    6.20
  15  14  -2    1.90    3.30
  14 -29  -2    0.30    3.20
 -29  15  -2    0.40    2.50
  15  14  -2   -1.00    2.70
  29 -15   2    1.10    1.80
 -14  29   2   -2.20    1.90
 -15 -14   2   -0.40    3.00
  29 -15   2   -0.30    3.00
  18  11  -2    1.70    3.90
  11 -29  -2   -3.20    2.80
 -29  18  -2    3.10    2.70
  18  11  -2    1.40    2.50
 -11  29   2   -0.20    2.10
  29 -18   2    2.20    1.50
 -18 -11   2   -1.20    4.10
  29 -18   2    0.60    2.70
 -29  21  -2   25.80    6.00
  21   8  -2   14.50    5.90
  21   8  -2   18.10    5.50
   8 -29  -2   15.30    4.80
  29 -21   2    9.00    4.40
 -21  -8   2   16.60    6.20
 -21  -8   2   11.90    4.60
   5 -29  -2    2.30    3.20
  24   5  -2   -1.90    3.10
  24   5  -2   -1.10    3.40
 -24  -5   2    1.30    4.00
  29 -24   2    5.60    3.30
 -24  -5   2    1.10    2.50
 -29  27  -2   56.99    3.00
   2 -29  -2   47.20    8.40
  27   2  -2   58.09   10.30
 -29  27  -2   68.29   10.20
  27   2  -2   74.19   12.30
 -27  -2   2   66.89   11.40
  29 -27   2   67.69   10.50
 -27  -2   2   44.50    7.90
  -1 -29  -2    7.50    3.30
  30  -1  -2    5.20    5.20
  30  -1  -2    6.70    4.60
  29 -30   2    4.10    3.90
 -30   1   2    8.20    5.20
 -30   1   2    6.50    4.00
  -4 -29  -2   47.90    9.00
  33  -4  -2   39.20   10.00
 -29  33  -2   53.69    4.40
  29 -33   2   60.99   10.90
 -33   4   2   51.19    9.50
  -7 -29  -2   26.90    7.00
  36  -7  -2   50.89   10.50
 -29  36  -2   30.70    4.40
 -36   7   2   39.40    8.40
 -36   7   2   30.70    7.10
  29 -36   2   42.00    9.20
 -29  39  -2   15.60    3.70
 -10 -29  -2   13.00    5.70
  39 -10  -2   10.50    4.90
 -39  10   2    9.90    5.80
  29 -39   2   17.50    6.40
 -29  42  -2    6.00    3.40
  42 -13  -2    7.60    6.80
  29 -42   2   -1.40    4.30
 -42  13   2   11.30    5.70
  40 -30  -2    7.90    5.20
 -10  40  -2    4.80    4.40
  10 -40   2    5.50    5.50
 -40  30   2    2.50    4.60
  10 -40   2    2.60    6.60
  30  10   2   10.00    5.10
  -7  37  -2   -3.80    3.40
  37 -30  -2    2.80    5.90
  37 -30  -2    5.50    6.00
  30   7   2    2.10    3.90
   7 -37   2    8.00    6.30
 -37  30   2    2.10    4.10
 -37  30   2   -2.30    5.00
  34 -30  -2    0.20    3.00
 -34  30   2    1.50    4.30
  30   4   2   -0.90    3.50
 -34  30   2    0.80    3.90
   4 -34   2    1.20    3.80
  30   4   2   -0.20    3.40
  -1  31  -2   88.49    9.10
  31 -30  -2   89.69   13.30
  30   1   2   89.69    9.30
   1 -31   2  105.49   13.80
  30   1   2   82.89   11.40
 -31  30   2   89.19   12.80
 -31  30   2   73.59   11.60
  28 -30  -2    3.40    4.20
 -30   2  -2    4.30    3.70
   2  28  -2   12.30    4.50
 -28  30   2    8.80    5.10
  30  -2   2    6.50    3.80
 -28  30   2    6.70    4.40
  -2 -28   2   15.90    5.90
  30  -2   2    7.20    4.00
   5  25  -2   11.90    4.80
  25 -30  -2    7.70    4.60
 -30   5  -2    4.80    3.30
 -25  30   2   20.50    7.00
 -25  30   2    2.70    3.40
  -5 -25   2    7.60    4.90
  30  -5   2   11.00    4.40
  30  -5   2   10.40    3.60
 -30   8  -2   33.50    7.40
  22 -30  -2   25.40    6.60
   8  22  -2   27.50    6.10
  30  -8   2   36.50    7.20
  -8 -22   2   43.80    9.30
  30  -8   2   43.80    6.90
 -22  30   2   45.60    8.70
 -22  30   2   33.80    7.50
 -30  11  -2   14.20    4.60
  19 -30  -2   27.40    6.10
  11  19  -2   16.70    5.50
 -11 -19   2    9.70    5.20
  30 -11   2   17.70    5.20
 -19  30   2   16.60    5.40
 -19  30   2   23.50    6.30
  30 -11   2   17.60    3.90
  14  16  -2   18.30    6.40
 -30  14  -2   13.90    4.20
  14  16  -2   17.40    5.10
  16 -30  -2   10.10    4.50
 -14 -16   2   15.50    6.10
  30 -14   2   10.40    3.40
 -16  30   2   16.90    5.70
 -16  30   2   10.20    3.70
  30 -14   2   13.90    4.90
  13 -30  -2   30.70    6.90
  17  13  -2   16.00    6.50
  17  13  -2   19.20    5.50
 -30  17  -2   25.70    5.60
 -17 -13   2   21.60    6.60
  30 -17   2   18.40    4.80
  30 -17   2   29.70    4.40
 -13  30   2   25.40    6.70
  10 -30  -2   24.00    6.10
  20  10  -2    8.30    5.10
 -20 -10   2   20.20    5.80
  30 -20   2   25.90    3.60
  30 -20   2   13.90    5.10
  23   7  -2   22.90    6.90
   7 -30  -2   26.00    6.20
 -30  23  -2   26.50    6.50
 -23  -7   2   29.70    6.30
  30 -23   2   20.70    5.90
 -23  -7   2   26.30    7.40
   4 -30  -2   84.49   14.00
  26   4  -2   72.29   12.20
  26   4  -2   72.09   11.30
   4 -30  -2   99.79   10.10
 -30  26  -2   93.29    9.80
 -30  26  -2   64.49    3.30
 -26  -4   2   64.99   10.80
 -26  -4   2   65.69    9.50
  30 -26   2   66.39   10.40
   1 -30  -2   43.50    7.40
  29   1  -2   29.30    7.60
  29   1  -2   16.00    6.20
 -30  29  -2   27.00    2.20
 -29  -1   2   33.90    7.20
  30 -29   2   28.50    7.00
 -29  -1   2   33.60    8.40
  32  -2  -2    7.40    4.70
 -30  32  -2    4.30    1.50
  -2 -30  -2    2.30    3.60
  30 -32   2    7.30    3.90
 -32   2   2    6.90    4.50
  35  -5  -2    6.50    4.90
  -5 -30  -2   -3.60    2.90
 -30  35  -2    5.70    1.90
 -35   5   2    0.00    2.90
 -35   5   2   -4.60    4.40
  30 -35   2   13.20    5.90
  -8 -30  -2   31.80    7.00
  38  -8  -2   28.70    8.80
 -30  38  -2   20.10    3.80
 -38   8   2   19.00    8.00
  30 -38   2   17.80    6.80
 -30  41  -2    0.00    2.30
 -11 -30  -2    5.80    4.60
  41 -11  -2   -2.00    3.40
 -41  11   2   -7.70    3.00
  30 -41   2    8.00    5.30
  42 -31  -2    6.10    6.70
  31  11   2    3.20    5.30
  11 -42   2    2.10    6.50
  39 -31  -2   74.39   13.70
  -8  39  -2   64.29    9.90
 -39  31   2   65.89   12.10
   8 -39   2   73.29   13.70
   8 -39   2   39.80   10.20
  31   8   2   60.09   10.90
 -39  31   2   51.59   14.60
  -5  36  -2   10.20    4.90
  36 -31  -2   26.20    8.80
 -36  31   2   22.60    7.70
  31   5   2    7.40    4.30
   5 -36   2   18.40    7.20
  31   5   2   19.70    6.80
  33 -31  -2   28.50    7.50
  -2  33  -2    7.20    4.60
 -33  31   2    3.30    4.20
   2 -33   2   11.10    6.00
  31   2   2   11.20    5.20
 -33  31   2   10.10    6.10
  30 -31  -2   92.69   13.20
  31  -1   2  107.49   10.10
 -30  31   2   97.99   13.30
  31  -1   2   76.29   10.80
 -30  31   2   94.19   13.50
  -1 -30   2   86.19   13.20
   4  27  -2   42.50    8.90
  27 -31  -2   44.50    8.80
 -31   4  -2   23.80    5.50
  -4 -27   2   32.70    8.40
 -27  31   2   42.30    9.30
  31  -4   2   30.40    6.70
  31  -4   2   31.40    6.60
 -27  31   2   37.20    8.50
   7  24  -2   33.80    6.80
  24 -31  -2   23.50    6.30
 -31   7  -2   18.90    5.10
  31  -7   2   33.60    7.20
  31  -7   2   18.90    4.50
  -7 -24   2   24.80    8.00
 -24  31   2   25.70    6.90
 -31  10  -2   17.20    4.40
  21 -31  -2   29.20    7.40
  10  21  -2   21.80    5.60
 -10 -21   2   11.40    5.60
  31 -10   2   14.90    4.70
  31 -10   2   10.90    4.50
 -21  31   2   18.00    5.60
 -21  31   2   21.30    7.20
 -31  13  -2   58.69    8.50
  18 -31  -2   69.89   10.40
  13  18  -2   76.59   11.10
  13  18  -2   99.69   13.80
  31 -13   2   60.39    8.90
 -13 -18   2   70.59   11.80
  31 -13   2   63.19    6.60
 -18  31   2   63.59   10.70
 -18  31   2  111.49   13.90
 -31  16  -2    6.50    4.30
  15 -31  -2   21.10    6.10
  16  15  -2   24.20    7.10
  31 -16   2    7.80    4.40
  31 -16   2    6.40    2.70
 -15  31   2   10.00    4.90
 -16 -15   2   13.60    5.30
  19  12  -2   38.90    8.60
  12 -31  -2   43.60    7.80
 -31  19  -2   38.30   10.00
  31 -19   2   42.70    4.50
 -19 -12   2   37.70    8.90
  31 -19   2   42.30    8.10
 -12  31   2   40.90    9.40
  22   9  -2    0.50    3.70
 -31  22  -2    4.60    3.30
   9 -31  -2   18.30    5.90
 -22  -9   2   12.90    5.70
  31 -22   2    8.80    4.20
 -31  25  -2  107.59   10.90
   6 -31  -2  124.79   11.50
  25   6  -2  117.79   15.20
 -25  -6   2  120.69   12.60
 -25  -6   2  117.69   11.00
  31 -25   2  126.39   12.00
  28   3  -2   74.29   12.60
  28   3  -2   43.30    9.40
 -31  28  -2   66.69    3.30
 -31  28  -2   47.50    9.20
   3 -31  -2   58.09    9.10
  31 -28   2   55.09    9.80
 -28  -3   2   72.19   12.50
 -28  -3   2   65.29   10.00
  31   0  -2   13.50    5.80
   0 -31  -2    6.90    4.90
 -31  31  -2   12.20    2.00
 -31   0   2    6.80    3.00
  31 -31   2   10.90    5.40
  -3 -31  -2    6.40    3.70
 -31  34  -2    0.80    1.30
  34  -3  -2    2.40    4.50
 -34   3   2    2.90    3.50
  31 -34   2   -1.30    3.30
 -34   3   2    1.10    5.00
 -31  37  -2    7.00    2.40
  -6 -31  -2    0.60    4.20
  37  -6  -2   -6.70    5.20
 -37   6   2    7.20    5.80
  31 -37   2    2.30    5.00
 -31  40  -2    8.10    3.00
  -9 -31  -2   14.90    5.70
  40  -9  -2   19.50    7.90
  31 -40   2    3.00    4.90
 -40   9   2    2.30    4.30
  41 -32  -2   -1.90    4.50
 -41  32   2    0.40    3.90
   9 -41   2    6.90    6.30
  32   9   2    1.90    3.90
  -6  38  -2    8.10    5.80
  38 -32  -2   24.00    8.10
 -38  32   2   15.80    5.80
   6 -38   2    8.30    6.10
  32   6   2   26.60    6.90
   6 -38   2   10.50    8.00
 -38  32   2    8.00    6.60
  -3  35  -2    7.40    4.70
  35 -32  -2   22.90    8.20
  32   3   2   15.80    6.00
 -35  32   2   24.60    8.30
 -35  32   2   14.20    6.00
  32   3   2    3.60    5.00
   0  32  -2   16.90    5.10
  32 -32  -2   18.10    5.50
  32   0   2   20.80    6.70
 -32  32   2   20.90    7.20
 -32  32   2   30.60    8.10
  32   0   2    9.60    4.60
   0 -32   2   13.60    7.30
   3  29  -2  131.89   11.70
  29 -32  -2  154.68   15.10
 -29  32   2  129.09   13.80
  32  -3   2  138.39   11.40
  32  -3   2  136.49   12.60
 -29  32   2  151.18   14.20
  -3 -29   2  154.58   15.10
  26 -32  -2    0.00    3.80
   6  26  -2   21.20    5.60
  -6 -26   2   15.40    6.70
 -26  32   2    9.90    5.40
  32  -6   2    7.60    3.80
  32  -6   2    8.10    4.50
 -26  32   2    3.70    4.40
  23 -32  -2    1.30    3.70
   9  23  -2    0.30    3.40
  32  -9   2    5.60    3.60
  32  -9   2    5.40    3.20
 -23  32   2    9.00    4.80
  -9 -23   2    3.10    3.80
 -23  32   2    7.90    5.80
  20 -32  -2    4.70    3.70
  12  20  -2    0.90    3.00
 -20  32   2   -2.90    3.10
  32 -12   2    3.50    3.20
 -20  32   2   -0.10    2.90
  32 -12   2    4.40    2.50
 -12 -20   2    1.50    3.70
  15  17  -2   31.60    8.80
  15  17  -2   35.70    7.40
  17 -32  -2   44.70    8.60
  32 -15   2   35.80    7.30
  32 -15   2   40.40    5.70
 -15 -17   2   41.40    8.60
 -17  32   2   40.70    9.10
  14 -32  -2   -1.30    3.10
  18  14  -2   -1.50    3.30
  18  14  -2    4.30    5.10
 -18 -14   2    0.70    3.70
 -14  32   2    7.70    4.40
  32 -18   2    3.30    2.20
  32 -18   2    0.50    3.60
  21  11  -2   24.50    6.80
  11 -32  -2   30.90    7.10
 -21 -11   2   26.00    7.40
  32 -21   2   26.10    3.90
  32 -21   2   31.40    6.90
   8 -32  -2   25.10    6.20
 -32  24  -2   19.00    5.80
  24   8  -2   19.30    7.30
 -24  -8   2   13.50    6.30
  32 -24   2   27.50    6.80
 -24  -8   2   18.20    5.40
   5 -32  -2   -1.10    4.10
  27   5  -2   -1.10    3.50
   5 -32  -2   -3.00    3.10
 -32  27  -2   -4.00    3.20
  32 -27   2   -2.30    2.70
 -27  -5   2   -6.70    4.30
 -27  -5   2    8.90    3.50
  30   2  -2   33.30    8.70
 -32  30  -2   25.00    2.20
   2 -32  -2   22.70    6.60
  32 -30   2   25.70    7.10
 -30  -2   2   19.20    6.50
  33  -1  -2    2.50    4.60
 -32  33  -2    3.20    1.30
  -1 -32  -2    5.30    3.60
 -33   1   2    2.40    3.30
  32 -33   2    5.10    3.80
 -33   1   2    6.00    5.60
  36  -4  -2   29.50    9.10
 -32  36  -2   25.80    3.30
  -4 -32  -2   21.10    5.80
 -36   4   2   20.50    8.30
  39  -7  -2    1.50    6.10
 -32  39  -2    3.20    2.10
  -7 -32  -2   -3.20    4.10
  32 -39   2    6.10    5.40
 -39   7   2   -4.30    3.20
 -32  42  -2    3.00    2.60
  42 -10  -2   12.40    7.00
 -10 -32  -2    2.30    4.40
  32 -42   2   -1.00    3.80
 -42  10   2   -2.80    4.00
  40 -33  -2    4.90    6.40
 -40  33   2    7.30    5.10
   7 -40   2   10.90    8.10
  33   7   2    3.90    5.20
 -40  33   2   -5.50    6.60
  37 -33  -2    6.40    5.60
 -37  33   2    6.40    4.10
  33   4   2    1.70    3.40
   4 -37   2    7.40    7.00
  34 -33  -2   47.50   10.10
  -1  34  -2   53.39    9.70
   1 -34   2   31.30   11.60
  33   1   2   35.20    7.40
 -34  33   2   41.00    9.50
  33   1   2   51.39    9.80
 -34  33   2   35.20    8.50
   2  31  -2    8.60    5.00
  31 -33  -2    4.10    4.40
 -31  33   2    3.20    4.10
  33  -2   2    8.80    4.00
  33  -2   2    6.20    3.80
  -2 -31   2   16.30    7.10
 -31  33   2    0.80    4.00
   5  28  -2    2.80    3.70
 -28  33   2    3.20    3.80
  -5 -28   2   -0.10    4.60
  33  -5   2    3.00    3.40
  33  -5   2    8.20    5.20
 -28  33   2    1.30    4.30
  25 -33  -2   31.90    8.00
   8  25  -2   29.20    6.10
  33  -8   2   26.70    6.80
  -8 -25   2   33.00    8.80
  33  -8   2   34.70    6.50
 -25  33   2   37.60    8.80
 -25  33   2   37.80    8.50
  11  22  -2    2.20    3.60
  22 -33  -2   21.20    6.50
 -11 -22   2   10.10    4.80
  33 -11   2   15.30    4.50
 -22  33   2   14.50    6.20
  33 -11   2   10.80    3.50
 -22  33   2   10.40    4.80
  19 -33  -2   53.79    9.30
  14  19  -2   38.10    8.00
 -19  33   2   72.39   11.20
 -14 -19   2   47.20   10.60
  33 -14   2   60.79    7.70
 -19  33   2   61.89   10.90
  33 -14   2   62.79   10.00
  17  16  -2   89.79   13.30
  16 -33  -2   79.29   11.20
  17  16  -2   81.29   11.30
 -16  33   2   79.89   12.50
  33 -17   2   67.99    6.70
 -17 -16   2   63.09   11.00
  33 -17   2   67.49   10.10
  13 -33  -2    4.30    3.70
  20  13  -2    6.20    6.00
 -13  33   2   -5.30    4.00
  33 -20   2    8.00    4.10
 -20 -13   2    2.50    4.70
  33 -20   2    6.70    2.30
  10 -33  -2    0.10    2.80
  23  10  -2   -1.00    4.00
  33 -23   2    1.30    3.00
 -23 -10   2    6.30    5.40
  26   7  -2   26.10    7.80
 -33  26  -2   18.60    6.20
   7 -33  -2   32.40    7.60
 -26  -7   2   28.30    6.90
  33 -26   2   22.10    7.30
 -26  -7   2   39.80    9.10
 -33  29  -2   55.19    3.20
  29   4  -2   48.70   10.90
   4 -33  -2   71.39   11.10
 -29  -4   2   48.80    9.40
  33 -29   2   50.69    8.70
  32   1  -2    9.10    6.10
 -33  32  -2    3.70    1.20
   1 -33  -2    2.90    4.20
 -32  -1   2    3.00    4.30
 -32  -1   2    7.00    3.70
  33 -32   2   15.10    5.80
  35  -2  -2   17.00    7.90
 -33  35  -2   14.90    2.50
  -2 -33  -2    5.40    5.40
 -35   2   2   11.40    6.60
  33 -35   2   18.30    6.40
 -35   2   2   12.30    4.90
  -5 -33  -2   -3.60    4.40
  38  -5  -2   -8.10    3.50
 -33  38  -2    0.50    1.70
 -38   5   2   -1.40    2.20
  33 -38   2   13.40    5.30
  41  -8  -2  -12.40    5.30
  -8 -33  -2  -10.60    4.60
 -33  41  -2   -2.50    1.70
 -41   8   2   -1.20    3.80
  33 -41   2   -3.20    4.80
  39 -34  -2    7.50    5.90
 -39  34   2   -2.90    3.10
  34   5   2    0.00    3.80
   5 -39   2    7.70    6.10
 -39  34   2    5.40    6.50
  36 -34  -2    2.00    5.00
 -36  34   2    2.60    4.00
  34   2   2   -5.10    4.30
   2 -36   2    4.50    6.90
 -36  34   2   -6.50    4.90
  34   2   2    1.20    3.80
  33 -34  -2   46.80   10.20
  34  -1   2   71.99   11.20
 -33  34   2   67.89   12.10
 -33  34   2   62.89   10.90
  -1 -33   2   53.39   11.80
  34  -1   2   44.50    9.60
   4  30  -2    5.80    4.90
  30 -34  -2    2.80    4.20
  34  -4   2    9.80    4.00
 -30  34   2    7.00    5.90
 -30  34   2   12.40    5.10
  -4 -30   2   -1.00    5.40
  34  -4   2    4.40    4.20
  27 -34  -2   -4.50    3.20
   7  27  -2   -0.40    3.50
 -27  34   2    0.60    4.50
  34  -7   2    0.20    3.40
 -27  34   2    2.40    3.90
  34  -7   2    1.10    3.70
  -7 -27   2   -0.80    5.40
  24 -34  -2   -7.20    2.70
  10  24  -2   -3.90    2.70
 -24  34   2    0.00    3.70
  34 -10   2    3.70    3.40
  34 -10   2    0.90    2.90
 -10 -24   2   12.00    6.00
 -24  34   2    1.50    3.70
  21 -34  -2    1.50    3.90
  13  21  -2    5.00    4.50
  34 -13   2    1.40    2.70
 -13 -21   2    9.60    5.40
 -21  34   2   -2.20    3.60
 -21  34   2    4.60    4.70
  34 -13   2    6.30    3.50
  16  18  -2   -7.00    3.30
  18 -34  -2   -5.40    2.60
  16  18  -2    6.30    5.30
  34 -16   2    2.50    3.40
 -16 -18   2    2.20    4.00
 -18  34   2    1.40    2.80
  34 -16   2   -2.30    1.90
  15 -34  -2    4.50    3.30
  19  15  -2    2.30    4.50
  34 -19   2    6.10    3.80
  34 -19   2    5.00    2.50
 -15  34   2    3.90    4.20
 -19 -15   2    8.90    5.40
  12 -34  -2    6.10    3.70
  22  12  -2    7.70    5.10
 -22 -12   2    1.30    5.10
  34 -22   2    4.40    2.40
 -12  34   2   -3.40    3.30
  34 -22   2   -0.80    2.70
  25   9  -2   27.20    7.70
   9 -34  -2   41.10    7.70
 -25  -9   2   29.20    8.50
  34 -25   2   34.00    7.70
  28   6  -2   12.20    6.90
   6 -34  -2   11.10    5.40
 -28  -6   2    7.40    3.70
 -28  -6   2    6.80    6.20
  34 -28   2    6.60    4.80
   3 -34  -2   33.20    7.90
 -34  31  -2   41.20    2.80
  31   3  -2   50.19   10.70
 -31  -3   2   33.00    9.30
  34 -31   2   53.49    9.80
 -31  -3   2   44.70    8.20
 -34  34  -2    1.50    1.10
  34   0  -2   -4.80    4.90
   0 -34  -2   -1.10    3.50
 -34   0   2   10.00    6.60
 -34   0   2    5.70    3.30
  34 -34   2    1.20    4.50
 -34  37  -2   11.90    2.40
  37  -3  -2    5.60    6.70
  -3 -34  -2    6.10    4.20
  34 -37   2   22.10    7.40
 -37   3   2   13.30    5.10
 -34  40  -2    4.10    2.10
  40  -6  -2   -6.40    3.90
  -6 -34  -2    1.60    5.90
  34 -40   2    3.90    5.60
 -40   6   2    3.50    4.20
  38 -35  -2    0.70    3.70
 -38  35   2   -3.00    6.00
 -38  35   2    5.00    3.90
  35   3   2    1.20    4.00
  35 -35  -2   21.50    7.80
  35   0   2   10.80    4.90
   0 -35   2    5.70    7.20
 -35  35   2    9.20    6.40
 -35  35   2   14.80    6.50
  35   0   2   12.60    5.40
  32 -35  -2   13.90    5.50
  -3 -32   2    7.40    6.80
  35  -3   2    8.40    4.20
  35  -3   2   17.10    5.40
 -32  35   2   15.10    6.10
 -32  35   2    9.60    4.70
  29 -35  -2   25.40    7.20
  35  -6   2   25.10    5.70
 -29  35   2   11.50    5.90
 -29  35   2   20.10    7.00
  26 -35  -2    1.50    4.20
  35  -9   2   -3.00    2.10
 -26  35   2    0.50    3.90
  35  -9   2    3.20    3.80
 -26  35   2    0.50    4.50
  -9 -26   2    6.40    5.40
  23 -35  -2   34.20    8.20
 -23  35   2   44.20    9.00
  35 -12   2   40.40    8.20
 -12 -23   2   48.70   10.80
 -23  35   2   49.20    9.60
  35 -12   2   51.99    7.80
  20 -35  -2    3.60    4.10
  35 -15   2    3.90    3.70
 -15 -20   2    9.70    5.50
 -20  35   2    3.30    3.50
  18  17  -2    8.90    5.40
  17 -35  -2   -2.70    3.10
 -18 -17   2    0.20    4.80
 -17  35   2    6.30    5.10
  35 -18   2    2.70    3.80
  35 -18   2    5.40    3.00
  14 -35  -2   -0.50    2.60
 -14  35   2   -0.90    3.00
  35 -21   2    0.40    2.10
 -21 -14   2   -1.80    4.90
  35 -21   2    0.70    3.40
  11 -35  -2    0.00    3.50
  24  11  -2    5.50    3.70
  35 -24   2    5.80    4.00
  27   8  -2   -7.10    3.50
   8 -35  -2    1.00    3.90
 -27  -8   2    4.20    5.30
  35 -27   2   -2.10    2.90
   5 -35  -2   41.20    8.30
  30   5  -2   62.59   12.40
 -30  -5   2   34.00    9.10
  35 -30   2   57.99   10.50
 -30  -5   2   33.50    7.50
   2 -35  -2    7.80    4.90
 -35  33  -2    4.60    1.30
  33   2  -2    2.40    5.80
  35 -33   2    6.50    4.90
 -33  -2   2   12.30    4.80
 -33  -2   2   14.30    6.90
  -1 -35  -2   -1.60    4.80
 -35  36  -2   -0.90    1.10
  36  -1  -2    1.30    4.80
 -36   1   2   -5.20    2.40
  35 -36   2   -3.70    3.70
 -35  39  -2    0.80    1.40
  -4 -35  -2   -4.50    3.80
  39  -4  -2   -2.00    5.60
  35 -39   2    2.10    5.90
 -39   4   2   -1.10    3.40
  37 -36  -2    0.90    5.00
 -37  36   2    6.00    6.10
 -37  36   2   -1.10    3.80
  36   1   2   12.10    5.60
  34 -36  -2   44.30    9.50
  36  -2   2   25.10    7.30
 -34  36   2   30.90    8.50
 -34  36   2   29.60    7.30
  -2 -34   2   25.10    9.00
  36  -2   2   45.90    9.40
  31 -36  -2   20.40    6.80
  36  -5   2   22.90    6.60
 -31  36   2   15.50    7.80
 -31  36   2   29.60    8.30
  -5 -31   2   21.80    8.50
  36  -5   2   23.60    6.40
  28 -36  -2    9.40    5.40
 -28  36   2    4.40    5.20
  -8 -28   2    4.90    6.00
  36  -8   2    2.70    4.20
 -28  36   2   14.60    7.10
  36  -8   2   11.10    4.60
  25 -36  -2   -1.60    3.20
 -25  36   2    3.40    4.50
 -11 -25   2    4.00    7.00
  36 -11   2    4.70    3.80
 -25  36   2    1.50    4.10
  36 -11   2    8.80    4.00
  22 -36  -2    4.70    3.80
  36 -14   2    1.30    3.00
 -22  36   2    9.80    5.10
  36 -14   2    3.00    3.50
  17  19  -2  154.78   16.00
  19 -36  -2  152.28   13.80
  36 -17   2  177.68   14.40
  36 -17   2  177.78   11.40
 -19  36   2  188.08   16.20
  16 -36  -2    0.80    3.10
  20  16  -2    4.30    4.20
  36 -20   2    2.30    3.90
 -16  36   2    1.40    3.80
  36 -20   2    2.30    2.50
  13 -36  -2    3.70    4.50
  23  13  -2    9.00    6.00
 -23 -13   2    4.30    6.30
  36 -23   2    3.80    2.50
 -13  36   2    5.90    4.00
  36 -23   2   -0.40    2.70
  10 -36  -2    4.60    4.50
  26  10  -2    2.50    5.60
  36 -26   2    4.20    4.30
 -26 -10   2    9.60    6.10
   7 -36  -2    6.40    4.80
  29   7  -2    5.20    6.00
  36 -29   2   -2.00    3.90
 -29  -7   2   -0.80    5.90
   4 -36  -2   -0.50    4.50
  32   4  -2   -5.80    3.60
 -32  -4   2    2.70    3.60
 -36  35  -2    6.90    1.40
  35   1  -2   -7.00    4.90
   1 -36  -2    5.80    4.40
  36 -35   2    6.70    4.90
 -35  -1   2   14.40    5.50
 -36  38  -2    6.30    1.70
  -2 -36  -2    8.20    5.20
  38  -2  -2   14.20    6.60
  36 -38   2    2.40    5.30
 -38   2   2   18.20    6.00
  36 -37  -2    4.00    5.90
  37  -1   2   -1.30    3.00
 -36  37   2    4.00    5.70
  37  -1   2   -8.70    4.70
 -36  37   2   -4.00    3.70
  33 -37  -2    1.20    5.30
  -4 -33   2   -4.80    6.10
  37  -4   2   -0.90    4.30
 -33  37   2   -1.60    3.80
  37  -4   2    2.30    4.20
 -33  37   2  -12.60    4.80
  30 -37  -2   81.79   12.30
 -30  37   2   62.09   11.80
 -30  37   2   75.49   12.30
  -7 -30   2   48.40   11.40
  37  -7   2   49.30    9.30
  37  -7   2   76.89   10.80
  27 -37  -2   -2.30    4.40
 -27  37   2    0.80    4.00
  37 -10   2    9.90    4.70
 -10 -27   2    2.50    6.20
 -27  37   2   12.60    7.60
  24 -37  -2    8.90    4.50
 -13 -24   2   20.30    7.00
  37 -13   2   10.70    4.70
  37 -13   2   12.80    5.30
 -24  37   2   13.60    4.90
 -24  37   2   11.20    5.60
  21 -37  -2    4.60    4.20
  37 -16   2   11.60    4.10
 -16 -21   2    5.10    6.00
 -21  37   2   11.20    5.10
  37 -16   2   10.20    4.70
  19  18  -2    9.60    5.70
  18 -37  -2   13.90    5.90
 -18  37   2   10.90    5.20
 -19 -18   2   11.30    6.50
  37 -19   2   10.10    3.70
  37 -19   2    5.60    4.10
  22  15  -2    2.80    5.10
  15 -37  -2    3.30    4.40
  37 -22   2   10.10    3.20
  37 -22   2   10.50    4.60
 -22 -15   2   11.30    5.80
 -15  37   2   15.00    6.00
  25  12  -2    3.00    4.40
  12 -37  -2   -3.90    3.50
 -25 -12   2    5.00    5.80
  37 -25   2    1.30    4.50
 -12  37   2   -1.90    4.10
  28   9  -2   22.30    8.10
   9 -37  -2   14.60    5.50
 -28  -9   2    5.10    5.60
  37 -28   2    7.40    4.90
  31   6  -2    8.80    5.40
   6 -37  -2   -2.80    4.80
  37 -31   2    3.10    6.10
  34   3  -2   29.30    9.50
   3 -37  -2   26.40    8.00
  37 -34   2   38.60    9.40
 -37  37  -2    3.50    1.20
  37   0  -2   -7.30    4.60
   0 -37  -2   -4.40    5.00
  37 -37   2    9.60    5.50
 -37   0   2    2.00    3.00
  38 -38  -2   40.90   11.00
  38   0   2   35.50    9.00
  35 -38  -2   25.30    8.70
 -35  38   2   33.70    9.40
  38  -3   2   43.30    9.30
  38  -3   2   48.50    9.90
  32 -38  -2   21.50    7.40
  38  -6   2   29.90    7.70
 -32  38   2   21.40    7.60
 -32  38   2   13.70    6.70
  29 -38  -2   42.40    9.50
  -9 -29   2   74.09   13.30
 -29  38   2   65.29   12.30
  38  -9   2   72.59   10.00
 -29  38   2   63.89   11.70
  38  -9   2   59.09   10.00
  38 -12   2   14.60    4.70
  38 -12   2   12.20    5.90
 -26  38   2   15.10    6.00
 -12 -26   2    4.80    6.00
 -26  38   2   26.10    8.40
  23 -38  -2    3.00    5.20
 -23  38   2    1.10    4.40
  38 -15   2    3.00    3.80
 -15 -23   2   -1.70    5.00
  20 -38  -2   50.79   10.30
  38 -18   2   60.09   12.60
  38 -18   2   45.50    9.80
 -18 -20   2   37.00    9.90
 -20  38   2   45.60   10.40
  21  17  -2   33.50    9.80
  17 -38  -2   49.20    9.90
  38 -21   2   21.90    6.80
  38 -21   2   28.60    4.90
 -17  38   2   24.60    7.70
 -21 -17   2   18.80    7.80
  24  14  -2   -3.20    4.60
  14 -38  -2   -1.80    3.80
 -24 -14   2    1.60    5.50
  38 -24   2   -2.10    2.90
 -14  38   2    6.10    4.00
  38 -24   2   -3.80    2.20
  11 -38  -2   12.50    5.60
  27  11  -2    6.50    4.90
 -27 -11   2   13.90    7.20
  30   8  -2   -3.50    3.30
   8 -38  -2   -6.90    3.40
  38 -30   2   -2.70    3.00
   5 -38  -2   13.10    6.30
  33   5  -2   16.40    8.00
  38 -33   2   24.40    6.50
   2 -38  -2    0.50    4.70
  36   2  -2   -2.10    4.20
  38 -36   2   -4.00    4.10
 -37  39   2   42.00   13.20
  34 -39  -2   -6.10    4.30
 -34  39   2    2.90    6.20
 -34  39   2   -2.90    4.30
  39  -5   2    3.20    5.30
  39  -5   2   -1.40    4.50
  31 -39  -2   40.40    9.90
 -31  39   2   38.30    9.90
  39  -8   2   36.20    8.70
  39  -8   2   28.00    7.20
 -31  39   2   48.10   10.30
  28 -39  -2   17.30    6.60
  39 -11   2    5.60    4.40
 -28  39   2    3.90    4.30
  39 -11   2   10.30    4.90
 -28  39   2   12.30    6.20
 -11 -28   2   13.30    7.40
 -14 -25   2  106.59   15.20
 -25  39   2  103.99   14.90
  39 -14   2  108.99   14.30
  39 -14   2  106.59   10.40
  22 -39  -2    9.20    5.50
 -22  39   2   10.50    5.40
  39 -17   2   -2.00    3.00
  39 -17   2    1.40    4.00
 -17 -22   2   -1.00    5.50
  19 -39  -2   77.09   13.10
  20  19  -2   47.50   11.40
  39 -20   2   47.80    8.20
  39 -20   2   49.50   10.20
 -19  39   2   51.99   11.00
 -20 -19   2   36.90    9.00
  16 -39  -2   26.70    7.40
  23  16  -2   13.40    7.70
  39 -23   2   33.20    5.30
 -23 -16   2   36.50    9.20
 -16  39   2   31.60    9.40
  39 -23   2   21.60    6.80
  26  13  -2   15.90    6.10
  13 -39  -2   25.30    7.50
  39 -26   2   34.40    8.60
  29  10  -2   21.60    7.40
  10 -39  -2   14.80    6.50
  39 -29   2   21.50    7.60
   7 -39  -2    9.20    4.90
  32   7  -2   -6.60    4.80
  39 -32   2    7.10    4.80
  35   4  -2   -5.50    5.60
   4 -39  -2    3.40    4.70
  39 -35   2    2.20    5.00
  33 -40  -2   14.90    7.80
 -33  40   2    1.30    6.60
 -33  40   2   -1.30    6.70
  40  -7   2    9.60    5.40
  40  -7   2   22.70    6.50
  30 -40  -2   11.00    6.40
 -30  40   2    6.50    4.40
  40 -10   2    0.90    4.40
 -30  40   2    7.50    6.40
  40 -10   2    4.00    3.50
  27 -40  -2   -2.40    4.40
 -27  40   2   -2.60    4.10
  40 -13   2    7.60    4.40
  40 -13   2   -0.70    4.20
  24 -40  -2   64.39   14.30
 -24  40   2   69.59   12.80
  40 -16   2   92.59   11.10
  40 -16   2   57.29   10.90
  21 -40  -2   75.79   13.00
 -21  40   2   58.99   11.80
  40 -19   2   71.89    9.00
  40 -19   2   41.00    9.20
  22  18  -2    1.80    5.30
  18 -40  -2   16.80    6.70
  40 -22   2    8.70    5.00
  40 -22   2   15.90    4.00
 -18  40   2    6.20    5.30
  25  15  -2    7.40    6.40
  15 -40  -2    0.40    5.00
 -15  40   2    4.80    5.00
  40 -25   2   -3.30    3.10
  40 -25   2    1.70    2.60
  12 -40  -2    0.70    4.10
  28  12  -2   -1.10    5.50
  40 -28   2    1.30    3.70
 -12  40   2   -6.80    3.20
  31   9  -2   -1.80    4.80
   9 -40  -2    5.20    5.70
  40 -31   2    6.40    5.50
   6 -40  -2   -1.30    4.50
  34   6  -2   -1.70    5.00
  40 -34   2   -2.20    4.40
  32 -41  -2   27.20    8.30
  41  -9   2   16.70    6.70
 -32  41   2   10.20    6.20
  29 -41  -2   -6.00    4.90
 -29  41   2    6.50    7.30
  41 -12   2   -2.20    3.60
 -29  41   2   -1.90    6.00
  41 -12   2   -1.20    4.20
  26 -41  -2   -2.30    5.00
 -26  41   2   -4.50    3.70
  41 -15   2    5.40    4.70
  41 -15   2    6.60    4.80
  23 -41  -2    2.30    4.50
  41 -18   2    8.60    4.30
 -23  41   2   14.60    9.00
  41 -18   2    3.20    3.90
  20 -41  -2   48.30   10.60
  21  20  -2   18.50    8.90
  41 -21   2   55.09   10.20
  41 -21   2   46.30    6.70
  17 -41  -2    2.50    5.20
  24  17  -2    1.10    5.10
  41 -24   2    1.00    2.90
  41 -24   2   -3.50    3.90
 -17  41   2    2.20    5.00
  14 -41  -2   15.60    6.00
  27  14  -2    5.70    6.30
 -14  41   2   16.50    6.40
  41 -27   2    8.80    5.80
  11 -41  -2    1.60    4.70
  30  11  -2    3.90    5.50
  41 -30   2    1.20    5.20
  33   8  -2   -2.00    6.60
   8 -41  -2    1.00    5.90
  41 -33   2    5.40    4.70
  31 -42  -2   15.40    7.90
  42 -11   2    4.10    4.30
 -31  42   2   20.20    8.00
  42 -11   2    6.10    6.50
 -31  42   2   -1.50    4.60
  28 -42  -2    3.00    6.60
 -28  42   2   17.20    7.40
  42 -14   2   13.90    5.60
  42 -14   2   18.70    6.50
  25 -42  -2    7.80    6.40
  42 -17   2   11.80    5.50
 -25  42   2   22.10    7.30
  42 -17   2   13.40    5.90
  22 -42  -2  225.38   19.00
  42 -20   2  193.88   13.20
 -22  42   2  204.68   19.10
  42 -20   2  212.48   18.20
  23  19  -2   11.70    5.70
  19 -42  -2    2.30    6.00
  42 -23   2   11.30    5.50
 -19  42   2    9.10    6.30
  26  16  -2   -1.30    6.00
  16 -42  -2   -7.00    4.30
  42 -26   2   -2.10    4.10
 -16  42   2   -2.70    3.90
  29  13  -2    3.40    6.40
  13 -42  -2   -0.40    4.80
 -13  42   2   -0.70    5.20
  42 -29   2    6.50    6.00
  10 -42  -2    3.20    5.40
  42 -32   2   -2.10    4.60
  27 -43  -2   -0.40    5.70
 -27  43   2    7.10    5.00
  43 -16   2   17.60    6.00
  43 -16   2    2.30    5.20
  24 -43  -2   10.60    6.70
  43 -19   2   -1.10    4.40
  43 -19   2    8.00    4.70
 -24  43   2   14.10    6.00
  21 -43  -2    6.60    6.10
  43 -22   2   16.40    7.00
  43 -22   2   22.20    5.30
 -21  43   2   21.20    8.10
  25  18  -2   13.00    8.10
  18 -43  -2   13.40    7.10
  43 -25   2   19.20    4.40
 -18  43   2   16.50    6.40
  43 -25   2   25.80    7.90
  15 -43  -2    1.50    4.60
 -15  43   2   -1.70    4.40
  43 -28   2   -3.00    3.90
   0   0  -3 1514.05   44.40
   0   0   3 1486.85   40.70
   0   0   3 1471.55   44.30
   2  -1  -3   48.60    6.40
   2  -1  -3   63.49    4.60
  -1  -1  -3   50.39    5.50
  -1   2  -3   53.59    5.30
  -2   1   3   41.50    4.10
   1  -2   3   44.40    5.60
   1   1   3   57.09    7.10
  -2   1   3   38.40    5.70
   1   1   3   54.19    3.70
   1  -2   3   53.89    4.40
   1   1  -3   47.00    6.20
   1  -2  -3   38.90    5.80
   1  -2  -3   45.90    3.40
   1   1  -3   45.30    4.00
  -2   1  -3   38.80    5.30
  -1   2   3   63.19    7.60
  -1  -1   3   36.30    5.20
   2  -1   3   47.00    3.70
   2  -1   3   34.40    4.90
  -1   2   3   43.00    3.70
  -1  -1   3   41.00    4.20
   4  -2  -3  640.74   24.50
  -2   4  -3  624.44   22.10
   4  -2  -3  643.34   21.20
   2   2   3  650.23   18.10
  -4   2   3  618.74   24.00
  -4   2   3  646.24   21.50
   2  -4   3  627.24   21.80
   2  -4   3  647.14   21.00
   2   2   3  643.34   23.40
   0   3  -3   89.79    7.10
   3  -3  -3   88.19    5.60
   3  -3  -3   98.19    8.10
  -3   3   3  103.39    6.20
  -3   3   3  101.59    8.30
   0  -3   3   90.99    6.30
   3   0   3   95.29    4.60
   0  -3   3   94.89    6.90
   3   0   3   82.79    6.70
   3   0  -3    0.70    1.80
  -3   3  -3    1.40    1.80
   3   0  -3    1.40    2.10
   0  -3  -3    4.50    1.10
  -3   0   3    6.50    2.40
   0   3   3    3.40    1.40
   3  -3   3    6.60    2.40
   3  -3   3    4.90    1.90
  -3   0   3    6.40    2.90
   0   3   3    3.20    2.20
   6  -3  -3   52.69    7.00
   6  -3  -3   51.59    5.00
  -3   6  -3   60.19    5.20
   3   3   3   60.89    2.80
  -6   3   3   59.39    5.40
   3  -6   3   55.99    4.80
  -6   3   3   58.59    7.40
   3   3   3   72.99    6.70
   3  -6   3   50.49    4.90
   5  -4  -3  335.37   13.50
  -1   5  -3  342.37   14.70
   5  -4  -3  354.36   16.70
   4   1   3  329.97   14.90
  -5   4   3  366.16   14.00
   4   1   3  358.56   10.00
  -5   4   3  329.87   16.30
   1  -5   3  350.76   14.30
   1  -5   3  324.57   14.00
   2  -4  -3 1013.60   27.60
   2  -4  -3  991.70   32.80
   2   2  -3  935.71   31.80
   2   2  -3  960.40   29.70
  -2   4   3  969.50   28.10
   4  -2   3  993.70   27.20
  -2   4   3 1008.80   33.20
  -2  -2   3  982.60   31.80
   4  -2   3  944.01   30.20
  -2  -2   3  952.90   30.20
  -4   5  -3   41.30    4.40
   5  -1  -3   46.40    4.90
   5  -1  -3   45.20    6.70
   1   4   3   50.99    6.60
   4  -5   3   55.39    4.70
  -5   1   3   35.10    5.80
   4  -5   3   43.20    4.10
   1   4   3   45.20    3.10
  -5   1   3   44.20    4.80
  -4   8  -3  128.99    7.40
   8  -4  -3  119.49    9.50
   4  -8   3  128.39    6.90
   4   4   3  104.29    8.20
  -8   4   3  114.69    9.50
  -8   4   3  122.69    8.30
   4  -8   3  125.99    7.90
   7  -5  -3    9.60    2.70
  -2   7  -3   10.90    2.90
   7  -5  -3    4.70    2.90
   2  -7   3    7.30    2.70
   2  -7   3    9.20    2.30
  -7   5   3   14.30    3.40
   5   2   3   12.80    3.50
  -7   5   3    9.60    3.50
   4  -5  -3    6.70    3.00
   1   4  -3    5.40    2.40
   4  -5  -3    1.60    1.80
   5  -1   3    3.60    2.20
  -1  -4   3    4.40    2.20
  -1  -4   3    1.90    2.00
   5  -1   3    4.50    1.20
  -4   5   3    5.70    2.40
  -4   5   3    2.50    1.90
   1  -5  -3  826.22   22.40
   4   1  -3  806.42   28.70
   4   1  -3  822.92   26.60
   5  -4   3  815.22   24.00
  -1   5   3  810.82   23.50
   5  -4   3  805.22   25.50
  -4  -1   3  839.32   28.40
  -1   5   3  796.32   28.90
  -4  -1   3  792.82   26.70
  -5   7  -3   58.29    4.70
   7  -2  -3   57.69    7.50
  -7   2   3   66.49    8.30
  -7   2   3   59.79    5.70
   2   5   3   45.90    6.50
   2   5   3   63.69    3.30
   5  -7   3   45.70    4.60
   5  -7   3   62.09    4.80
  10  -5  -3  110.39    8.60
  -5  10  -3  119.99    7.30
   5 -10   3  148.29    9.10
 -10   5   3  139.69   10.60
   5   5   3  170.68   10.50
 -10   5   3  129.59    8.90
   5 -10   3  141.69    6.90
   9  -6  -3   81.49   11.30
  -3   9  -3   63.89    5.40
   6   3   3   64.89    6.30
  -9   6   3   78.29    7.80
   3  -9   3   51.69    5.50
   3  -9   3   57.19    4.70
  -9   6   3   62.79    6.10
   6  -6  -3  224.38   10.60
   0   6  -3  238.88   11.80
   6  -6  -3  245.18   13.60
   0  -6   3  225.78   11.60
  -6   6   3  207.98   13.00
   6   0   3  235.28    6.70
  -6   6   3  230.68   10.80
   6   0   3  227.88    6.40
   6   0   3  232.58   11.50
   0  -6   3  225.58   11.10
   3   3  -3   48.90    6.60
   3  -6  -3   51.99    4.00
   3   3  -3   49.60    5.20
   6  -3   3   55.99    4.90
  -3   6   3   54.99    7.40
  -3  -3   3   55.79    5.50
  -3   6   3   57.49    4.50
  -3  -3   3   54.19    6.70
   6  -3   3   53.49    3.70
   0  -6  -3  117.99    4.20
  -6   6  -3  114.09    6.60
   6   0  -3  116.39    9.00
   6  -6   3  110.09    6.40
  -6   0   3  106.59    8.40
  -6   0   3  109.59    7.80
   0   6   3  100.39    8.50
   6  -6   3  117.59    6.70
   0   6   3  118.09    5.50
   9  -3  -3   25.40    5.30
   9  -3  -3   31.70    5.60
  -6   9  -3   26.20    3.50
   6  -9   3   22.00    3.90
  -9   3   3   35.70    6.10
  -9   3   3   36.20    5.60
   3   6   3   24.10    4.80
   6  -9   3   25.00    2.70
  12  -6  -3   -1.00    1.80
  12  -6  -3    2.60    2.60
  -6  12  -3    0.30    1.20
   6 -12   3    0.60    0.90
 -12   6   3    1.00    2.60
 -12   6   3   -1.60    1.70
  11  -7  -3  136.69   10.70
  11  -7  -3  145.29    9.60
  -4  11  -3  137.39    7.90
 -11   7   3  148.59    9.50
 -11   7   3  160.18   13.30
   4 -11   3  132.99   10.70
   4 -11   3  127.49    6.90
   8  -7  -3   19.80    4.80
  -1   8  -3   22.60    4.00
   8  -7  -3   18.60    3.60
   1  -8   3   18.20    3.40
   1  -8   3   21.70    4.10
  -8   7   3   18.40    3.80
  -8   7   3   21.90    4.90
   7   1   3   18.70    3.90
   5  -7  -3   36.20    3.90
   2   5  -3   40.50    5.90
   5  -7  -3   38.30    6.00
  -5   7   3   53.49    7.70
   7  -2   3   49.10    4.80
   7  -2   3   42.80    2.50
  -2  -5   3   44.80    5.60
  -2  -5   3   39.20    5.60
   7  -2   3   44.10    2.80
  -5   7   3   37.00    4.60
   2  -7  -3    2.20    1.10
   5   2  -3    1.60    2.00
  -2   7   3    2.40    1.50
  -5  -2   3   -0.50    1.90
  -2   7   3    0.60    2.60
   7  -5   3    1.80    1.20
  -7   8  -3 1413.26   39.20
   8  -1  -3 1363.76   43.50
   8  -1  -3 1409.26   45.60
  -8   1   3 1434.36   44.90
   7  -8   3 1461.65   38.90
   1   7   3 1498.15   37.80
  -8   1   3 1430.26   43.50
   1   7   3 1389.26   44.90
  11  -4  -3    7.50    3.10
  11  -4  -3   17.00    4.80
  -7  11  -3    9.80    2.10
   7 -11   3    9.20    1.80
 -11   4   3    9.00    3.40
 -11   4   3    4.10    2.70
  14  -7  -3  151.28   11.60
  -7  14  -3  136.99    7.40
  14  -7  -3  147.29   10.70
 -14   7   3  140.39   11.10
 -14   7   3  140.09   10.00
  -5  13  -3    9.60    2.40
  13  -8  -3   11.40    3.60
  13  -8  -3   11.00    4.10
   5 -13   3    8.20    1.90
   5 -13   3    9.80    3.10
 -13   8   3   10.60    3.50
 -13   8   3   10.80    3.90
  10  -8  -3   48.30    7.70
  -2  10  -3   49.60    5.10
   2 -10   3   56.29    4.80
 -10   8   3   76.39    7.90
   2 -10   3   53.89    5.90
   7  -8  -3  142.89   10.40
   1   7  -3  126.69    8.50
   7  -8  -3  128.99    7.90
  -7   8   3  132.69    8.00
   8  -1   3  121.49    4.30
  -1  -7   3  133.59    8.10
  -7   8   3  124.49   10.10
   8  -1   3  134.29    8.10
   4   4  -3   41.20    6.10
   4  -8  -3   49.40    4.20
  -4   8   3   45.70    6.90
   8  -4   3   37.10    3.00
   8  -4   3   43.40    4.20
  -4   8   3   44.90    4.10
  -4  -4   3   31.30    5.00
  -4  -4   3   39.60    5.50
   7   1  -3    2.00    2.20
   7   1  -3    3.10    2.10
   1  -8  -3    0.20    1.10
  -7  -1   3    2.30    2.20
   8  -7   3    3.00    1.50
  -7  -1   3    2.40    2.50
  -1   8   3    0.30    2.30
  -1   8   3    1.70    1.30
  10  -2  -3   -0.60    2.00
  -8  10  -3    0.90    1.20
 -10   2   3   -0.90    1.90
   8 -10   3   -0.40    0.80
   2   8   3   -1.50    1.70
 -10   2   3    1.50    1.60
  -8  13  -3  333.77   12.30
  13  -5  -3  331.77   17.90
  13  -5  -3  323.47   16.50
 -13   5   3  356.96   16.70
 -13   5   3  361.06   18.30
   8 -13   3  330.27   11.10
  -8  16  -3   72.49    5.20
  16  -8  -3   87.89    8.50
  16  -8  -3   91.99    9.40
 -16   8   3   60.89    8.00
 -16   8   3   92.69    9.10
  15  -9  -3  567.44   25.50
  -6  15  -3  552.64   19.30
  15  -9  -3  584.04   23.80
 -15   9   3  541.65   24.70
   6 -15   3  551.44   23.10
 -15   9   3  555.54   22.90
  12  -9  -3    6.90    3.20
  12  -9  -3    7.90    3.60
  -3  12  -3   13.00    3.10
 -12   9   3   11.70    3.40
   3 -12   3    7.80    2.30
 -12   9   3   11.20    4.10
   3 -12   3    6.60    2.70
   0   9  -3  103.49    7.60
   9  -9  -3  122.29    8.00
   9  -9  -3  110.69    9.70
   9   0   3  103.99    3.60
   0  -9   3  113.19    8.50
   9   0   3   98.99    7.10
   0  -9   3  105.99    7.00
  -9   9   3   90.59    8.80
  -9   9   3   99.99    7.30
   6  -9  -3    3.50    1.40
   3   6  -3    1.90    2.20
   6  -9  -3    2.30    2.20
   3   6  -3    0.70    2.00
  -3  -6   3    4.70    2.90
  -6   9   3    4.60    2.00
   9  -3   3    2.10    0.90
  -6   9   3    2.90    2.70
  -3  -6   3    0.10    1.30
   9  -3   3   -0.40    1.40
   3  -9  -3   17.70    2.90
   6   3  -3   19.60    4.50
   6   3  -3   17.10    3.90
  -6  -3   3   16.80    4.00
  -3   9   3   22.50    3.40
   9  -6   3   20.00    2.90
  -6  -3   3   20.40    4.40
   9  -6   3   15.40    2.60
   9   0  -3   42.40    6.50
   9   0  -3   46.80    7.40
   0  -9  -3   40.90    2.90
   9  -9   3   44.50    3.10
   0   9   3   33.80    6.60
  -9   0   3   38.60    6.00
  -9   0   3   39.60    6.60
   9  -9   3   41.40    4.40
   0   9   3   42.90    3.60
  12  -3  -3    9.40    4.00
  12  -3  -3    7.00    3.10
  -9  12  -3    8.20    1.70
 -12   3   3    5.90    2.60
   9 -12   3    9.00    1.50
 -12   3   3    5.00    3.20
  15  -6  -3   85.19    9.00
  -9  15  -3   86.79    5.10
  15  -6  -3   81.79    8.00
 -15   6   3   97.19    9.20
 -15   6   3   79.99    7.70
  18  -9  -3   13.90    4.70
  -9  18  -3   10.80    2.40
  18  -9  -3    9.40    3.60
  -9  -9  -3   13.50    1.60
 -18   9   3    6.40    3.10
 -18   9   3    9.90    3.70
  17 -10  -3    6.90    3.20
  17 -10  -3    4.30    3.10
 -17  10   3    4.30    2.70
 -17  10   3    0.00    2.40
  -4  14  -3   91.29    6.50
  14 -10  -3   78.99   10.30
  14 -10  -3   87.09    7.60
   4 -14   3   84.99    5.60
 -14  10   3   91.89    7.90
   4 -14   3   78.29    7.60
 -14  10   3   82.09    8.90
  11 -10  -3    1.10    2.50
  -1  11  -3    3.60    2.00
  10   1   3    3.80    1.00
 -11  10   3    4.60    2.30
   1 -11   3    2.50    1.70
 -11  10   3    1.10    2.60
   1 -11   3    3.80    2.40
   8 -10  -3   18.60    4.00
   2   8  -3   33.30    5.30
   8 -10  -3   28.90    5.80
  10  -2   3   28.60    4.30
  -2  -8   3   30.40    5.50
  -8  10   3   31.50    4.70
  -2  -8   3   21.60    3.90
  10  -2   3   23.90    2.00
  -8  10   3   24.30    5.50
   5 -10  -3    1.10    1.50
   5   5  -3    0.60    2.00
   5   5  -3    0.90    2.00
  -5  -5   3    2.50    1.50
  10  -5   3   -0.90    0.90
  -5  10   3    2.70    1.40
  -5  -5   3    6.70    2.60
  10  -5   3    0.10    1.00
  -5  10   3    0.00    2.40
   8   2  -3    8.80    3.30
   2 -10  -3    9.70    2.10
   8   2  -3    6.10    3.50
  -2  10   3   12.10    2.60
  10  -8   3    7.80    2.10
  -2  10   3   11.70    4.10
  -8  -2   3   11.60    3.90
  -8  -2   3   10.50    3.10
  10  -8   3    8.30    1.70
  11  -1  -3    1.30    2.20
  -1 -10  -3    3.10    1.00
  11  -1  -3    0.30    2.40
  -1 -10  -3    3.60    1.20
 -11   1   3    3.20    1.70
  10 -11   3    2.30    1.80
  10 -11   3    1.90    0.80
   1  10   3    6.30    2.90
  14  -4  -3    2.00    2.40
  14  -4  -3    0.40    2.10
 -10  14  -3    0.30    0.90
  -4 -10  -3    0.50    0.70
  -4 -10  -3   -0.10    0.70
  10 -14   3   -2.20    1.60
 -14   4   3   -0.80    1.40
 -14   4   3    3.80    2.20
 -10  17  -3  279.37   10.70
  -7 -10  -3  301.17    8.90
  17  -7  -3  275.07   17.20
  17  -7  -3  285.17   16.30
 -17   7   3  270.27   16.40
 -17   7   3  264.47   15.50
  20 -10  -3    2.70    3.70
 -10 -10  -3    5.60    1.30
  20 -10  -3    7.50    3.90
 -10 -10  -3    3.90    1.30
 -10  20  -3    7.50    2.10
 -20  10   3   10.20    4.30
  -8  19  -3   45.40    4.50
  19 -11  -3   52.59    8.30
  19 -11  -3   56.29    9.40
 -11  -8  -3   43.30    2.40
 -11  -8  -3   44.40    2.60
 -19  11   3   46.10    7.90
 -19  11   3   50.89    7.70
  -5  16  -3    2.10    1.40
  16 -11  -3    0.40    2.80
  16 -11  -3    2.10    2.30
 -16  11   3   -2.10    1.60
   5 -16   3    4.30    2.30
 -16  11   3    1.30    2.10
  -2  13  -3    0.60    1.60
  13 -11  -3   -0.70    3.00
  13 -11  -3   -0.10    1.90
 -13  11   3   -2.60    1.90
  11   2   3    0.90    0.70
   2 -13   3    0.10    1.30
   2 -13   3   -2.20    1.80
 -13  11   3    0.30    1.80
  10 -11  -3  137.29   10.90
   1  10  -3  127.69    8.70
  -1 -10   3  132.19    8.20
 -10  11   3  134.79    8.80
 -10  11   3  151.78   11.70
  11  -1   3  133.99    5.30
  -1 -10   3  160.38   10.40
   7 -11  -3    0.80    1.60
   4   7  -3    6.40    2.60
   4   7  -3    2.30    1.80
  11  -4   3    1.90    1.10
  -7  11   3    2.30    2.90
  -7  11   3   -0.70    1.20
  11  -4   3    0.10    1.10
  -4  -7   3    3.10    1.80
  -4  -7   3    2.50    1.90
   4 -11  -3    8.50    2.30
   7   4  -3    5.70    3.00
   7   4  -3   10.70    3.70
  -7  -4   3    7.30    2.90
  11  -7   3    8.00    2.10
  -4  11   3    8.60    2.30
  -4  11   3   17.30    4.70
  -7  -4   3    8.50    3.20
  11  -7   3    9.20    1.80
   1 -11  -3  311.67   11.20
  10   1  -3  308.57   16.50
  10   1  -3  323.17   16.20
  11 -10   3  295.97    9.40
 -10  -1   3  320.97   16.00
  -1  11   3  305.17   16.70
 -10  -1   3  305.87   15.90
  -1  11   3  324.07   12.30
  -2 -11  -3    0.30    0.90
  13  -2  -3   -0.60    2.30
  13  -2  -3    0.40    2.30
  -2 -11  -3    4.00    1.30
 -13   2   3   -0.80    1.90
  11 -13   3   -0.40    1.90
 -13   2   3   -0.60    1.80
  16  -5  -3    5.80    3.20
  -5 -11  -3    1.00    1.00
  -5 -11  -3    1.50    1.20
 -11  16  -3    2.00    0.90
  16  -5  -3    9.10    3.70
 -16   5   3   -1.70    2.00
 -16   5   3   -2.10    1.70
  11 -16   3   -1.60    1.90
  19  -8  -3  110.49   10.80
  -8 -11  -3   94.19    4.90
 -11  19  -3   96.69    5.50
  -8 -11  -3   98.29    4.90
  19  -8  -3   88.09    9.20
 -19   8   3   91.39    9.60
 -19   8   3   94.79    9.10
  11 -19   3   89.29    8.50
 -11  22  -3   -0.10    1.30
 -11 -11  -3    0.80    1.40
 -11 -11  -3    2.00    1.50
  22 -11  -3    1.30    2.90
  22 -11  -3   14.90    4.90
 -22  11   3   -2.50    1.30
  11 -22   3    6.40    3.30
 -22  11   3   -2.10    2.30
  21 -12  -3   15.60    5.40
  -9  21  -3    5.50    2.20
 -12  -9  -3   10.10    2.00
 -12  -9  -3   10.30    2.00
  21 -12  -3    6.80    3.50
 -21  12   3    9.90    4.40
 -21  12   3    6.00    3.40
  18 -12  -3   21.60    5.90
  18 -12  -3   12.80    3.90
  -6  18  -3   15.30    3.30
 -18  12   3   12.80    3.60
 -18  12   3   27.50    7.00
   6 -18   3   12.50    4.10
  15 -12  -3    1.30    2.20
  15 -12  -3    4.00    3.00
  -3  15  -3    3.60    1.90
  12   3   3    2.10    1.40
   3 -15   3    7.60    3.40
 -15  12   3    0.40    1.90
 -15  12   3    1.90    2.20
  12 -12  -3   28.80    6.80
   0  12  -3   25.80    4.60
  12 -12  -3   16.00    4.30
   0 -12   3   24.90    5.00
 -12  12   3   24.20    4.70
   0 -12   3   24.00    3.90
  12   0   3   28.80    2.40
 -12  12   3   31.00    6.80
   3   9  -3   73.29    6.90
   9 -12  -3   72.99    9.40
   9 -12  -3   87.19    6.80
  -3  -9   3   67.39    6.00
  12  -3   3   70.89    4.10
  -9  12   3   81.39    8.60
  -9  12   3   75.29    6.20
  -3  -9   3   73.29    7.40
   6 -12  -3    5.00    1.80
   6   6  -3    0.00    2.30
   6   6  -3    7.10    2.90
  -6  12   3    0.20    3.10
  12  -6   3    2.30    1.40
  -6  -6   3    1.00    1.90
  -6  12   3    3.40    1.70
  -6  -6   3    2.00    2.00
  12  -6   3    1.20    1.00
   3 -12  -3   30.80    3.90
   9   3  -3   28.90    5.60
   9   3  -3   34.80    6.30
  12  -9   3   29.60    2.30
  -9  -3   3   29.60    5.90
  -3  12   3   27.90    3.90
  -9  -3   3   24.00    4.80
   0 -12  -3  364.36   12.90
  12   0  -3  394.06   18.80
  12   0  -3  384.46   19.00
 -12   0   3  378.06   18.40
  12 -12   3  396.16   15.70
   0  12   3  367.16   18.80
 -12   0   3  364.56   18.00
  15  -3  -3    2.30    2.00
  -3 -12  -3    4.60    1.30
  15  -3  -3    0.90    2.40
  -3 -12  -3    3.40    1.30
 -15   3   3    4.60    2.90
 -15   3   3   -1.70    1.80
  12 -15   3    1.30    1.90
  -6 -12  -3    3.00    1.30
  18  -6  -3    3.70    2.40
 -12  18  -3    2.00    1.00
  18  -6  -3   -0.60    2.70
  -6 -12  -3    2.80    1.40
  12 -18   3    0.80    2.00
 -18   6   3    2.50    2.90
 -18   6   3    2.80    3.50
 -12  21  -3  349.87   12.50
  -9 -12  -3  331.07   12.10
  21  -9  -3  357.26   19.60
  -9 -12  -3  330.47   12.30
  21  -9  -3  331.97   20.20
 -21   9   3  322.77   18.20
  12 -21   3  343.47   18.00
 -21   9   3  321.77   18.90
 -12 -12  -3   15.10    3.10
  24 -12  -3    9.50    5.00
  24 -12  -3   17.50    5.30
 -12 -12  -3   11.90    2.80
 -12  24  -3   14.10    2.70
 -24  12   3   14.70    4.80
 -24  12   3   18.00    4.80
  12 -24   3   27.20    6.20
 -13 -10  -3   91.59    5.50
  23 -13  -3   96.59   10.10
 -10  23  -3   91.89    6.60
 -13 -10  -3   97.39    5.70
  23 -13  -3  114.19   11.70
 -23  13   3   84.69   11.80
 -23  13   3   99.69   10.20
 -13  -7  -3    5.20    1.10
  -7  20  -3   -1.00    1.40
  20 -13  -3    7.70    4.60
  20 -13  -3    1.00    2.90
 -13  -7  -3    2.60    1.10
   7 -20   3    3.40    3.00
 -20  13   3    0.90    2.00
 -20  13   3    1.30    2.60
  17 -13  -3   25.80    6.50
  17 -13  -3   19.10    4.60
  -4  17  -3   31.30    4.60
 -17  13   3   21.10    5.80
  13   4   3   27.60    3.60
 -17  13   3   26.00    5.40
  -1  14  -3   30.40    4.60
  14 -13  -3   43.80    7.70
  14 -13  -3   34.60    5.70
   1 -14   3   39.80    4.30
  13   1   3   37.60    3.20
   1 -14   3   47.50    7.30
 -14  13   3   22.90    5.40
 -14  13   3   41.10    6.00
   2  11  -3    4.20    2.30
  11 -13  -3   -2.40    2.20
 -11  13   3   -0.70    1.90
  -2 -11   3    2.60    1.80
  -2 -11   3    1.20    2.00
 -11  13   3    3.80    2.00
  13  -2   3    0.70    0.80
   5   8  -3   14.90    4.50
   5   8  -3    6.80    3.00
   8 -13  -3    5.10    2.30
  -8  13   3    8.80    2.60
  13  -5   3    6.50    1.90
  -5  -8   3   10.20    3.10
  13  -5   3    7.10    1.90
  -8  13   3    5.50    3.40
  -5  -8   3    6.50    2.90
   8   5  -3    5.50    2.80
   8   5  -3    0.90    2.60
   5 -13  -3    7.90    2.40
  13  -8   3    7.00    1.50
  -8  -5   3    5.30    2.80
  -5  13   3   10.80    2.70
  -8  -5   3    2.60    2.30
  -5  13   3   11.10    4.00
   2 -13  -3   20.40    3.20
  11   2  -3   23.50    5.10
  11   2  -3   23.70    5.40
 -11  -2   3   16.80    4.50
 -11  -2   3   27.00    5.70
  -2  13   3   26.30    3.80
  -2  13   3   26.10    6.10
  13 -11   3   25.10    4.10
  -1 -13  -3  133.29    6.50
  14  -1  -3  129.69   10.60
  -1 -13  -3  115.79    6.40
  14  -1  -3  129.79   10.40
  13 -14   3  117.39    8.30
 -14   1   3  112.59    9.60
 -14   1   3  126.69   10.10
  -4 -13  -3    2.90    1.50
  17  -4  -3    0.40    2.70
  -4 -13  -3   -1.50    1.00
  17  -4  -3   -0.10    2.70
 -17   4   3    0.70    2.20
  13 -17   3   -0.60    1.80
 -17   4   3   -0.10    1.90
  20  -7  -3   26.40    6.50
  -7 -13  -3   24.30    3.50
  20  -7  -3   17.50    5.10
  -7 -13  -3   20.90    3.10
 -13  20  -3   25.00    2.40
  13 -20   3   23.20    5.50
 -20   7   3   19.60    5.20
 -20   7   3   21.10    5.70
 -13  23  -3  203.68    9.00
 -10 -13  -3  208.48    9.70
  23 -10  -3  210.78   15.40
 -10 -13  -3  203.08    9.30
  23 -10  -3  205.88   15.90
  13 -23   3  214.88   14.40
 -23  10   3  211.38   15.30
 -23  10   3  211.98   14.50
 -13 -13  -3   29.60    4.10
  26 -13  -3   56.09    9.80
  26 -13  -3   45.30    9.60
 -13 -13  -3   26.40    4.20
 -13  26  -3   32.70    4.40
  13 -26   3   39.30    7.80
 -26  13   3   24.40    6.80
 -26  13   3   30.10    7.20
  25 -14  -3   66.79   10.20
 -11  25  -3   48.70    4.90
 -14 -11  -3   45.50    4.30
  25 -14  -3   43.50    9.00
 -25  14   3   65.89   10.30
  11 -25   3   47.60    7.80
 -25  14   3   59.59    9.40
 -14  -8  -3  411.96   13.60
  22 -14  -3  396.26   21.40
  22 -14  -3  420.76   23.00
  -8  22  -3  408.16   16.50
 -22  14   3  459.55   23.50
 -22  14   3  407.06   21.00
   8 -22   3  445.16   22.40
  19 -14  -3    0.90    2.40
 -14  -5  -3    3.90    0.90
  19 -14  -3    3.10    3.50
  -5  19  -3    2.20    1.90
   5 -19   3    8.40    3.90
  14   5   3    2.40    1.70
 -19  14   3    6.10    3.00
 -19  14   3    1.40    1.80
  16 -14  -3   29.10    6.50
  16 -14  -3   47.40    7.30
  -2  16  -3   29.30    4.80
 -16  14   3   34.10    6.10
  14   2   3   30.90    3.30
 -16  14   3   41.50    7.50
   2 -16   3   31.30    6.50
  13 -14  -3    5.20    3.30
   1  13  -3    3.60    2.20
  13 -14  -3    5.80    2.90
  -1 -13   3    6.70    2.30
  -1 -13   3    3.60    1.90
 -13  14   3    6.20    3.50
 -13  14   3    3.10    2.20
   4  10  -3    0.40    1.80
  10 -14  -3    0.60    1.70
  -4 -10   3    1.30    1.70
 -10  14   3    4.30    3.20
  -4 -10   3    0.60    1.70
  14  -4   3    0.30    1.20
 -10  14   3   -2.00    1.50
   7   7  -3    2.50    2.70
   7   7  -3    3.20    3.70
   7 -14  -3    5.90    2.50
  -7  14   3    5.10    2.00
  -7  -7   3    5.80    2.30
  -7  -7   3    5.80    3.20
  14  -7   3    4.50    1.50
  -7  14   3    3.00    3.00
  14  -7   3    4.00    2.10
   4 -14  -3  158.88    8.40
  10   4  -3  162.88   11.40
  10   4  -3  155.08   11.20
 -10  -4   3  165.48   11.10
  -4  14   3  156.78   12.10
  14 -10   3  159.88    8.50
 -10  -4   3  153.08   11.20
  14 -10   3  153.98    4.80
  -4  14   3  149.88    8.70
  13   1  -3    5.10    3.30
   1 -14  -3    4.70    2.20
  13   1  -3    4.10    2.70
 -13  -1   3    1.80    2.90
  -1  14   3    4.00    3.20
  14 -13   3    6.00    2.40
 -13  -1   3    9.30    3.80
  -2 -14  -3   83.19    5.60
  16  -2  -3   92.59    9.40
  16  -2  -3   82.89    8.70
  -2 -14  -3   76.09    5.10
  14 -16   3   88.99    7.50
 -16   2   3   78.49    8.30
 -16   2   3   80.99    8.20
  -5 -14  -3   89.89    5.60
  -5 -14  -3   82.19    5.60
  19  -5  -3   80.59   10.30
  19  -5  -3   72.39    9.80
  14 -19   3   90.19    8.10
 -19   5   3  103.39    9.60
 -19   5   3   87.49    9.20
  22  -8  -3   12.30    4.60
  22  -8  -3    1.70    3.30
  -8 -14  -3    6.30    1.90
  -8 -14  -3    4.90    1.90
 -14  22  -3    2.70    1.30
  14 -22   3    8.80    4.10
 -22   8   3    6.90    3.60
 -22   8   3    0.50    2.20
  25 -11  -3    2.40    3.10
 -11 -14  -3    6.80    2.60
 -11 -14  -3    8.80    2.70
  25 -11  -3   11.30    5.10
 -14  25  -3    6.90    2.00
 -25  11   3   10.50    4.10
  14 -25   3   13.60    4.40
 -25  11   3   11.40    3.90
  28 -14  -3  163.78   14.40
 -14 -14  -3  152.28    9.20
 -14  28  -3  162.18    8.80
 -14 -14  -3  147.89    9.10
 -28  14   3  152.28   13.80
  14 -28   3  152.68   13.30
 -28  14   3  167.68   14.30
 -12  27  -3   76.39    6.10
  27 -15  -3   73.89   11.40
  27 -15  -3   74.19   11.30
 -15 -12  -3   60.89    5.40
 -27  15   3   55.69   10.10
 -27  15   3   74.59   10.70
  12 -27   3   61.59   10.00
  24 -15  -3   30.20    7.70
  24 -15  -3   24.20    5.70
  -9  24  -3   13.60    3.10
 -15  -9  -3   19.40    3.10
 -24  15   3   23.50    6.00
 -24  15   3   23.20    5.70
  21 -15  -3   85.19   11.80
  21 -15  -3   77.59   10.30
  -6  21  -3   50.19    5.40
 -15  -6  -3   63.29    3.80
 -21  15   3   71.39    9.70
 -21  15   3   74.09   10.90
  15   6   3   71.89    5.80
   6 -21   3   82.19   10.90
  18 -15  -3   11.20    4.80
  -3  18  -3   17.60    4.00
  18 -15  -3   19.90    5.10
  15   3   3   17.60    3.20
 -18  15   3   15.30    4.10
 -18  15   3   14.00    4.30
   3 -18   3   10.90    3.80
  15 -15  -3   13.90    4.80
   0  15  -3   12.20    3.50
  15 -15  -3    7.20    3.30
 -15  15   3   15.30    4.20
 -15  15   3    9.20    4.20
  15   0   3   11.80    2.50
   0 -15   3    7.50    3.20
   0 -15   3    6.80    2.30
   3  12  -3    3.50    2.10
 -12  15   3    4.30    3.00
 -12  15   3    2.90    2.20
  -3 -12   3    1.70    1.50
  -3 -12   3    4.30    2.80
  15  -3   3    1.70    1.20
   6   9  -3    8.60    3.20
   6   9  -3    1.60    2.40
   9 -15  -3    4.10    2.20
  -9  15   3    0.50    2.40
  -6  -9   3    5.00    2.50
  -9  15   3    2.40    2.40
  15  -6   3    2.50    1.30
  -6  -9   3    6.10    3.30
   6 -15  -3  399.76   15.50
   9   6  -3  352.06   18.00
   9   6  -3  393.06   19.00
  -9  -6   3  357.66   17.50
  -9  -6   3  373.16   18.60
  -6  15   3  384.86   19.80
  15  -9   3  374.56   14.40
  15  -9   3  357.36   11.40
  -6  15   3  357.36   15.30
   3 -15  -3    6.90    2.40
  12   3  -3    3.50    3.00
  12   3  -3    0.50    2.60
  15 -12   3    4.90    2.10
 -12  -3   3    2.90    2.30
  -3  15   3    8.60    2.50
 -12  -3   3    1.80    2.10
  -3  15   3    5.10    3.10
   0 -15  -3    7.00    2.20
   0 -15  -3    0.40    1.60
  15   0  -3   -1.40    1.80
  15   0  -3    3.50    2.90
  15 -15   3    2.40    1.80
 -15   0   3    3.90    2.80
 -15   0   3    4.80    2.70
  18  -3  -3   -0.50    2.00
  -3 -15  -3    4.60    1.90
  -3 -15  -3    0.10    1.30
  18  -3  -3    0.50    2.30
  15 -18   3    1.70    2.30
 -18   3   3    2.30    2.30
 -18   3   3    0.60    2.50
  -6 -15  -3  166.08    8.40
  -6 -15  -3  166.68    8.80
  21  -6  -3  161.38   13.30
  21  -6  -3  165.48   13.80
 -21   6   3  170.88   13.10
  15 -21   3  172.38   11.90
 -21   6   3  164.88   12.70
  -9 -15  -3   14.30    3.10
  24  -9  -3   16.60    6.10
  24  -9  -3   10.50    5.50
 -15  24  -3   16.70    2.50
  -9 -15  -3   11.20    2.80
 -24   9   3   20.50    6.10
 -24   9   3   16.80    5.30
  15 -24   3   15.30    5.00
 -12 -15  -3  108.89    7.50
  27 -12  -3   99.59   13.30
 -12 -15  -3  105.59    7.50
 -15  27  -3  103.79    6.40
  27 -12  -3  123.99   12.90
  15 -27   3  106.09   10.70
 -27  12   3  108.79   11.40
 -15  30  -3  176.08    9.50
  30 -15  -3  155.58   15.60
  30 -15  -3  177.18   15.70
 -15 -15  -3  172.18   10.60
  15 -30   3  195.28   15.30
 -30  15   3  188.28   15.50
 -13  29  -3   60.69    5.80
 -16 -13  -3   45.20    5.60
  29 -16  -3   55.89   10.20
  29 -16  -3   66.49   11.30
  13 -29   3   58.79   10.40
 -29  16   3   62.19   10.40
 -29  16   3   51.09    9.80
  26 -16  -3   -2.20    2.70
  26 -16  -3   -0.60    3.60
 -10  26  -3    0.30    1.70
 -16 -10  -3    2.00    1.80
 -26  16   3    1.60    4.00
 -26  16   3   -2.20    2.50
  23 -16  -3  297.27   18.20
  23 -16  -3  270.57   18.40
 -16  -7  -3  269.87   10.50
  -7  23  -3  271.07   13.20
  16   7   3  281.57   13.30
 -23  16   3  280.07   18.40
   7 -23   3  280.27   17.80
 -23  16   3  285.97   17.40
  20 -16  -3   -3.00    2.40
  -4  20  -3   -0.50    1.50
 -16  -4  -3    0.00    0.90
  20 -16  -3    4.00    3.70
 -20  16   3   -1.50    1.90
   4 -20   3   -0.50    2.10
  16   4   3   -1.30    1.20
 -20  16   3    0.90    2.60
  17 -16  -3    2.90    2.80
  -1  17  -3    0.40    1.80
  17 -16  -3   -2.60    2.70
 -16  -1  -3    2.60    0.80
 -17  16   3    6.60    3.70
  16   1   3    3.70    1.90
   1 -17   3    2.60    2.20
 -17  16   3    0.20    2.20
  14 -16  -3  188.28   14.00
   2  14  -3  198.38   12.00
  14 -16  -3  194.98   12.00
  -2 -14   3  213.28   11.20
 -14  16   3  214.68   15.10
  16  -2   3  210.18    9.20
  -2 -14   3  195.28   13.50
 -14  16   3  213.08   12.30
   5  11  -3   10.00    3.50
 -11  16   3    1.20    2.80
  16  -5   3    0.70    1.30
 -11  16   3    5.40    2.70
  -5 -11   3    3.50    2.50
  -5 -11   3    1.70    1.80
   8 -16  -3    4.10    2.00
   8   8  -3   10.60    3.20
   8   8  -3    2.50    3.00
  16  -8   3    4.80    1.40
  16  -8   3    5.30    2.20
  -8  -8   3    6.60    2.80
  -8  16   3    3.50    2.50
  -8  16   3    7.00    3.30
  -8  -8   3   -1.50    1.90
  11   5  -3   -0.10    1.90
   5 -16  -3   -1.50    1.40
  11   5  -3    3.40    2.10
  16 -11   3    1.40    1.60
 -11  -5   3   -0.40    1.50
  -5  16   3    3.90    3.00
  -5  16   3    2.80    1.80
 -11  -5   3    3.80    3.10
  14   2  -3  158.08   12.20
   2 -16  -3  155.78    8.60
  14   2  -3  165.28   12.30
 -14  -2   3  165.78   12.10
  -2  16   3  166.98   12.80
  16 -14   3  152.28    9.50
 -14  -2   3  140.59   10.70
  17  -1  -3  122.29   11.00
  -1 -16  -3  112.39    7.20
  17  -1  -3  118.19   11.10
  -1 -16  -3  118.49    7.10
 -17   1   3  109.59   10.20
 -17   1   3  132.29   10.70
  16 -17   3  136.29    9.60
  20  -4  -3    3.40    3.50
  -4 -16  -3    0.80    1.80
  20  -4  -3   -0.40    3.20
  -4 -16  -3   -0.50    1.40
 -20   4   3   -0.90    1.20
  16 -20   3    4.50    2.70
 -20   4   3   -2.70    1.50
  -7 -16  -3   16.20    3.30
  23  -7  -3    7.70    4.90
 -16  23  -3   17.50    1.40
  23  -7  -3   12.90    5.00
 -16  23  -3   15.50    1.40
  -7 -16  -3   15.30    3.20
  16 -23   3   21.50    5.50
 -23   7   3   18.50    5.00
 -23   7   3   11.50    5.20
  26 -10  -3   -0.80    3.80
 -10 -16  -3    3.80    2.60
 -10 -16  -3    0.70    2.00
  26 -10  -3    3.90    3.40
 -16  26  -3    4.60    1.60
  16 -26   3    5.50    3.20
 -26  10   3    3.30    3.30
 -26  10   3    9.30    3.80
  29 -13  -3   -2.60    3.30
 -16  29  -3    2.60    1.60
 -13 -16  -3    1.10    2.40
  29 -13  -3    1.10    4.30
 -13 -16  -3    1.20    2.10
  16 -29   3   -1.00    3.30
 -29  13   3    0.10    3.50
 -29  13   3    1.70    3.20
  32 -16  -3  473.95   26.90
  32 -16  -3  392.36   25.30
 -16  32  -3  434.76   16.90
 -16 -16  -3  396.26   18.10
 -32  16   3  412.16   24.10
 -32  16   3  412.06   24.00
  16 -32   3  410.96   23.80
 -14  31  -3  168.48    9.90
 -17 -14  -3  162.58   10.30
  31 -17  -3  194.48   17.20
  31 -17  -3  205.88   19.10
 -31  17   3  173.18   15.20
 -31  17   3  168.48   15.20
  14 -31   3  174.18   14.80
  28 -17  -3  191.88   15.90
 -11  28  -3  181.68   10.60
 -17 -11  -3  195.58   10.00
 -28  17   3  182.58   17.60
  11 -28   3  209.28   15.90
 -28  17   3  171.68   14.80
  25 -17  -3   51.99    9.30
 -17  -8  -3   52.19    4.60
  25 -17  -3   57.29    9.50
  -8  25  -3   60.89    6.10
 -25  17   3   59.89    9.70
 -25  17   3   55.89    9.40
  17   8   3   52.19    6.60
  -5  22  -3  570.64   21.70
 -17  -5  -3  512.85   17.10
  22 -17  -3  639.24   29.20
  22 -17  -3  574.04   26.10
 -22  17   3  537.55   25.10
 -22  17   3  556.64   27.20
  17   5   3  574.74   20.90
   5 -22   3  546.65   26.40
  19 -17  -3    6.00    3.70
 -17  -2  -3    3.80    1.30
  -2  19  -3   10.50    3.10
  19 -17  -3    7.30    3.40
   2 -19   3    2.10    2.90
  17   2   3    4.20    2.20
 -19  17   3    0.80    2.70
 -19  17   3    9.60    3.50
  16 -17  -3    4.40    2.60
 -17   1  -3    0.70    0.80
  16 -17  -3   -0.40    2.70
 -16  17   3    1.90    2.60
 -16  17   3   -2.20    1.70
  -1 -16   3    0.80    2.40
  17  -1   3    2.70    1.60
   4  13  -3    1.70    2.40
  13 -17  -3   -1.00    1.80
  -4 -13   3    1.20    2.60
 -13  17   3    5.00    2.40
 -13  17   3    3.40    3.00
  -4 -13   3    3.50    1.90
  17  -4   3    1.80    1.50
   7  10  -3 1070.99   36.20
   7  10  -3 1001.50   37.00
 -10  17   3  997.00   38.50
  17  -7   3  995.70   30.50
  -7 -10   3 1018.10   34.00
  17  -7   3  995.20   27.90
  -7 -10   3 1026.10   37.30
  10   7  -3   24.00    5.50
  10   7  -3   26.40    5.80
   7 -17  -3   28.40    4.50
  17 -10   3   33.30    4.70
  17 -10   3   28.00    1.70
  -7  17   3   29.10    5.10
 -10  -7   3   52.49    8.50
  -7  17   3   29.90    6.60
  17 -10   3   28.40    2.00
 -10  -7   3   28.20    5.20
  13   4  -3    9.50    3.90
   4 -17  -3    9.60    2.80
  13   4  -3   11.20    3.90
  -4  17   3    8.40    3.90
 -13  -4   3    6.90    2.80
  -4  17   3    8.20    2.90
 -13  -4   3    3.70    3.50
  17 -13   3   10.70    2.90
  16   1  -3   43.80    7.80
   1 -17  -3   28.80    4.20
  16   1  -3   41.50    8.10
  17 -16   3   31.00    5.40
 -16  -1   3   29.90    6.20
 -16  -1   3   30.80    6.40
  -2 -17  -3    4.30    1.90
  19  -2  -3    2.50    3.00
  -2 -17  -3    2.30    2.10
  19  -2  -3    3.10    3.30
 -19   2   3    6.10    3.40
  17 -19   3    0.80    2.30
 -19   2   3    5.00    3.10
  -5 -17  -3    3.40    2.00
  22  -5  -3    6.90    3.20
  -5 -17  -3    6.50    2.80
  22  -5  -3    7.10    3.60
 -22   5   3    1.70    3.00
 -22   5   3   -0.50    2.10
  17 -22   3    0.00    2.20
  25  -8  -3    4.10    4.00
 -17  25  -3    6.50    1.30
  25  -8  -3    1.80    3.90
  -8 -17  -3    8.60    2.90
  -8 -17  -3    9.40    2.80
 -17  25  -3    9.20    1.50
 -25   8   3   10.10    4.50
 -25   8   3    5.80    3.70
  17 -25   3    9.10    3.30
 -11 -17  -3   13.40    3.80
  28 -11  -3   15.60    5.50
 -11 -17  -3   11.20    3.40
  28 -11  -3    4.40    4.80
 -17  28  -3    6.80    2.20
  17 -28   3    8.40    4.50
 -28  11   3   17.10    5.20
 -28  11   3    6.40    3.60
 -14 -17  -3   30.70    5.10
 -14 -17  -3   24.60    4.80
 -17  31  -3   31.50    4.50
  31 -14  -3   36.50    9.40
  31 -14  -3   19.80    6.60
 -31  14   3   15.50    5.80
 -31  14   3   39.90    8.30
  17 -31   3   25.70    7.10
 -17  34  -3   -3.90    2.10
  34 -17  -3    2.20    3.90
 -34  17   3   -1.60    3.10
  17 -34   3    1.90    4.10
 -34  17   3   -7.90    3.90
  33 -18  -3   16.80    6.50
  33 -18  -3    5.80    4.70
 -15  33  -3   17.40    4.10
 -33  18   3   12.70    4.70
  15 -33   3   20.40    6.50
 -33  18   3   32.00    8.40
 -18 -12  -3   59.19    7.90
  30 -18  -3   61.49   11.70
  30 -18  -3   54.09   10.10
 -12  30  -3   43.50    5.90
 -30  18   3   56.49   10.50
 -30  18   3   63.39   11.20
  12 -30   3   61.39   10.40
  -9  27  -3  184.38   10.80
  27 -18  -3  191.28   15.40
  27 -18  -3  165.48   15.00
 -18  -9  -3  200.48    9.80
 -27  18   3  197.88   15.10
  18   9   3  186.08   11.60
 -27  18   3  203.08   15.80
   9 -27   3  156.68   14.40
 -18  -6  -3  229.88    9.80
  -6  24  -3  233.98   12.70
  24 -18  -3  216.08   16.50
  24 -18  -3  239.78   16.40
  18   6   3  234.58   12.30
 -24  18   3  223.78   16.60
 -24  18   3  243.58   16.10
   6 -24   3  230.28   16.50
  21 -18  -3   27.40    6.10
  21 -18  -3   16.80    5.90
 -18  -3  -3   26.80    3.20
  18   3   3   15.80    3.60
 -21  18   3   32.10    7.30
 -21  18   3   18.40    5.30
   3 -21   3   20.10    6.30
   0  18  -3  243.38   13.70
 -18   0  -3  253.17    8.90
  18 -18  -3  250.97   15.10
  18 -18  -3  271.37   17.40
   0 -18   3  269.87   16.80
 -18  18   3  237.28   16.70
 -18  18   3  267.77   15.20
  18   0   3  244.08   11.40
   3  15  -3    4.10    3.00
  15 -18  -3    2.00    2.00
 -18   3  -3    4.40    1.20
  18  -3   3    5.30    1.80
 -15  18   3    4.50    3.10
  -3 -15   3    2.10    3.20
 -15  18   3    4.10    2.90
   6  12  -3   18.00    5.30
   6  12  -3    9.60    3.80
 -12  18   3   23.60    6.00
  18  -6   3   13.50    3.00
  -6 -12   3   17.20    5.10
  -6 -12   3   19.10    4.20
 -12  18   3   16.40    4.00
  18  -6   3   17.40    2.60
   9   9  -3   12.30    4.30
   9 -18  -3   16.20    4.10
   9   9  -3   29.80    5.90
  -9  18   3   20.00    4.10
  -9  -9   3   14.60    5.10
  18  -9   3   19.80    1.90
  -9  18   3   20.60    5.70
  18  -9   3   17.70    2.50
  -9  -9   3   30.60    5.30
  18  -9   3   16.80    3.40
  12   6  -3   19.90    4.80
   6 -18  -3   11.80    3.20
  12   6  -3   10.50    4.50
  18 -12   3   15.00    3.50
 -12  -6   3   15.50    5.00
  -6  18   3   11.00    4.20
  -6  18   3   18.70    3.90
 -12  -6   3   12.50    3.80
  15   3  -3    7.30    3.80
  15   3  -3    5.70    3.80
   3 -18  -3   10.60    2.80
  -3  18   3    9.00    4.50
 -15  -3   3    8.40    4.00
  18 -15   3    9.20    2.80
 -15  -3   3    5.80    3.30
   0 -18  -3  632.24   22.20
   0 -18  -3  603.64   21.30
  18   0  -3  610.84   28.00
  18   0  -3  611.24   27.80
  18 -18   3  586.74   23.80
 -18   0   3  584.34   26.10
 -18   0   3  615.34   27.40
  21  -3  -3   13.60    5.20
  -3 -18  -3   11.10    2.80
  21  -3  -3    4.30    3.30
  -3 -18  -3   17.50    4.00
 -21   3   3    7.80    4.20
  18 -21   3   14.10    4.30
 -21   3   3   10.60    4.20
  -6 -18  -3    2.10    2.10
  24  -6  -3   -0.70    2.80
  24  -6  -3    2.50    4.10
  -6 -18  -3    2.80    2.30
 -24   6   3   -2.20    2.80
  18 -24   3    2.20    2.80
 -24   6   3   -1.00    2.60
  -9 -18  -3    5.00    2.80
  -9 -18  -3    0.50    2.00
 -18  27  -3    2.60    1.20
 -18  27  -3    2.10    1.30
  27  -9  -3   -0.50    3.30
 -27   9   3    2.10    3.60
 -27   9   3    4.20    3.50
  18 -27   3    1.30    2.30
  30 -12  -3   -2.00    4.30
 -12 -18  -3    5.50    2.60
 -18  30  -3    6.50    1.80
 -12 -18  -3    7.50    3.20
 -30  12   3   11.60    6.00
  18 -30   3   -2.80    4.50
 -30  12   3    8.10    3.60
 -18  33  -3   14.30    3.20
 -15 -18  -3   14.30    4.20
  33 -15  -3    0.20    4.00
 -33  15   3   13.60    5.30
  18 -33   3   14.90    5.70
 -33  15   3   10.10    5.40
  36 -18  -3    3.10    4.90
 -18  36  -3    1.80    2.50
  18 -36   3    4.40    4.70
 -36  18   3   -4.90    5.40
 -36  18   3   -0.60    3.00
 -16  35  -3   96.79   13.00
  35 -19  -3   92.19   13.70
 -35  19   3  116.49   15.20
 -35  19   3   86.39   13.20
  16 -35   3   92.49   13.40
  32 -19  -3   -7.30    4.90
 -13  32  -3    0.30    3.90
 -19 -13  -3    7.10    3.60
  32 -19  -3    3.00    5.40
 -32  19   3   -1.20    4.60
  13 -32   3    0.30    4.20
 -32  19   3    2.90    4.20
 -19 -10  -3  120.89    8.10
  29 -19  -3  128.09   13.70
 -10  29  -3  129.29   10.30
  29 -19  -3  113.59   12.10
  19  10   3  116.59    9.70
 -29  19   3  107.29   11.40
 -29  19   3  129.29   12.80
  10 -29   3  106.49   14.30
  10 -29   3  132.19   12.60
  26 -19  -3  449.26   25.10
  26 -19  -3  438.86   23.80
 -19  -7  -3  417.06   15.70
  -7  26  -3  421.66   18.70
  19   7   3  414.26   18.40
 -26  19   3  410.36   22.50
 -26  19   3  447.96   24.60
   7 -26   3  420.96   23.50
  -4  23  -3    0.90    2.20
  23 -19  -3    4.70    4.10
  23 -19  -3    1.50    2.40
 -19  -4  -3    1.30    1.50
 -23  19   3   -0.90    2.40
  19   4   3   -0.80    1.80
 -23  19   3    0.80    2.20
   4 -23   3    3.20    3.30
  20 -19  -3    1.90    2.90
  20 -19  -3    0.40    3.90
  -1  20  -3    1.60    2.40
 -19  -1  -3   -0.30    1.20
  19   1   3   -0.10    1.60
 -20  19   3   -3.60    2.00
 -20  19   3   -2.00    2.60
   1 -20   3    0.00    3.40
   2  17  -3   87.69    7.90
  17 -19  -3   80.69    8.30
 -19   2  -3   83.29    4.80
  17 -19  -3  105.09   10.60
  -2 -17   3   85.09    9.00
  19  -2   3   82.09    6.30
 -17  19   3   94.09    8.50
 -17  19   3  100.59   10.70
  14 -19  -3   45.90    7.00
 -19   5  -3   40.60    3.50
   5  14  -3   31.30    5.80
  -5 -14   3   47.10    6.20
 -14  19   3   44.00    8.00
 -14  19   3   46.60    7.10
  19  -5   3   41.80    4.40
  19  -5   3   39.10    3.70
  -5 -14   3   43.40    7.90
   8  11  -3   17.00    5.30
   8  11  -3   10.10    4.00
 -11  19   3   19.20    4.60
  19  -8   3   16.90    2.40
  19  -8   3   19.90    3.70
  -8 -11   3   19.50    5.60
  -8 -11   3   17.30    4.20
 -11  19   3   15.60    5.30
   8 -19  -3  203.08   11.70
  11   8  -3  233.98   15.30
  11   8  -3  210.08   13.90
 -11  -8   3  228.68   15.10
  -8  19   3  218.68   12.30
 -11  -8   3  242.98   13.70
  19 -11   3  229.18    6.60
  19 -11   3  222.38   11.50
  -8  19   3  222.78   15.60
  19 -11   3  214.98    6.60
  14   5  -3   30.00    6.90
   5 -19  -3   40.20    5.50
  14   5  -3   28.40    6.20
  -5  19   3   33.10    7.20
 -14  -5   3   29.70    5.90
  19 -14   3   24.40    4.60
 -14  -5   3   39.90    7.70
   2 -19  -3    0.20    1.80
  17   2  -3    1.80    3.10
  17   2  -3    3.50    2.80
  19 -17   3    2.20    2.20
 -17  -2   3    1.80    2.80
 -17  -2   3    2.80    2.60
  20  -1  -3   31.30    6.60
  20  -1  -3    7.10    3.60
  -1 -19  -3   11.40    3.50
  -1 -19  -3   18.40    3.70
 -20   1   3   13.80    4.10
 -20   1   3   15.00    5.20
  19 -20   3   13.40    4.10
  -4 -19  -3   15.30    3.40
  23  -4  -3   23.30    6.50
  -4 -19  -3   32.50    5.20
  23  -4  -3   25.50    6.70
 -23   4   3   24.70    6.30
 -23   4   3   23.80    5.90
  19 -23   3   29.80    6.60
  26  -7  -3   -0.80    3.10
  26  -7  -3    1.00    3.80
  -7 -19  -3    2.90    2.40
  -7 -19  -3    1.40    2.40
 -26   7   3    5.40    3.10
  19 -26   3    3.70    3.50
 -26   7   3   -2.30    3.00
  29 -10  -3   55.29   11.40
  29 -10  -3   59.59   10.30
 -19  29  -3   42.50    3.20
 -10 -19  -3   37.70    5.90
 -10 -19  -3   35.30    5.70
 -19  29  -3   40.80    3.40
 -29  10   3   29.00    7.00
 -29  10   3   73.79   10.90
  19 -29   3   43.80    8.40
  32 -13  -3   10.60    5.50
 -19  32  -3   10.80    2.60
 -19  32  -3   12.20    3.00
 -13 -19  -3   13.50    4.30
 -13 -19  -3    8.40    3.40
  32 -13  -3    9.50    5.60
 -32  13   3   12.60    6.10
 -32  13   3    9.60    5.40
  19 -32   3   19.00    6.90
 -19  35  -3    0.40    2.20
  35 -16  -3   -3.30    3.10
 -16 -19  -3   11.90    4.00
 -35  16   3   -2.90    4.50
 -35  16   3   -2.50    2.90
  19 -35   3    2.10    3.80
  38 -19  -3   -5.80    4.10
 -38  19   3    5.70    5.40
 -38  19   3   -0.40    3.00
  19 -38   3   -6.70    4.40
 -17  37  -3   15.60    4.00
  37 -20  -3   10.90    6.30
 -37  20   3   16.00    6.80
 -37  20   3   34.50    9.40
  17 -37   3   33.20    8.40
  34 -20  -3  103.69   14.90
 -14  34  -3   85.59    7.90
  14 -34   3   95.79   13.80
 -34  20   3  105.69   14.50
 -34  20   3  100.99   14.20
  31 -20  -3   38.90    9.10
 -11  31  -3   31.60    5.40
  31 -20  -3   19.60    7.90
 -20 -11  -3   36.00    5.20
 -31  20   3   37.30    7.90
  11 -31   3   26.10    6.70
  20  11   3   33.50    6.50
 -31  20   3   27.80    8.00
  28 -20  -3   22.20    8.70
  28 -20  -3   12.10    5.30
 -20  -8  -3   24.40    4.00
  -8  28  -3   21.20    4.40
 -28  20   3    9.70    4.50
  20   8   3   18.90    4.50
   8 -28   3   18.00    6.70
 -28  20   3   20.50    7.00
 -20  -5  -3  302.97   12.40
  25 -20  -3  289.97   18.60
  -5  25  -3  291.37   15.10
  25 -20  -3  327.07   20.90
  20   5   3  302.07   15.00
 -25  20   3  322.47   18.90
 -25  20   3  332.47   20.50
   5 -25   3  327.37   20.20
  -2  22  -3   80.89    7.50
  22 -20  -3   78.19   10.40
 -20  -2  -3   67.79    4.90
  22 -20  -3   88.79   12.40
  20   2   3   76.59    6.80
   2 -22   3   82.89   11.60
 -22  20   3   84.79    9.20
 -22  20   3   82.09   12.00
 -20   1  -3    4.80    1.70
   1  19  -3    2.60    2.20
  19 -20  -3    8.60    3.80
  19 -20  -3   -3.40    3.00
 -19  20   3    4.70    3.70
  20  -1   3    3.90    1.90
  20  -1   3    6.50    2.40
  -1 -19   3    3.60    3.40
 -19  20   3    5.90    2.80
  16 -20  -3    9.50    4.00
   4  16  -3   18.20    4.70
 -20   4  -3   12.70    2.40
  20  -4   3   12.30    2.50
 -16  20   3   10.60    3.90
  -4 -16   3    4.40    3.90
  20  -4   3   11.10    2.80
 -16  20   3    4.30    3.80
   7  13  -3    0.40    2.20
 -20   7  -3    0.00    1.20
   7  13  -3    6.00    3.60
  13 -20  -3    6.80    3.10
 -13  20   3    1.10    2.30
  -7 -13   3    4.30    3.40
 -13  20   3   -1.90    1.90
  20  -7   3    0.90    0.90
  20  -7   3    0.60    1.10
  -7 -13   3    1.30    1.70
  10  10  -3   18.80    5.10
  10  10  -3   15.40    4.80
 -10 -10   3   20.30    5.40
 -10  20   3   14.30    4.20
 -10  20   3    9.30    4.20
  20 -10   3   13.30    3.50
  20 -10   3   16.70    2.10
 -10 -10   3   18.00    4.50
  13   7  -3   46.80    8.30
  13   7  -3   78.99    8.40
   7 -20  -3   57.99    6.30
 -13  -7   3   75.69    7.40
  -7  20   3   49.50    9.00
  -7  20   3   59.79    6.40
  20 -13   3   55.79    6.00
 -13  -7   3   56.09    9.10
   4 -20  -3   52.29    5.50
  16   4  -3   44.60    8.20
  16   4  -3   46.00    7.80
  20 -16   3   44.30    6.10
 -16  -4   3   51.39    8.20
 -16  -4   3   35.90    7.20
  -4  20   3   53.39    9.60
   1 -20  -3    6.00    2.50
   1 -20  -3    5.30    2.40
  19   1  -3   -0.80    2.70
  19   1  -3    9.20    4.60
 -19  -1   3   14.50    5.30
  20 -19   3    7.20    3.30
 -19  -1   3    4.60    3.10
  -2 -20  -3   37.80    6.00
  -2 -20  -3   39.80    5.60
  22  -2  -3   45.50    8.90
  22  -2  -3   51.49   10.10
 -22   2   3   42.70    7.40
  20 -22   3   50.49    7.90
 -22   2   3   30.90    7.00
  25  -5  -3    5.40    3.50
  -5 -20  -3   -1.20    2.20
  25  -5  -3   -1.40    3.40
  -5 -20  -3    3.00    2.70
  20 -25   3    1.20    2.70
 -25   5   3    4.00    3.80
 -25   5   3   -5.20    2.40
  28  -8  -3   16.20    5.90
  -8 -20  -3   19.90    4.50
  28  -8  -3   22.20    8.20
 -28   8   3   13.40    5.50
  20 -28   3    6.90    4.30
 -20  31  -3   -0.50    1.30
 -11 -20  -3    1.10    2.60
 -20  31  -3    2.80    1.50
  31 -11  -3    3.60    4.40
  31 -11  -3    1.50    5.60
 -11 -20  -3   -0.90    2.70
  20 -31   3    1.40    4.20
 -31  11   3   -0.50    3.80
 -31  11   3    0.30    3.40
 -20  34  -3    2.90    2.10
 -14 -20  -3    4.20    3.60
  34 -14  -3    1.70    4.50
 -20  34  -3    2.20    1.80
 -34  14   3   -1.70    3.10
  20 -34   3    4.20    4.60
 -34  14   3    4.90    5.00
 -17 -20  -3   -2.40    3.80
 -20  37  -3    2.90    2.70
 -20  37  -3   -0.40    2.30
  37 -17  -3    2.00    4.20
 -37  17   3    2.00    5.40
  20 -37   3   -4.60    3.20
  40 -20  -3   -1.60    5.00
 -20  40  -3   -0.70    2.70
 -40  20   3    0.20    3.60
  20 -40   3    7.00    4.90
 -40  20   3    7.70    6.40
 -18  39  -3    4.00    3.20
  39 -21  -3   10.90    5.50
 -39  21   3    4.20    4.10
  36 -21  -3   -0.20    3.80
 -15  36  -3   -2.10    2.50
 -36  21   3    4.00    5.30
  15 -36   3   -2.20    3.70
 -36  21   3    1.70    3.80
  33 -21  -3  254.87   19.60
  33 -21  -3  254.57   24.30
 -12  33  -3  240.78   13.50
  12 -33   3  230.78   18.20
 -33  21   3  245.98   18.40
  12 -33   3  216.08   18.20
 -33  21   3  240.18   18.60
 -21  -9  -3   33.20    5.00
  -9  30  -3   25.50    5.10
  30 -21  -3   23.00    7.50
  30 -21  -3   45.10    9.40
 -30  21   3   32.00    7.90
 -30  21   3   30.90    8.30
  21   9   3   27.80    6.00
  27 -21  -3  151.58   13.60
  -6  27  -3  155.58   10.50
 -21  -6  -3  121.39    7.80
  21   6   3  138.79   10.00
 -27  21   3  121.09   12.20
   6 -27   3  118.99   12.70
 -27  21   3  146.19   14.00
  -3  24  -3  126.89    9.60
  24 -21  -3  127.99   11.70
  24 -21  -3  148.89   13.60
 -21  -3  -3  122.99    7.20
 -24  21   3  113.09   11.90
   3 -24   3  155.78   13.60
  21   3   3  114.29    8.70
  21   3   3  120.19    8.90
 -24  21   3  131.69   11.60
   0  21  -3   74.99    7.50
  21 -21  -3  108.99   10.20
  21 -21  -3   81.99   11.80
 -21   0  -3   84.59    5.40
 -21  21   3   95.99   13.00
  21   0   3   94.29    7.20
 -21  21   3   89.79    9.30
  21   0   3   94.99    7.40
   0 -21   3   99.89   13.00
  18 -21  -3   18.30    5.00
   3  18  -3    7.50    3.80
 -21   3  -3    8.80    2.20
 -18  21   3   19.80    5.00
  -3 -18   3    6.00    3.30
  21  -3   3    7.80    2.50
  21  -3   3    8.90    2.60
 -18  21   3   15.00    6.00
  15 -21  -3  102.79    9.10
   6  15  -3  122.09   10.10
 -21   6  -3  103.89    6.20
 -15  21   3   96.79    8.90
  21  -6   3   91.49    6.00
 -15  21   3  127.69   12.00
  -6 -15   3   94.49    8.00
  -6 -15   3   97.99   10.10
  21  -6   3  110.99    7.60
   9  12  -3  111.89   10.70
   9  12  -3   97.99    9.40
  12 -21  -3  106.19   10.20
 -21   9  -3  107.19    6.80
 -12  21   3   97.39    8.60
  -9 -12   3  108.89    8.80
 -12  21   3   78.29   11.00
  -9 -12   3  119.79   10.80
  21  -9   3   93.59    5.30
  21  -9   3  103.79    7.60
   9 -21  -3    4.40    3.20
  12   9  -3    3.20    3.40
  12   9  -3   -0.20    2.30
  -9  21   3    8.00    4.20
  -9  21   3    4.00    2.80
 -12  -9   3   -0.50    2.70
  21 -12   3    2.10    1.90
 -12  -9   3    2.50    2.60
   6 -21  -3   29.20    5.20
  15   6  -3   46.80    8.10
  15   6  -3   28.80    6.80
  -6  21   3   27.00    7.40
 -15  -6   3   27.80    5.80
 -15  -6   3   22.10    6.00
  21 -15   3   26.20    4.70
  18   3  -3   27.50    7.10
  18   3  -3   31.00    6.70
   3 -21  -3   15.60    3.80
 -18  -3   3   27.50    6.80
  21 -18   3   30.90    5.50
 -18  -3   3   18.50    4.90
  21   0  -3    0.80    2.80
   0 -21  -3    9.10    3.20
  21   0  -3    2.50    3.20
   0 -21  -3    2.00    2.70
  21 -21   3    1.80    2.90
 -21   0   3    1.90    4.30
 -21   0   3    1.90    2.90
  24  -3  -3    9.60    5.40
  24  -3  -3    4.50    3.30
  -3 -21  -3    1.90    2.40
  -3 -21  -3   11.10    3.10
 -24   3   3    6.40    3.70
  21 -24   3    3.00    3.40
 -24   3   3    5.50    3.50
  -6 -21  -3  128.99    9.30
  27  -6  -3  138.89   13.60
  27  -6  -3  123.39   13.00
 -27   6   3  118.29   11.70
 -27   6   3  133.69   13.10
  21 -27   3  145.29   12.30
  30  -9  -3    1.30    4.10
  30  -9  -3   -6.20    4.20
  -9 -21  -3    0.00    2.20
  -9 -21  -3   -1.10    2.40
 -21  30  -3    1.10    0.80
  21 -30   3    0.60    2.70
 -30   9   3   15.90    5.60
 -30   9   3   -1.30    2.60
 -21  33  -3    7.80    2.40
  33 -12  -3    6.80    5.50
 -12 -21  -3   -0.70    3.10
 -21  33  -3    6.70    2.00
 -33  12   3   -3.70    4.40
  21 -33   3    1.90    3.50
 -33  12   3    5.70    4.60
 -15 -21  -3    1.40    3.70
  36 -15  -3    1.00    5.10
 -21  36  -3    6.80    2.50
 -21  36  -3    5.70    2.20
  21 -36   3   10.80    5.40
 -36  15   3    0.50    5.50
 -36  15   3    9.20    5.30
 -18 -21  -3    5.70    4.30
 -21  39  -3    0.50    2.60
  39 -18  -3   -0.40    4.90
 -21  39  -3    1.60    2.40
 -39  18   3    2.10    3.80
 -39  18   3    2.20    6.50
  21 -39   3    5.20    4.00
  41 -22  -3   48.50   12.30
 -19  41  -3   60.99    7.70
 -41  22   3   88.69   14.80
 -41  22   3   58.09   11.20
  19 -41   3   53.79   11.30
 -16  38  -3   25.60    5.70
  38 -22  -3   30.50    8.60
 -38  22   3   28.50    8.80
 -38  22   3   25.90    8.40
  16 -38   3   21.00    7.20
 -13  35  -3   22.30    5.20
  35 -22  -3    9.40    5.80
 -35  22   3   18.40    4.90
  22  13   3   14.50    5.50
  13 -35   3   27.20    8.10
  13 -35   3   18.30    7.80
 -35  22   3   19.50    7.80
 -22 -10  -3    6.30    3.20
  32 -22  -3   16.30    6.00
 -10  32  -3    4.50    3.00
 -32  22   3   11.30    5.40
  10 -32   3    0.20    5.30
 -32  22   3    1.60    3.30
  22  10   3    8.00    3.90
  22  10   3    5.50    4.50
  10 -32   3    4.50    4.00
  29 -22  -3   67.79   11.00
  -7  29  -3   82.59    7.90
  29 -22  -3   60.89   11.20
  22   7   3   76.99    9.30
  22   7   3   72.99    7.50
 -29  22   3   59.19   11.10
 -29  22   3   74.09   13.00
  -4  26  -3   27.30    5.70
  26 -22  -3   19.20    7.10
 -22  -4  -3   24.00    3.90
  26 -22  -3   31.40    7.40
  22   4   3   20.50    4.60
   4 -26   3   21.10    6.70
  22   4   3   25.40    5.10
 -26  22   3   23.40    6.70
 -26  22   3   22.70    6.50
  23 -22  -3   18.40    5.60
  -1  23  -3    8.70    3.60
  23 -22  -3   10.10    4.80
 -22  -1  -3   17.40    3.30
  22   1   3   15.10    3.90
  22   1   3    8.00    3.00
 -23  22   3   13.80    4.80
 -23  22   3   11.00    4.90
   1 -23   3   16.60    6.00
 -22   2  -3   23.00    3.50
   2  20  -3   23.60    5.00
  20 -22  -3   28.10    6.60
  22  -2   3   23.90    4.20
  22  -2   3   15.50    3.50
 -20  22   3   19.50    6.10
 -20  22   3   19.70    5.20
  -2 -20   3   21.50    6.00
  17 -22  -3    2.90    2.90
 -22   5  -3    1.80    1.50
   5  17  -3   -3.00    1.90
 -17  22   3    2.10    2.40
 -17  22   3    0.90    2.30
  22  -5   3   -1.40    1.40
  22  -5   3    0.80    1.30
  -5 -17   3    2.40    3.10
  14 -22  -3    2.90    2.60
 -22   8  -3    0.30    1.40
   8  14  -3    4.70    2.70
   8  14  -3    0.00    2.60
  22  -8   3   -1.70    1.70
 -14  22   3    1.50    2.50
  22  -8   3   -0.50    1.00
 -14  22   3    5.30    4.00
  -8 -14   3    1.10    1.80
  -8 -14   3   -2.80    3.10
  11  11  -3   11.50    4.90
  11  11  -3   15.40    4.60
 -22  11  -3   16.30    3.40
  22 -11   3    9.10    2.90
 -11  22   3   10.90    4.40
  22 -11   3   12.40    1.90
 -11 -11   3   12.90    3.60
 -11  22   3   13.00    4.00
 -11 -11   3   14.30    5.20
  14   8  -3   61.49    9.30
   8 -22  -3   60.99    6.60
  14   8  -3   54.69    9.00
  -8  22   3   71.29   11.40
 -14  -8   3   56.99    8.20
  22 -14   3   67.79    6.60
 -14  -8   3   79.69   11.40
   5 -22  -3    0.20    2.00
  17   5  -3    3.30    3.60
  17   5  -3    2.20    3.50
  22 -17   3    0.40    2.40
  -5  22   3   -0.10    2.90
 -17  -5   3    1.90    2.20
 -17  -5   3    3.60    3.60
  20   2  -3   36.90    8.20
  20   2  -3   31.70    7.40
   2 -22  -3   25.40    4.60
   2 -22  -3   30.10    5.30
 -20  -2   3   29.50    6.30
  22 -20   3   22.90    5.10
 -20  -2   3   34.70    7.80
  23  -1  -3   18.40    5.70
  -1 -22  -3   13.40    3.70
  23  -1  -3    5.60    4.20
  -1 -22  -3   10.00    3.20
 -23   1   3    1.50    4.20
  22 -23   3    6.50    3.80
 -23   1   3    8.40    4.20
  -4 -22  -3   -1.50    2.10
  26  -4  -3    3.10    4.20
  -4 -22  -3    4.50    3.20
  22 -26   3    2.70    3.40
 -26   4   3    4.50    3.90
 -26   4   3    5.60    3.20
  29  -7  -3   71.39   12.20
  29  -7  -3   52.09   10.00
  -7 -22  -3   32.30    5.80
  -7 -22  -3   47.10    6.60
  22 -29   3   57.09   10.10
 -29   7   3   62.59   10.70
 -29   7   3   38.20    8.20
 -22  32  -3   45.90    2.90
  32 -10  -3   85.89   13.40
 -22  32  -3   52.79    3.20
 -10 -22  -3   55.39    7.50
  22 -32   3   44.10    8.60
 -32  10   3   42.40    8.70
 -32  10   3   53.49    9.80
  35 -13  -3   18.40    5.80
 -13 -22  -3    9.40    4.20
 -22  35  -3    6.90    2.30
 -22  35  -3    4.30    2.10
  22 -35   3   15.60    5.80
 -35  13   3    0.40    4.00
 -16 -22  -3    1.70    3.90
 -22  38  -3    0.60    1.90
  38 -16  -3   -6.00    4.80
 -22  38  -3    1.50    2.30
 -38  16   3   -2.90    3.10
  41 -19  -3   -3.30    5.20
 -22  41  -3    6.50    3.40
 -19 -22  -3   -1.90    4.50
 -41  19   3   -0.20    4.70
 -41  19   3  -11.40    6.10
  22 -41   3    3.10    5.50
 -17  40  -3    3.10    3.30
  40 -23  -3    0.80    5.90
  17 -40   3   -0.20    4.20
 -40  23   3   -3.50    3.90
 -40  23   3    1.10    4.70
  37 -23  -3   79.49   13.50
 -14  37  -3   83.19    8.50
 -37  23   3   75.09   14.10
 -37  23   3   87.39   13.80
  14 -37   3   82.89   13.50
  14 -37   3   85.89   14.70
 -11  34  -3   55.99    7.80
  34 -23  -3   65.79   11.60
  11 -34   3   51.59   10.10
  23  11   3   59.09    9.20
  23  11   3   55.19    8.80
  11 -34   3   64.69   12.00
 -34  23   3   61.39   11.40
 -34  23   3   50.89   10.20
  31 -23  -3  103.09   14.40
 -23  -8  -3   81.39    7.20
  -8  31  -3   88.19    8.40
  31 -23  -3   81.69   12.80
  23   8   3   88.39    8.80
  23   8   3  102.79    9.30
 -31  23   3   83.69   13.00
 -31  23   3   78.89   12.50
   8 -31   3  109.59   15.30
  -5  28  -3   30.20    6.00
 -23  -5  -3   37.60    6.00
  28 -23  -3   44.00    8.90
  28 -23  -3   37.90    9.30
  23   5   3   50.09    7.20
   5 -28   3   40.40   10.50
 -28  23   3   20.30    6.90
 -28  23   3   45.50    9.10
  23   5   3   33.00    6.10
 -23  -2  -3   24.20    3.90
  -2  25  -3   31.00    6.10
  25 -23  -3   26.70    7.80
  25 -23  -3   28.50    6.40
  23   2   3   30.10    5.50
 -25  23   3   29.20    7.40
 -25  23   3   24.90    6.50
   2 -25   3   22.00    6.50
  23   2   3   28.40    5.40
 -23   1  -3    1.30    1.70
  22 -23  -3    5.40    3.50
   1  22  -3   -2.30    2.20
 -22  23   3    0.40    2.80
  -1 -22   3   -0.30    3.00
  23  -1   3   -0.40    1.90
 -22  23   3   -2.50    2.60
  23  -1   3   -0.30    1.60
  19 -23  -3    5.50    3.20
 -23   4  -3   14.10    3.00
   4  19  -3    7.90    3.50
 -19  23   3   11.60    4.90
  23  -4   3   14.10    3.40
  -4 -19   3    6.30    4.60
  23  -4   3   13.60    3.80
 -19  23   3   11.00    4.10
 -23   7  -3   14.60    3.00
  16 -23  -3    9.00    3.40
   7  16  -3   18.90    5.00
 -16  23   3   18.50    5.60
  23  -7   3   10.50    2.70
 -16  23   3   12.40    4.20
  23  -7   3   19.10    4.10
  -7 -16   3    6.60    5.20
  10  13  -3   16.00    4.80
  13 -23  -3   19.50    5.10
  10  13  -3    5.70    4.30
 -23  10  -3   15.20    3.30
 -10 -13   3   13.00    5.40
 -13  23   3   13.10    3.70
  23 -10   3   14.60    2.60
 -13  23   3   16.80    6.00
  23 -10   3   13.30    3.60
 -10 -13   3   16.30    4.20
  13  10  -3   57.49    9.50
  13  10  -3   32.60    7.10
 -13 -10   3   32.10    6.30
 -10  23   3   61.89   10.30
 -10  23   3   31.60    6.00
  23 -13   3   36.80    5.60
 -13 -10   3   50.49    9.10
  16   7  -3   29.20    7.50
  16   7  -3   26.60    6.40
   7 -23  -3   38.50    6.30
 -16  -7   3   46.40    9.20
  23 -16   3   27.10    5.10
 -16  -7   3   33.60    6.70
  -7  23   3   28.20    6.50
   4 -23  -3    2.80    2.40
  19   4  -3    9.40    4.80
  19   4  -3   -3.20    2.70
 -19  -4   3    9.90    4.20
 -19  -4   3    1.40    2.60
  23 -19   3    8.20    2.80
  22   1  -3   90.49   12.60
   1 -23  -3  113.19    8.50
   1 -23  -3   95.09    8.40
  22   1  -3  106.29   13.80
 -22  -1   3  114.19   11.80
  23 -22   3  105.49    9.50
 -22  -1   3   99.99   10.30
  25  -2  -3    5.40    4.80
  25  -2  -3    2.00    3.80
  -2 -23  -3    8.20    4.10
  -2 -23  -3    9.60    3.10
  23 -25   3    0.40    3.10
 -25   2   3    5.30    3.20
 -25   2   3    8.50    4.40
  -5 -23  -3    9.20    3.30
  28  -5  -3   -1.30    3.50
  28  -5  -3    2.70    4.50
  -5 -23  -3   10.00    4.30
 -28   5   3   15.60    5.90
 -28   5   3    3.40    3.70
  23 -28   3    4.70    3.60
  31  -8  -3   13.50    6.40
  31  -8  -3   20.80    8.00
  -8 -23  -3   14.90    4.20
 -31   8   3   29.40    8.00
 -31   8   3   27.60    7.10
  23 -31   3   27.20    6.70
 -23  34  -3   21.30    2.70
  34 -11  -3   30.60    8.40
 -11 -23  -3   20.90    5.50
 -23  34  -3   21.60    2.50
  23 -34   3   16.00    6.30
 -34  11   3   24.80    7.10
 -34  11   3   21.80    7.10
  37 -14  -3   10.60    5.30
 -23  37  -3    6.00    2.30
 -23  37  -3   -0.60    1.80
 -14 -23  -3    1.10    3.40
 -37  14   3   -1.40    5.30
 -37  14   3    2.00    3.90
 -17 -23  -3    7.10    4.60
  40 -17  -3    9.40    6.60
 -23  40  -3    3.80    2.90
 -23  40  -3    0.20    2.40
 -40  17   3   10.20    5.30
 -40  17   3   -4.40    5.90
  23 -40   3   -0.50    4.70
 -15  39  -3    2.20    3.50
  39 -24  -3    6.30    6.30
 -39  24   3    1.50    6.50
  15 -39   3   -3.40    5.90
 -39  24   3    5.10    5.00
  36 -24  -3   26.80    8.40
 -12  36  -3   15.50    4.80
  24  12   3   15.20    5.20
  12 -36   3   12.70    6.10
 -36  24   3   22.30    7.90
 -36  24   3   23.30    8.00
  12 -36   3    5.70    6.50
  33 -24  -3   10.70    5.00
  -9  33  -3    5.40    3.50
   9 -33   3    1.70    3.60
  24   9   3   12.80    4.40
 -33  24   3    5.30    4.40
  24   9   3    2.10    4.20
   9 -33   3    4.10    4.80
 -33  24   3    3.00    5.40
  30 -24  -3    3.10    5.10
  30 -24  -3    8.60    4.70
  -6  30  -3    3.40    3.60
 -24  -6  -3    0.00    2.40
  24   6   3    5.30    3.20
   6 -30   3    7.20    5.30
 -30  24   3   -0.90    4.00
  24   6   3    4.20    3.10
 -30  24   3    1.90    3.10
  27 -24  -3   40.10    9.00
 -24  -3  -3   43.00    5.50
  -3  27  -3   50.49    7.70
  27 -24  -3   32.60    7.70
 -27  24   3   42.50    9.40
   3 -27   3   52.49   10.20
  24   3   3   34.70    5.90
  24   3   3   49.99    7.40
 -27  24   3   52.89    9.40
 -24   0  -3   17.80    3.60
   0  24  -3   18.80    4.80
  24 -24  -3    7.00    4.20
  24 -24  -3    6.80    5.20
 -24  24   3   14.60    5.80
  24   0   3   14.10    3.90
   0 -24   3   17.80    6.70
  24   0   3   18.40    4.20
 -24  24   3   18.30    6.10
   3  21  -3   53.99    7.90
  21 -24  -3   68.89    9.80
 -24   3  -3   49.80    4.80
 -21  24   3   63.69    9.40
 -21  24   3   46.10    9.20
  24  -3   3   44.40    6.60
  -3 -21   3   71.49   11.00
  18 -24  -3    0.90    2.90
   6  18  -3    2.10    3.20
 -24   6  -3    3.10    1.80
  -6 -18   3   -0.30    3.20
 -18  24   3    1.30    3.90
  24  -6   3   -0.60    1.50
 -18  24   3    3.00    2.50
  24  -6   3    3.80    2.60
   9  15  -3   17.40    5.20
  15 -24  -3    6.50    3.10
 -24   9  -3   11.70    3.00
 -15  24   3    4.90    4.00
  -9 -15   3   12.90    4.00
  24  -9   3    6.00    1.70
 -15  24   3    8.30    3.80
  24  -9   3   11.40    3.60
  -9 -15   3   13.10    5.10
  12 -24  -3   10.80    3.70
  12  12  -3   10.70    4.90
 -24  12  -3   19.10    4.00
  12  12  -3   19.40    5.60
  24 -12   3   17.10    2.30
 -12  24   3   16.30    5.60
  24 -12   3   11.50    3.60
 -12  24   3   18.30    4.90
 -12 -12   3   15.80    5.40
 -12 -12   3   24.90    5.50
  15   9  -3    4.90    4.10
  15   9  -3   17.80    5.80
 -15  -9   3    8.90    3.50
 -15  -9   3    5.30    4.30
  -9  24   3    9.60    3.80
  24 -15   3   10.20    3.40
   6 -24  -3    9.60    3.30
  18   6  -3   -2.30    2.40
  18   6  -3   -1.60    3.80
 -18  -6   3    2.10    2.00
  -6  24   3    8.50    4.20
  24 -18   3    2.30    2.80
 -18  -6   3    0.10    3.60
  21   3  -3   40.60    8.30
  21   3  -3   26.90    6.50
   3 -24  -3   39.60    6.20
 -21  -3   3   30.80    6.90
 -21  -3   3   37.20    8.60
  24 -21   3   45.60    7.50
   0 -24  -3   11.00    3.60
  24   0  -3   11.40    5.30
  24   0  -3    6.40    4.80
 -24   0   3    6.80    5.00
  24 -24   3    8.40    4.20
 -24   0   3    9.00    4.30
  -3 -24  -3   41.50    6.50
  -3 -24  -3   44.90    6.90
  27  -3  -3   44.40    9.90
 -27   3   3   48.70    9.20
  24 -27   3   60.19    9.20
 -27   3   3   36.30    7.70
  30  -6  -3   -1.40    3.70
  30  -6  -3    4.80    4.90
  -6 -24  -3   -1.80    2.90
  24 -30   3    3.10    4.30
 -30   6   3   -1.40    5.50
 -30   6   3   -3.20    2.70
  -9 -24  -3   22.00    5.20
  33  -9  -3   13.60    6.30
  24 -33   3   22.10    7.00
 -33   9   3   26.00    6.80
 -33   9   3   25.10    8.10
 -24  36  -3   -2.20    1.20
 -12 -24  -3    0.60    3.40
 -24  36  -3    0.30    1.20
  36 -12  -3    5.10    4.50
  24 -36   3   -4.00    2.90
 -36  12   3   -8.30    2.80
  39 -15  -3    4.30    4.00
 -24  39  -3    3.90    2.20
 -24  39  -3    7.60    2.70
 -15 -24  -3    5.70    4.50
 -39  15   3    2.20    3.20
 -39  15   3   -0.10    6.70
  24 -39   3    5.10    5.40
  41 -25  -3   30.10   11.30
 -16  41  -3   34.90    7.00
 -41  25   3   38.10   10.50
  16 -41   3   22.90   10.80
 -41  25   3   42.00    9.00
  16 -41   3   37.20    9.40
 -13  38  -3   21.40    5.70
  38 -25  -3   20.20    8.30
 -38  25   3   22.30    8.20
 -38  25   3   31.40    7.60
  13 -38   3   20.60    7.80
  13 -38   3    9.60    7.50
 -10  35  -3  204.28   13.60
  35 -25  -3  205.28   17.80
  10 -35   3  221.08   18.60
 -35  25   3  236.48   18.50
 -35  25   3  220.38   18.20
  10 -35   3  214.18   19.50
  25  10   3  211.78   14.50
  -7  32  -3    1.60    2.80
  32 -25  -3    2.10    4.20
  32 -25  -3    3.60    6.80
  25   7   3   -0.80    3.00
  25   7   3    2.60    2.90
 -32  25   3   -0.30    4.70
   7 -32   3   15.00    7.00
 -32  25   3    0.90    3.30
  29 -25  -3   -1.40    4.00
 -25  -4  -3    0.40    2.30
  -4  29  -3    2.00    2.70
  29 -25  -3    4.00    4.20
 -29  25   3    4.70    4.70
 -29  25   3    0.00    3.70
  25   4   3   -1.00    2.30
   4 -29   3   -1.50    3.90
  25   4   3    7.30    3.60
  -1  26  -3   35.40    6.50
 -25  -1  -3   22.30    4.00
  26 -25  -3   20.90    7.10
  26 -25  -3   22.40    6.40
  25   1   3   23.30    5.40
  25   1   3   22.10    4.90
 -26  25   3   31.30    7.30
   1 -26   3   34.60    8.80
 -26  25   3   14.20    5.50
  23 -25  -3   -3.60    2.80
 -25   2  -3    4.50    2.10
   2  23  -3   -2.20    2.70
  25  -2   3    4.60    2.80
  25  -2   3   -0.10    2.00
 -23  25   3    4.90    4.20
 -23  25   3    4.40    3.60
  20 -25  -3    3.10    3.30
   5  20  -3   -0.60    2.90
 -25   5  -3   -0.70    1.80
  25  -5   3   -1.10    1.70
  25  -5   3   -0.20    2.00
 -20  25   3   -6.40    2.20
 -20  25   3   -3.90    2.90
  -5 -20   3   -3.50    2.30
 -25   8  -3  596.54   21.30
  17 -25  -3  614.14   26.90
   8  17  -3  625.84   27.00
 -17  25   3  599.14   26.40
  25  -8   3  609.54   20.80
 -17  25   3  566.74   29.40
  -8 -17   3  620.24   29.80
  25  -8   3  598.04   23.70
  11  14  -3    4.20    3.10
 -25  11  -3    1.70    2.20
  14 -25  -3   -1.90    1.90
  11  14  -3    5.40    4.70
  25 -11   3    3.90    2.80
  25 -11   3    5.90    1.50
 -11 -14   3    0.20    3.60
 -14  25   3    0.00    3.40
 -11 -14   3   -0.40    1.90
 -14  25   3    9.60    4.10
  14  11  -3    1.10    3.20
  11 -25  -3    9.60    3.80
  14  11  -3    2.40    3.70
 -25  14  -3   -2.70    1.90
 -11  25   3    3.50    2.70
 -14 -11   3    1.80    2.40
 -11  25   3   -1.00    2.20
 -14 -11   3    3.50    3.70
  25 -14   3   -1.90    1.80
  17   8  -3   10.70    5.10
  17   8  -3    5.20    3.40
 -17  -8   3    5.50    3.10
  -8  25   3    1.90    3.30
 -17  -8   3    8.90    6.00
  25 -17   3    6.60    3.50
  20   5  -3   28.00    7.50
   5 -25  -3   25.40    5.60
  20   5  -3   46.40    9.20
  25 -20   3   34.10    6.20
 -20  -5   3   35.20    7.00
 -20  -5   3   38.00    8.60
  23   2  -3   41.90    8.20
   2 -25  -3   27.90    5.40
  23   2  -3   18.20    6.60
 -23  -2   3   30.90    8.10
 -23  -2   3   25.20    6.50
  25 -23   3   24.40    5.70
  26  -1  -3   27.70    7.70
  -1 -25  -3   37.10    6.40
 -26   1   3   37.40    8.10
 -26   1   3   43.90    8.90
  25 -26   3   31.40    7.00
  -4 -25  -3   18.70    5.80
  29  -4  -3   13.60    6.00
  -4 -25  -3    7.90    3.70
 -29   4   3   10.20    4.60
  25 -29   3    4.90    4.10
 -29   4   3   13.20    7.10
  32  -7  -3    1.00    4.20
  -7 -25  -3    4.20    3.30
 -32   7   3    1.80    2.80
 -32   7   3   -2.40    4.50
  25 -32   3    2.10    3.70
 -10 -25  -3    2.80    3.10
  35 -10  -3    4.00    5.40
  25 -35   3    0.00    3.50
 -35  10   3   -0.70    4.10
 -35  10   3    3.90    4.10
 -25  38  -3    5.70    2.10
  38 -13  -3   10.70    6.70
 -13 -25  -3   16.00    5.70
 -25  38  -3    4.70    1.90
  25 -38   3    4.40    4.80
 -38  13   3    8.20    6.80
 -38  13   3   13.00    5.50
 -25  41  -3    1.40    2.20
 -16 -25  -3    8.20    5.10
  41 -16  -3   -4.60    6.30
 -25  41  -3    2.90    2.50
  25 -41   3   -5.30    4.10
 -41  16   3    4.00    4.70
 -14  40  -3   11.00    5.30
  40 -26  -3   12.60    5.50
 -40  26   3   -1.00    5.60
  14 -40   3   20.00    6.90
  14 -40   3    9.10    9.20
 -40  26   3    5.60    6.00
 -11  37  -3    7.20    4.40
  37 -26  -3   10.90    6.70
  11 -37   3   14.80    6.40
  26  11   3   16.80    5.80
 -37  26   3    5.20    5.70
  11 -37   3    8.60    7.40
  -8  34  -3   -2.80    3.00
  34 -26  -3   11.20    5.20
  26   8   3    3.70    3.40
   8 -34   3    0.60    4.90
 -34  26   3    5.70    5.40
 -34  26   3    6.90    4.40
   8 -34   3   14.30    7.10
  26   8   3   -0.50    3.30
  31 -26  -3   46.90    9.50
  31 -26  -3   49.60   10.10
  -5  31  -3   46.20    8.00
  26   5   3   59.99    8.80
 -31  26   3   51.69    9.90
   5 -31   3   58.29   11.10
 -31  26   3   44.30    9.70
  26   5   3   59.79    8.70
  28 -26  -3   24.10    7.00
  -2  28  -3   18.90    4.70
  28 -26  -3   28.80    7.50
 -26  -2  -3   20.30    4.10
 -28  26   3   25.00    7.90
 -28  26   3   25.60    7.00
   2 -28   3   23.90    8.40
  26   2   3   25.90    5.90
  26   2   3   26.30    5.80
   1  25  -3   11.30    4.20
 -26   1  -3    9.80    3.60
  25 -26  -3   22.40    5.90
  -1 -25   3   10.40    5.30
  26  -1   3   23.70    4.90
  26  -1   3   23.80    4.70
 -25  26   3   17.00    6.30
 -25  26   3   20.40    6.30
 -26   4  -3   -2.50    1.90
   4  22  -3   -1.30    2.60
  22 -26  -3    6.50    4.10
 -22  26   3    3.10    3.90
  26  -4   3    0.20    2.10
  26  -4   3   -2.80    1.70
 -22  26   3    0.80    3.30
  -4 -22   3   -1.20    3.50
  19 -26  -3    5.90    3.90
 -26   7  -3   -0.20    1.60
   7  19  -3    1.50    2.90
 -19  26   3    1.80    3.50
  26  -7   3    2.30    1.50
 -19  26   3    1.40    2.60
  -7 -19   3    3.10    4.50
  26  -7   3   -0.30    2.30
 -26  10  -3    4.20    2.40
  10  16  -3    0.40    2.60
  16 -26  -3   -1.20    3.10
  26 -10   3   -2.00    1.70
  26 -10   3   -2.00    1.40
 -16  26   3    0.60    2.30
 -16  26   3   -1.40    3.40
 -10 -16   3    6.10    5.10
  13 -26  -3  118.59   10.40
  13  13  -3  108.19   11.90
  13  13  -3  107.29   10.70
 -26  13  -3  111.29    8.30
 -13 -13   3  107.49   14.10
 -13  26   3  104.29   10.00
  26 -13   3  106.39    5.60
  26 -13   3  131.99    9.90
 -13 -13   3  114.09   10.10
 -13  26   3  114.79   14.90
  16  10  -3    5.50    3.50
 -26  16  -3   -1.30    2.10
  16  10  -3   -0.20    2.70
 -16 -10   3    0.20    2.30
 -10  26   3   -8.10    2.60
 -16 -10   3   -1.60    3.50
  26 -16   3    0.10    2.40
  19   7  -3   75.69   12.00
  19   7  -3   63.99   10.00
   7 -26  -3   54.69    9.00
  26 -19   3   56.29    8.00
 -19  -7   3   68.19    9.40
 -19  -7   3   69.99   11.50
  -7  26   3   73.59   12.00
   4 -26  -3   71.19    7.50
  22   4  -3   89.59   12.60
 -22  -4   3   96.79   13.10
  26 -22   3   90.49    9.30
 -22  -4   3   63.89    9.30
   1 -26  -3   63.69    8.30
  25   1  -3   70.59   11.70
   1 -26  -3   54.29    8.50
 -25  -1   3   64.29    9.80
  26 -25   3   60.49    9.10
 -25  -1   3   58.49   10.50
  -2 -26  -3   38.10    6.70
  28  -2  -3   39.70    9.20
  -2 -26  -3   29.70    6.90
 -28   2   3   35.70    8.30
  26 -28   3   46.20    8.50
 -28   2   3   44.40    8.20
  -5 -26  -3   13.70    4.60
  31  -5  -3   13.90    6.60
 -31   5   3    8.80    4.90
 -31   5   3    9.60    5.30
  26 -31   3   14.00    5.50
  -8 -26  -3    5.00    3.50
  34  -8  -3   10.00    6.10
 -34   8   3   10.10    6.20
 -34   8   3    3.40    3.50
  26 -34   3    6.60    4.60
  37 -11  -3   -0.50    5.40
 -11 -26  -3    3.60    3.80
 -37  11   3   -6.90    5.50
  26 -37   3    8.00    4.80
 -37  11   3   -3.40    3.10
 -26  40  -3   -0.10    1.70
 -26  40  -3    0.40    1.60
 -14 -26  -3    3.10    4.40
  40 -14  -3   -8.70    5.70
  26 -40   3   -6.70    4.50
 -40  14   3   -2.70    6.90
 -40  14   3   -4.50    3.70
  39 -27  -3   -1.90    5.00
 -12  39  -3   18.10    5.50
  12 -39   3   10.50    7.50
 -39  27   3    3.40    4.70
 -39  27   3    1.20    6.50
  27  12   3    7.30    5.00
  -9  36  -3    1.00    3.60
  36 -27  -3    4.40    5.60
   9 -36   3   -2.90    4.30
  27   9   3    3.40    7.10
  27   9   3   10.90    4.90
 -36  27   3   -2.00    2.80
   9 -36   3   -1.60    5.00
 -36  27   3   -3.60    5.30
  -6  33  -3   20.90    5.50
  33 -27  -3   33.00    8.60
   6 -33   3   29.30    9.30
 -33  27   3   17.70    6.20
  27   6   3   16.20    5.30
 -33  27   3   36.50    8.50
  27   6   3   17.40    5.20
  -3  30  -3    4.70    3.80
  30 -27  -3    2.20    3.60
 -27  -3  -3    9.60    3.70
  30 -27  -3    3.00    5.40
 -30  27   3   -1.10    3.40
 -30  27   3    2.10    4.80
  27   3   3    2.10    3.00
  27   3   3    4.60    3.50
   0  27  -3    1.00    3.10
 -27   0  -3    5.20    2.60
  27 -27  -3    9.00    4.00
  27   0   3    0.50    2.60
  27   0   3    0.30    2.60
 -27  27   3    1.90    4.10
   0 -27   3    4.10    5.10
 -27  27   3    6.50    4.50
   3  24  -3   80.39   10.20
  24 -27  -3   91.59   12.20
  27  -3   3   70.49    7.10
 -24  27   3   67.99   11.80
  27  -3   3   85.79    8.40
  -3 -24   3   47.30    9.90
 -24  27   3   89.79   12.10
  21 -27  -3  108.89   11.00
   6  21  -3  118.89   11.00
 -27   6  -3  118.59    8.10
 -21  27   3  135.89   12.00
  27  -6   3  120.19    8.50
 -21  27   3  137.39   13.70
  27  -6   3  113.09    9.60
  -6 -21   3  122.29   12.90
 -27   9  -3    8.50    2.60
   9  18  -3    6.10    3.00
  18 -27  -3    1.60    2.50
  27  -9   3    0.90    2.00
  27  -9   3   12.70    4.00
 -18  27   3    2.90    2.70
 -18  27   3    0.50    3.10
  -9 -18   3   -3.80    3.40
  15 -27  -3  136.29   11.60
 -27  12  -3  123.79    8.80
  12  15  -3  112.79   10.90
  12  15  -3  128.99   13.10
 -15  27   3  118.69   10.80
  27 -12   3  124.59    6.80
 -12 -15   3  128.29   12.50
 -15  27   3  111.09   14.40
  27 -12   3  104.89    9.30
  12 -27  -3   -2.30    2.60
  15  12  -3   -2.20    3.20
  15  12  -3   -4.50    3.10
 -27  15  -3    0.00    2.20
 -15 -12   3    2.20    4.10
  27 -15   3    1.60    0.80
 -12  27   3    2.20    3.10
 -15 -12   3    1.20    2.10
 -12  27   3   -0.40    2.40
  27 -15   3    6.80    3.00
  18   9  -3   19.10    6.00
  18   9  -3   17.20    5.90
  -9  27   3   17.50    6.00
 -18  -9   3   10.80    4.30
  27 -18   3   13.50    4.50
 -18  -9   3   14.80    6.30
  21   6  -3   12.00    4.90
   6 -27  -3   27.00    6.00
  21   6  -3   26.70    8.90
 -21  -6   3   28.90    8.00
  27 -21   3   27.10    6.50
  -6  27   3   30.00    7.90
 -21  -6   3   23.20    6.30
  24   3  -3   30.00    7.90
   3 -27  -3   17.00    5.30
   3 -27  -3   35.40    6.20
 -24  -3   3   33.80    8.70
 -24  -3   3   27.00    6.70
  27 -24   3   17.90    5.40
   0 -27  -3   17.60    4.50
   0 -27  -3   14.20    5.60
  27   0  -3   23.30    6.90
  27 -27   3   18.20    5.60
 -27   0   3   21.50    6.40
  30  -3  -3    8.70    5.90
  -3 -27  -3    3.90    3.30
 -30   3   3    6.30    3.70
  27 -30   3   12.20    4.90
 -30   3   3    6.80    4.80
  -6 -27  -3    3.90    3.90
  33  -6  -3    3.70    5.10
 -33   6   3    4.90    3.50
  27 -33   3    3.70    4.40
 -33   6   3    7.90    6.00
  -9 -27  -3   -1.70    3.60
  36  -9  -3   -3.40    4.10
 -36   9   3    6.10    4.30
 -36   9   3   -4.50    4.60
  27 -36   3    7.90    4.80
 -12 -27  -3    5.20    4.60
  39 -12  -3   12.20    6.70
 -39  12   3    8.90    5.40
  27 -39   3    7.00    5.70
 -39  12   3    0.00    6.50
 -10  38  -3   15.60    5.90
  38 -28  -3   23.70    8.10
 -38  28   3   21.10    8.30
 -38  28   3    6.80    4.90
  28  10   3   17.40    6.10
  10 -38   3    7.00    7.40
  10 -38   3    5.20    5.20
  35 -28  -3    3.50    4.60
  -7  35  -3    1.00    4.00
 -35  28   3   -0.60    4.70
  28   7   3   -2.40    3.90
 -35  28   3   11.40    4.70
   7 -35   3    4.80    7.00
  28   7   3    0.00    2.80
  -4  32  -3   18.80    5.60
  28   4   3   19.70    5.60
 -32  28   3   24.60    7.30
   4 -32   3   31.60    8.70
  28   4   3   33.50    6.70
 -32  28   3   31.30    8.50
  29 -28  -3  105.99   14.20
 -28  -1  -3   81.39    8.30
  -1  29  -3  105.89   10.50
 -29  28   3  109.39   14.40
   1 -29   3  118.39   16.70
  28   1   3   86.29    9.10
 -29  28   3   99.89   14.40
  28   1   3  102.89    9.20
 -28   2  -3    2.40    2.40
  26 -28  -3    9.50    4.60
   2  26  -3    3.00    3.30
  -2 -26   3    1.10    5.20
  28  -2   3    7.70    3.40
 -26  28   3    0.00    3.70
 -26  28   3    2.40    3.40
  28  -2   3   -0.20    2.40
 -28   5  -3   52.39    5.80
   5  23  -3   48.60    8.50
  23 -28  -3   50.49    8.90
  28  -5   3   41.00    6.10
  -5 -23   3   50.39   10.30
  28  -5   3   58.19    8.10
 -23  28   3   42.60    9.10
 -23  28   3   52.89    8.80
   8  20  -3    6.90    3.80
  20 -28  -3    6.20    4.40
  28  -8   3   11.60    3.80
 -20  28   3    5.50    4.10
 -20  28   3    7.60    5.10
  -8 -20   3    7.10    5.20
  28  -8   3    5.80    2.40
 -28  11  -3   -0.30    2.30
  11  17  -3    0.90    3.60
  17 -28  -3    2.10    3.00
 -11 -17   3   -0.10    3.80
 -17  28   3    2.80    3.50
 -17  28   3   -0.70    3.80
  28 -11   3   -1.50    1.60
  28 -11   3    5.10    3.30
  14 -28  -3   -0.10    2.60
  14  14  -3    5.40    4.20
  14  14  -3   -2.20    3.00
  28 -14   3    3.30    1.50
 -14 -14   3    2.60    2.50
 -14  28   3    2.00    3.90
 -14 -14   3   -1.60    3.60
 -14  28   3    0.30    2.80
  28 -14   3    8.50    3.80
  11 -28  -3    1.10    2.80
 -28  17  -3   10.20    4.30
 -17 -11   3    7.20    5.70
 -17 -11   3    0.20    2.10
 -11  28   3   11.40    4.40
  28 -17   3    4.20    3.40
  20   8  -3   -4.30    3.20
  20   8  -3   -3.10    3.50
  28 -20   3   -0.70    2.10
  -8  28   3    0.90    3.30
 -20  -8   3   -0.60    4.30
 -20  -8   3    1.80    2.70
   5 -28  -3   91.19    8.60
  23   5  -3  105.79   14.40
  28 -23   3  102.99   10.50
 -23  -5   3   99.49   10.50
 -23  -5   3  117.09   14.90
   2 -28  -3   57.09    8.20
  26   2  -3   57.49   10.80
 -26  -2   3   49.50   10.10
  28 -26   3   50.99    8.70
 -26  -2   3   42.60    8.20
  29  -1  -3   23.00    8.10
  -1 -28  -3   17.10    5.30
  28 -29   3   37.30    8.20
 -29   1   3   24.40    7.20
 -29   1   3   45.40    8.70
  -4 -28  -3    0.30    3.60
  32  -4  -3   -1.40    3.80
  28 -32   3    0.90    3.20
 -32   4   3    0.50    3.40
 -32   4   3    3.50    3.70
  35  -7  -3  146.29   15.70
  -7 -28  -3  123.99   11.00
 -35   7   3  143.49   13.70
 -10 -28  -3    7.70    4.20
  38 -10  -3   10.90    6.20
 -38  10   3    3.00    6.50
 -38  10   3   -3.50    3.10
  28 -38   3    0.90    4.10
  40 -29  -3   46.50   12.30
 -40  29   3   62.19   12.70
  29  11   3   60.79   10.30
 -40  29   3   77.89   13.60
  11 -40   3   56.59   12.30
  -8  37  -3   12.20    5.00
  37 -29  -3   18.20    6.70
 -37  29   3   17.00    5.40
  29   8   3   16.10    5.60
   8 -37   3   23.30    8.30
 -37  29   3   13.90    6.90
   8 -37   3   15.90    7.00
  34 -29  -3    6.50    5.70
  -5  34  -3    3.30    4.30
   5 -34   3    4.90    6.00
  29   5   3   -3.00    3.30
  29   5   3   -1.10    3.20
 -34  29   3    4.70    5.00
 -34  29   3    3.90    5.00
  -2  31  -3   10.30    5.10
  31 -29  -3   12.30    5.20
   2 -31   3   11.30    7.80
  29   2   3    4.00    3.50
 -31  29   3    7.90    4.30
 -31  29   3    6.10    4.70
   1  28  -3   14.60    4.90
  29  -1   3    4.10    3.50
  29  -1   3   16.30    4.30
 -28  29   3    8.10    5.20
  -1 -28   3   17.20    7.40
   4  25  -3   15.70    5.30
  25 -29  -3   16.90    5.60
 -29   4  -3   16.50    4.10
  29  -4   3   32.80    5.70
  -4 -25   3   17.80    7.00
  29  -4   3   22.30    5.50
 -25  29   3    8.40    5.30
 -25  29   3   23.90    6.90
   7  22  -3   50.99    8.70
 -29   7  -3   43.60    5.90
  22 -29  -3   47.20    9.20
  29  -7   3   43.60    7.20
  -7 -22   3   65.19   11.80
 -22  29   3   46.40    9.10
 -22  29   3   42.90    9.60
 -29  10  -3  111.09    8.30
  10  19  -3  104.79   10.50
  19 -29  -3   99.59   10.30
 -10 -19   3  114.79   14.90
  29 -10   3   90.99    7.10
 -19  29   3   84.89   11.40
  29 -10   3  103.29    9.50
 -19  29   3  101.99   14.10
 -29  13  -3    2.50    3.10
  16 -29  -3    1.60    2.90
  13  16  -3   -0.90    5.00
  13  16  -3    7.80    4.80
 -16  29   3    4.00    3.80
 -16  29   3    8.70    4.50
  29 -13   3    3.00    1.80
 -13 -16   3   -4.50    2.20
  29 -13   3   -1.20    2.20
  16  13  -3    9.40    4.40
  13 -29  -3   20.10    5.20
 -29  16  -3   21.00    4.50
  16  13  -3   21.20    6.90
  29 -16   3   20.30    5.30
 -16 -13   3   17.80    6.90
  29 -16   3   23.40    2.00
 -13  29   3   25.30    7.50
 -16 -13   3   26.10    6.20
  19  10  -3   11.30    5.00
 -29  19  -3   15.80    4.70
  19  10  -3    6.00    4.20
  10 -29  -3   13.30    4.30
 -19 -10   3    3.50    4.90
 -19 -10   3    8.90    4.20
 -10  29   3    6.60    4.90
  29 -19   3    3.60    3.20
  22   7  -3   58.89   10.90
  22   7  -3   84.29   12.60
  29 -22   3   59.09    8.60
 -22  -7   3   78.09   13.30
 -22  -7   3   74.09   10.70
  -7  29   3   75.19   12.50
   4 -29  -3   25.90    6.00
  25   4  -3   55.59   11.40
 -25  -4   3   38.50    9.10
 -25  -4   3   32.50    7.00
  29 -25   3   31.10    6.90
  28   1  -3   -1.70    4.20
   1 -29  -3    3.20    3.70
 -28  -1   3    2.60    3.40
  29 -28   3    8.70    4.10
 -28  -1   3    9.20    5.40
  31  -2  -3   13.70    7.10
  -2 -29  -3   18.30    5.40
 -31   2   3   11.20    5.60
  29 -31   3   16.30    6.10
 -31   2   3   21.30    6.90
  -5 -29  -3   14.00    4.90
  34  -5  -3   11.60    6.50
 -34   5   3   13.20    5.50
  -8 -29  -3   16.00    6.20
  37  -8  -3   15.80    7.10
 -37   8   3   37.40    8.90
  29 -37   3   38.00    8.10
 -37   8   3   23.20    9.30
 -11 -29  -3   52.49    8.80
  40 -11  -3   39.40   10.70
  29 -40   3   60.59   11.80
 -40  11   3   68.39   12.00
  -9  39  -3    2.70    5.20
  39 -30  -3   -2.60    5.90
   9 -39   3    6.00    8.00
  30   9   3   -0.30    3.70
 -39  30   3   -0.20    4.20
  36 -30  -3   49.20   11.10
  -6  36  -3   47.70   10.10
 -36  30   3   46.30   13.60
   6 -36   3   30.10    9.70
 -36  30   3   16.00    8.40
  30   6   3   42.60    8.00
  30   6   3   62.99   10.60
  30   3   3   10.20    5.10
  30   3   3   10.70    5.00
 -33  30   3    8.20    5.60
   3 -33   3   13.90    7.40
 -33  30   3    3.90    6.30
  30 -30  -3    1.70    3.80
   0  30  -3   -1.70    3.90
   0 -30   3    2.50    6.60
  30   0   3   -3.50    2.70
 -30  30   3    8.60    5.10
[truncated: 217,693 more chars]
