# Supplementary material for: The Tris(pentafluorophenyl)methylium Cation: Isolation and Reactivity
Source: Angew Chem Int Ed Engl. 2022 May 16;61(28):e202203777. doi: 10.1002/anie.202203777 (PMC9401592; doi:10.1002/anie.202203777)
Supplement: Supplementary file 2 — Supporting Information [file ANIE-61-0-s003.cif]

data_run_c2-c_a
_audit_creation_date               2022-01-13
_audit_creation_method
;
Olex2 1.5
(compiled 2021.12.09 svn.r5202d8cf for OlexSys, GUI svn.r6439)
;
_shelx_SHELXL_version_number       '2016/6'
loop_
  _audit_author_name
  _audit_author_email
  _audit_author_address
 'Hoffmann, K.F.' k.hoffmann@fu-berlin.de
;
FU Berlin
Inorganic Chemistry
Fabeckstr 34/36
Berlin
14195 
Germany
;

_audit_contact_author_address      ?
_audit_contact_author_email        ?
_audit_contact_author_name         ''
_audit_contact_author_phone        ?
_publ_contact_author_id_orcid      ?
_publ_section_references
;
Dolomanov, O.V., Bourhis, L.J., Gildea, R.J, Howard, J.A.K. & Puschmann, H.
 (2009), J. Appl. Cryst. 42, 339-341.

Sheldrick, G.M. (2008). Acta Cryst. A64, 112-122.

Sheldrick, G.M. (2015). Acta Cryst. A71, 3-8.
;
_chemical_name_common              ?
_chemical_name_systematic          ?
_chemical_formula_moiety           'Al F20 O4 Te4, C19 F15'
_chemical_formula_sum              'C19 Al F35 O4 Te4'
_chemical_formula_weight           1494.57
_chemical_melting_point            ?
loop_
  _atom_type_symbol
  _atom_type_description
  _atom_type_scat_dispersion_real
  _atom_type_scat_dispersion_imag
  _atom_type_scat_source
 'Al' 'Al' 0.0645 0.0514 'International Tables Vol C Tables 4.2.6.8 and 6.1.1.4'
 'C' 'C' 0.0033 0.0016 'International Tables Vol C Tables 4.2.6.8 and 6.1.1.4'
 'F' 'F' 0.0171 0.0103 'International Tables Vol C Tables 4.2.6.8 and 6.1.1.4'
 'O' 'O' 0.0106 0.0060 'International Tables Vol C Tables 4.2.6.8 and 6.1.1.4'
 'Te' 'Te' -0.5308 1.6751
 'International Tables Vol C Tables 4.2.6.8 and 6.1.1.4'

_shelx_space_group_comment
;
The symmetry employed for this shelxl refinement is uniquely defined
by the following loop, which should always be used as a source of
symmetry information in preference to the above space-group names.
They are only intended as comments.
;
_space_group_crystal_system        'monoclinic'
_space_group_IT_number             15
_space_group_name_H-M_alt          'C 1 2/c 1'
_space_group_name_Hall             '-C 2yc'
loop_
  _space_group_symop_operation_xyz
 'x, y, z'
 '-x, y, -z+1/2'
 'x+1/2, y+1/2, z'
 '-x+1/2, y+1/2, -z+1/2'
 '-x, -y, -z'
 'x, -y, z-1/2'
 '-x+1/2, -y+1/2, -z'
 'x+1/2, -y+1/2, z-1/2'

_cell_length_a                     13.8399(18)
_cell_length_b                     20.2923(18)
_cell_length_c                     14.0013(15)
_cell_angle_alpha                  90
_cell_angle_beta                   115.648(5)
_cell_angle_gamma                  90
_cell_volume                       3544.7(7)
_cell_formula_units_Z              4
_cell_measurement_reflns_used      9575
_cell_measurement_temperature      100
_cell_measurement_theta_max        26.377
_cell_measurement_theta_min        2.575
_shelx_estimated_absorpt_T_max     ?
_shelx_estimated_absorpt_T_min     ?
_exptl_absorpt_coefficient_mu      3.500
_exptl_absorpt_correction_T_max    0.7454
_exptl_absorpt_correction_T_min    0.5481
_exptl_absorpt_correction_type     multi-scan
_exptl_absorpt_process_details
;
SADABS-2016/2 (Bruker,2016/2) was used for absorption correction.
wR2(int) was 0.1342 before and 0.0593 after correction.
The Ratio of minimum to maximum transmission is 0.7353.
The \l/2 correction factor is Not present.
;
_exptl_absorpt_special_details     ?
_exptl_crystal_colour              'clear violet'
_exptl_crystal_colour_lustre       clear
_exptl_crystal_colour_primary      violet
_exptl_crystal_density_diffrn      2.801
_exptl_crystal_density_meas        ?
_exptl_crystal_density_method      ?
_exptl_crystal_description         plate
_exptl_crystal_F_000               2728
_exptl_crystal_size_max            0.459
_exptl_crystal_size_mid            0.164
_exptl_crystal_size_min            0.03
_exptl_transmission_factor_max     ?
_exptl_transmission_factor_min     ?
_diffrn_reflns_av_R_equivalents    0.0467
_diffrn_reflns_av_unetI/netI       0.0130
_diffrn_reflns_Laue_measured_fraction_full  0.999
_diffrn_reflns_Laue_measured_fraction_max  0.997
_diffrn_reflns_limit_h_max         17
_diffrn_reflns_limit_h_min         -17
_diffrn_reflns_limit_k_max         25
_diffrn_reflns_limit_k_min         -25
_diffrn_reflns_limit_l_max         17
_diffrn_reflns_limit_l_min         -17
_diffrn_reflns_number              105750
_diffrn_reflns_point_group_measured_fraction_full  0.999
_diffrn_reflns_point_group_measured_fraction_max  0.997
_diffrn_reflns_theta_full          25.242
_diffrn_reflns_theta_max           26.416
_diffrn_reflns_theta_min           2.576
_diffrn_ambient_temperature        100
_diffrn_detector_area_resol_mean   ?
_diffrn_measured_fraction_theta_full  0.999
_diffrn_measured_fraction_theta_max  0.997
_diffrn_measurement_device_type    'Bruker APEX-II CCD'
_diffrn_measurement_method         '\f and \w scans'
_diffrn_radiation_type             MoK\a
_diffrn_radiation_wavelength       0.71073
_diffrn_source                     ?
_diffrn_source_current             0.0
_diffrn_source_power               0.0
_diffrn_source_voltage             0.0
_diffrn_standards_number           0
_reflns_Friedel_coverage           0.000
_reflns_Friedel_fraction_full      .
_reflns_Friedel_fraction_max       .
_reflns_number_gt                  3359
_reflns_number_total               3642
_reflns_special_details
;
 Reflections were merged by SHELXL according to the crystal
 class for the calculation of statistics and refinement.
 
 _reflns_Friedel_fraction is defined as the number of unique
 Friedel pairs measured divided by the number that would be
 possible theoretically, ignoring centric projections and
 systematic absences.
;
_reflns_threshold_expression       'I > 2\s(I)'
_computing_cell_refinement         'SAINT V8.38A (Bruker, 2018)'
_computing_data_collection         ?
_computing_data_reduction          'SAINT V8.38A (Bruker, 2018)'
_computing_molecular_graphics      'Olex2 1.5 (Dolomanov et al., 2009)'
_computing_publication_material    'Olex2 1.5 (Dolomanov et al., 2009)'
_computing_structure_refinement    'XL  (Sheldrick, 2008)'
_computing_structure_solution      'SHELXT 2014/5 (Sheldrick, 2014)'
_refine_diff_density_max           1.805
_refine_diff_density_min           -2.410
_refine_diff_density_rms           0.145
_refine_ls_extinction_coef         .
_refine_ls_extinction_method       none
_refine_ls_goodness_of_fit_ref     1.147
_refine_ls_hydrogen_treatment      undef
_refine_ls_matrix_type             full
_refine_ls_number_parameters       363
_refine_ls_number_reflns           3642
_refine_ls_number_restraints       612
_refine_ls_R_factor_all            0.0388
_refine_ls_R_factor_gt             0.0349
_refine_ls_restrained_S_all        1.068
_refine_ls_shift/su_max            0.001
_refine_ls_shift/su_mean           0.000
_refine_ls_structure_factor_coef   Fsqd
_refine_ls_weighting_details      
 'w=1/[\s^2^(Fo^2^)+75.5305P] where P=(Fo^2^+2Fc^2^)/3'
_refine_ls_weighting_scheme        calc
_refine_ls_wR_factor_gt            0.0763
_refine_ls_wR_factor_ref           0.0786
_refine_special_details            ?
_olex2_refinement_description
;
1. Uiso/Uaniso restraints and constraints
All non-hydrogen atoms restrained to be isotropic: with sigma of 0.1 and sigma
for terminal atoms of 0.2
2. Rigid body (RIGU) restrains
 All non-hydrogen atoms
 with sigma for 1-2 distances of 0.004 and sigma for 1-3 distances of 0.004
3. Others
 Fixed Sof: Al1(0.5) O1(0.5) O4(0.5) F22(0.5) O3(0.5) F16(0.5) O2(0.5)
 F18(0.5) F20(0.5) F15(0.5) F23(0.5) F19(0.5) F21(0.5) F24(0.5) F17(0.5)
 F12(0.5) F14(0.5)
;
_atom_sites_solution_hydrogens     .
_atom_sites_solution_primary       dual
_atom_sites_solution_secondary     ?
loop_
  _atom_site_label
  _atom_site_type_symbol
  _atom_site_fract_x
  _atom_site_fract_y
  _atom_site_fract_z
  _atom_site_U_iso_or_equiv
  _atom_site_adp_type
  _atom_site_occupancy
  _atom_site_site_symmetry_order
  _atom_site_calc_flag
  _atom_site_refinement_flags_posn
  _atom_site_refinement_flags_adp
  _atom_site_refinement_flags_occupancy
  _atom_site_disorder_assembly
  _atom_site_disorder_group
 Te2 Te 0.57061(3) 0.83230(2) 0.60827(3) 0.01990(10) Uani 1 1 d . U . . .
 Te1 Te 0.32491(3) 0.62429(2) 0.58324(4) 0.03693(13) Uani 1 1 d . U . . .
 F6 F -0.1419(2) 0.25507(15) 0.3028(2) 0.0215(6) Uani 1 1 d . U . . .
 F1 F 0.1891(2) 0.28877(15) 0.4237(2) 0.0208(6) Uani 1 1 d . U . . .
 F7 F -0.1332(3) 0.12372(16) 0.3118(3) 0.0273(7) Uani 1 1 d . U . . .
 F5 F 0.0298(2) 0.45258(15) 0.1597(2) 0.0239(7) Uani 1 1 d . U . . .
 F2 F 0.3691(3) 0.35962(18) 0.5059(3) 0.0305(8) Uani 1 1 d . U . . .
 F10 F 0.5171(3) 0.82757(18) 0.4635(2) 0.0295(7) Uani 1 1 d . U . . .
 F4 F 0.2159(3) 0.51753(16) 0.2374(3) 0.0337(8) Uani 1 1 d . U . . .
 F8 F 0.000000 0.0576(2) 0.250000 0.0340(11) Uani 1 2 d S TU P . .
 F3 F 0.3843(3) 0.47214(18) 0.4101(3) 0.0367(9) Uani 1 1 d . U . . .
 F9 F 0.6890(3) 0.8701(2) 0.6032(3) 0.0400(9) Uani 1 1 d . U . . .
 Al1 Al 0.3496(2) 0.78415(17) 0.6347(2) 0.0185(6) Uani 0.5 1 d . U P A 2
 F13 F 0.5114(3) 0.91392(18) 0.5933(3) 0.0415(9) Uani 1 1 d . U . . .
 O1 O 0.459(2) 0.791(3) 0.613(2) 0.025(4) Uani 0.5 1 d . U P A 2
 F11 F 0.6341(4) 0.7528(2) 0.6148(4) 0.0534(12) Uani 1 1 d . U . . .
 O4 O 0.368(2) 0.8314(9) 0.7431(17) 0.025(3) Uani 0.5 1 d . U P A 2
 C8 C 0.000000 0.2615(3) 0.250000 0.0149(13) Uani 1 2 d S TU P . .
 C9 C -0.0723(4) 0.2245(3) 0.2756(4) 0.0179(10) Uani 1 1 d . U . . .
 C2 C 0.0995(4) 0.3680(2) 0.2890(4) 0.0148(9) Uani 1 1 d . U . . .
 C10 C -0.0699(4) 0.1569(3) 0.2792(4) 0.0207(10) Uani 1 1 d . U . . .
 C1 C 0.000000 0.3329(4) 0.250000 0.0153(13) Uani 1 2 d S TU P . .
 C11 C 0.000000 0.1225(4) 0.250000 0.0223(15) Uani 1 2 d S TU P . .
 C4 C 0.2857(4) 0.3808(3) 0.4191(4) 0.0222(11) Uani 1 1 d . U . . .
 C6 C 0.2062(4) 0.4626(3) 0.2834(4) 0.0224(11) Uani 1 1 d . U . . .
 F22 F 0.2021(15) 0.6280(8) 0.5999(16) 0.038(3) Uani 0.5 1 d . U P B 1
 O3 O 0.2328(8) 0.8089(5) 0.5313(8) 0.025(2) Uani 0.5 1 d . U P A 2
 C5 C 0.2935(4) 0.4388(3) 0.3713(5) 0.0249(11) Uani 1 1 d . U . . .
 C3 C 0.1931(4) 0.3445(3) 0.3773(4) 0.0190(10) Uani 1 1 d . U . . .
 C7 C 0.1108(4) 0.4283(3) 0.2444(4) 0.0174(10) Uani 1 1 d . U . . .
 F16 F 0.4679(7) 0.6294(5) 0.6051(7) 0.038(2) Uani 0.5 1 d . U P B 2
 O2 O 0.3365(7) 0.7018(5) 0.6590(8) 0.0233(18) Uani 0.5 1 d . U P A 2
 F18 F 0.3874(7) 0.5806(4) 0.7260(8) 0.0376(18) Uani 0.5 1 d . U P B 2
 F20 F 0.2510(8) 0.5607(4) 0.4720(7) 0.046(2) Uani 0.5 1 d . U P B 1
 F15 F 0.3237(8) 0.5416(5) 0.5384(9) 0.066(3) Uani 0.5 1 d . U P B 2
 F23 F 0.3876(9) 0.6827(5) 0.6771(6) 0.047(2) Uani 0.5 1 d . U P B 1
 F19 F 0.2769(8) 0.6572(6) 0.4677(7) 0.042(2) Uani 0.5 1 d . U P B 1
 F21 F 0.3689(7) 0.5585(4) 0.6687(8) 0.042(2) Uani 0.5 1 d . U P B 1
 F24 F 0.4381(7) 0.6153(6) 0.5501(8) 0.051(3) Uani 0.5 1 d . U P B 1
 F17 F 0.1971(15) 0.6057(8) 0.5861(18) 0.037(4) Uani 0.5 1 d . U P B 2
 F12 F 0.630(2) 0.8499(9) 0.7459(14) 0.043(4) Uani 0.5 1 d . U P A 1
 F14 F 0.4428(18) 0.793(2) 0.5892(17) 0.023(3) Uani 0.5 1 d . U P A 1

loop_
  _atom_site_aniso_label
  _atom_site_aniso_U_11
  _atom_site_aniso_U_22
  _atom_site_aniso_U_33
  _atom_site_aniso_U_23
  _atom_site_aniso_U_13
  _atom_site_aniso_U_12
 Te2 0.01626(16) 0.0287(2) 0.01467(16) -0.00504(14) 0.00666(13) -0.00170(14)
 Te1 0.0273(2) 0.0302(2) 0.0609(3) -0.0083(2) 0.0261(2) -0.00035(17)
 F6 0.0194(15) 0.0244(16) 0.0234(16) 0.0002(13) 0.0118(13) -0.0015(12)
 F1 0.0201(15) 0.0247(16) 0.0143(14) 0.0074(12) 0.0044(12) 0.0033(12)
 F7 0.0288(17) 0.0258(17) 0.0255(17) 0.0050(13) 0.0100(14) -0.0083(14)
 F5 0.0199(15) 0.0222(16) 0.0238(16) 0.0089(13) 0.0040(13) 0.0007(12)
 F2 0.0177(15) 0.040(2) 0.0213(16) -0.0007(14) -0.0038(13) 0.0020(14)
 F10 0.0279(17) 0.045(2) 0.0127(14) -0.0001(14) 0.0061(13) -0.0039(15)
 F4 0.0258(17) 0.0206(17) 0.053(2) 0.0080(15) 0.0151(17) -0.0047(13)
 F8 0.040(3) 0.015(2) 0.043(3) 0.000 0.014(2) 0.000
 F3 0.0192(16) 0.0312(19) 0.051(2) -0.0064(17) 0.0070(16) -0.0091(14)
 F9 0.0277(18) 0.069(3) 0.0262(18) -0.0138(18) 0.0148(15) -0.0203(18)
 Al1 0.0151(14) 0.0274(17) 0.0129(14) -0.0009(12) 0.0061(12) -0.0012(12)
 F13 0.045(2) 0.0267(19) 0.052(2) -0.0083(17) 0.0198(19) 0.0013(16)
 O1 0.019(7) 0.044(8) 0.008(11) -0.009(10) 0.002(8) -0.012(8)
 F11 0.066(3) 0.053(3) 0.053(3) 0.020(2) 0.037(2) 0.035(2)
 O4 0.034(7) 0.030(6) 0.013(5) 0.001(4) 0.012(5) -0.001(6)
 C8 0.014(3) 0.018(3) 0.011(3) 0.000 0.003(3) 0.000
 C9 0.015(2) 0.021(2) 0.015(2) 0.0036(19) 0.0045(19) 0.0007(18)
 C2 0.016(2) 0.017(2) 0.011(2) -0.0009(17) 0.0057(18) -0.0002(18)
 C10 0.016(2) 0.021(2) 0.018(2) 0.006(2) 0.0000(19) -0.0038(19)
 C1 0.018(3) 0.022(3) 0.006(3) 0.000 0.005(2) 0.000
 C11 0.027(4) 0.015(3) 0.012(3) 0.000 -0.004(3) 0.000
 C4 0.016(2) 0.028(3) 0.017(2) -0.001(2) 0.0012(19) 0.002(2)
 C6 0.022(2) 0.017(2) 0.029(3) 0.000(2) 0.011(2) -0.0001(19)
 F22 0.032(6) 0.056(10) 0.035(8) 0.022(7) 0.022(6) 0.018(6)
 O3 0.024(4) 0.025(5) 0.020(4) 0.012(4) 0.004(3) 0.000(4)
 C5 0.014(2) 0.024(3) 0.030(3) -0.006(2) 0.004(2) -0.0043(19)
 C3 0.018(2) 0.017(2) 0.019(2) 0.0018(19) 0.0061(19) 0.0048(19)
 C7 0.018(2) 0.020(2) 0.012(2) 0.0009(18) 0.0051(18) 0.0017(18)
 F16 0.018(4) 0.057(5) 0.036(5) -0.001(4) 0.009(4) 0.011(4)
 O2 0.020(4) 0.026(4) 0.023(5) -0.002(3) 0.009(4) 0.003(3)
 F18 0.028(4) 0.028(4) 0.053(5) 0.002(4) 0.014(4) 0.006(3)
 F20 0.051(5) 0.039(4) 0.043(4) -0.013(4) 0.014(4) 0.001(4)
 F15 0.059(6) 0.052(5) 0.085(7) -0.043(5) 0.028(6) -0.006(5)
 F23 0.064(6) 0.047(5) 0.010(3) 0.004(3) -0.004(4) -0.015(5)
 F19 0.036(4) 0.076(6) 0.010(3) 0.007(5) 0.006(3) 0.008(5)
 F21 0.034(4) 0.035(5) 0.051(5) 0.024(4) 0.012(4) 0.011(4)
 F24 0.016(4) 0.091(8) 0.042(5) 0.023(5) 0.008(4) 0.012(4)
 F17 0.023(4) 0.048(9) 0.035(6) -0.006(6) 0.007(4) -0.009(6)
 F12 0.032(6) 0.085(13) 0.009(4) -0.003(6) 0.004(4) -0.017(9)
 F14 0.019(6) 0.041(5) 0.007(9) -0.001(8) 0.002(6) -0.010(6)

_geom_special_details
;
 All esds (except the esd in the dihedral angle between two l.s. planes)
 are estimated using the full covariance matrix.  The cell esds are taken
 into account individually in the estimation of esds in distances, angles
 and torsion angles; correlations between esds in cell parameters are only
 used when they are defined by crystal symmetry.  An approximate (isotropic)
 treatment of cell esds is used for estimating esds involving l.s. planes.
;
loop_
  _geom_bond_atom_site_label_1
  _geom_bond_atom_site_label_2
  _geom_bond_distance
  _geom_bond_site_symmetry_2
  _geom_bond_publ_flag
 Te2 F10 1.835(3) . ?
 Te2 F9 1.839(3) . ?
 Te2 F13 1.820(4) . ?
 Te2 O1 1.78(3) . ?
 Te2 F11 1.820(4) . ?
 Te2 O4 1.88(2) 2_656 ?
 Te2 F12 1.774(19) . ?
 Te2 F14 1.85(3) . ?
 Te1 F22 1.814(17) . ?
 Te1 O3 1.985(9) 7_566 ?
 Te1 F16 1.870(8) . ?
 Te1 O2 1.864(9) . ?
 Te1 F18 2.008(9) . ?
 Te1 F20 1.938(8) . ?
 Te1 F15 1.789(9) . ?
 Te1 F23 1.703(9) . ?
 Te1 F19 1.604(9) . ?
 Te1 F21 1.719(8) . ?
 Te1 F24 1.825(9) . ?
 Te1 F17 1.825(18) . ?
 F6 C9 1.332(6) . ?
 F1 C3 1.318(6) . ?
 F7 C10 1.333(6) . ?
 F5 C7 1.325(6) . ?
 F2 C4 1.334(6) . ?
 F4 C6 1.323(6) . ?
 F8 C11 1.319(9) . ?
 F3 C5 1.319(6) . ?
 Al1 O1 1.68(3) . ?
 Al1 O4 1.718(17) . ?
 Al1 O3 1.713(10) . ?
 Al1 O2 1.731(10) . ?
 C8 C9 1.416(6) 2 ?
 C8 C9 1.416(6) . ?
 C8 C1 1.449(10) . ?
 C9 C10 1.371(7) . ?
 C2 C1 1.432(6) . ?
 C2 C3 1.430(7) . ?
 C2 C7 1.413(7) . ?
 C10 C11 1.390(7) . ?
 C4 C5 1.381(8) . ?
 C4 C3 1.371(7) . ?
 C6 C5 1.386(8) . ?
 C6 C7 1.378(7) . ?

loop_
  _geom_angle_atom_site_label_1
  _geom_angle_atom_site_label_2
  _geom_angle_atom_site_label_3
  _geom_angle
  _geom_angle_site_symmetry_1
  _geom_angle_site_symmetry_3
  _geom_angle_publ_flag
 F10 Te2 F9 85.37(15) . . ?
 F10 Te2 O4 175.6(7) . 2_656 ?
 F10 Te2 F14 85.1(7) . . ?
 F9 Te2 O4 93.8(9) . 2_656 ?
 F9 Te2 F14 170.5(7) . . ?
 F13 Te2 F10 88.52(17) . . ?
 F13 Te2 F9 88.85(19) . . ?
 F13 Te2 F11 174.99(19) . . ?
 F13 Te2 O4 95.8(6) . 2_656 ?
 F13 Te2 F14 91.1(13) . . ?
 O1 Te2 F10 94.4(9) . . ?
 O1 Te2 F9 176.7(17) . . ?
 O1 Te2 F13 94.4(17) . . ?
 O1 Te2 F11 89.4(17) . . ?
 F11 Te2 F10 87.96(18) . . ?
 F11 Te2 F9 87.3(2) . . ?
 F11 Te2 O4 87.7(6) . 2_656 ?
 F11 Te2 F14 92.1(13) . . ?
 F12 Te2 F10 170.5(6) . . ?
 F12 Te2 F9 87.3(8) . . ?
 F12 Te2 F13 85.2(6) . . ?
 F12 Te2 F11 97.8(7) . . ?
 F12 Te2 O4 12.3(10) . 2_656 ?
 F12 Te2 F14 102.2(11) . . ?
 F14 Te2 O4 95.7(11) . 2_656 ?
 F22 Te1 O3 90.2(7) . 7_566 ?
 F22 Te1 F20 86.2(6) . . ?
 F22 Te1 F24 172.6(7) . . ?
 O3 Te1 F18 162.8(4) 7_566 . ?
 F16 Te1 O3 97.0(4) . 7_566 ?
 F16 Te1 F18 83.8(4) . . ?
 O2 Te1 O3 77.8(4) . 7_566 ?
 O2 Te1 F16 92.0(4) . . ?
 O2 Te1 F18 84.9(4) . . ?
 F20 Te1 O3 85.3(4) . 7_566 ?
 F15 Te1 O3 114.7(5) . 7_566 ?
 F15 Te1 F16 87.6(4) . . ?
 F15 Te1 O2 167.4(5) . . ?
 F15 Te1 F18 82.6(5) . . ?
 F15 Te1 F17 87.2(5) . . ?
 F23 Te1 F22 93.7(6) . . ?
 F23 Te1 O3 92.3(4) . 7_566 ?
 F23 Te1 F20 177.6(4) . . ?
 F23 Te1 F21 95.5(5) . . ?
 F23 Te1 F24 93.4(6) . . ?
 F19 Te1 F22 96.3(8) . . ?
 F19 Te1 O3 19.0(5) . 7_566 ?
 F19 Te1 F20 67.9(5) . . ?
 F19 Te1 F23 109.8(5) . . ?
 F19 Te1 F21 153.2(5) . . ?
 F19 Te1 F24 79.1(5) . . ?
 F21 Te1 F22 90.7(7) . . ?
 F21 Te1 O3 172.1(5) . 7_566 ?
 F21 Te1 F20 87.0(5) . . ?
 F21 Te1 F24 90.9(4) . . ?
 F24 Te1 O3 87.3(5) . 7_566 ?
 F24 Te1 F20 86.7(5) . . ?
 F17 Te1 O3 96.0(8) . 7_566 ?
 F17 Te1 F16 167.0(8) . . ?
 F17 Te1 O2 90.4(5) . . ?
 F17 Te1 F18 83.7(8) . . ?
 O1 Al1 O4 107.9(18) . . ?
 O1 Al1 O3 114.9(11) . . ?
 O1 Al1 O2 107.2(18) . . ?
 O4 Al1 O2 110.8(8) . . ?
 O3 Al1 O4 108.0(11) . . ?
 O3 Al1 O2 108.0(5) . . ?
 Al1 O1 Te2 156(3) . . ?
 C9 C8 C9 115.9(6) . 2 ?
 C9 C8 C1 122.1(3) . . ?
 C9 C8 C1 122.1(3) 2 . ?
 F6 C9 C8 120.1(5) . . ?
 F6 C9 C10 117.7(5) . . ?
 C10 C9 C8 122.1(5) . . ?
 C3 C2 C1 121.7(5) . . ?
 C7 C2 C1 122.3(5) . . ?
 C7 C2 C3 116.0(4) . . ?
 F7 C10 C9 120.6(5) . . ?
 F7 C10 C11 119.4(5) . . ?
 C9 C10 C11 120.0(5) . . ?
 C2 C1 C8 119.8(3) 2 . ?
 C2 C1 C8 119.8(3) . . ?
 C2 C1 C2 120.5(6) . 2 ?
 F8 C11 C10 120.1(3) . . ?
 F8 C11 C10 120.1(3) . 2 ?
 C10 C11 C10 119.7(7) . 2 ?
 F2 C4 C5 119.9(5) . . ?
 F2 C4 C3 119.7(5) . . ?
 C3 C4 C5 120.4(5) . . ?
 F4 C6 C5 119.5(5) . . ?
 F4 C6 C7 121.0(5) . . ?
 C7 C6 C5 119.6(5) . . ?
 F3 C5 C4 119.8(5) . . ?
 F3 C5 C6 119.8(5) . . ?
 C4 C5 C6 120.4(5) . . ?
 F1 C3 C2 119.8(4) . . ?
 F1 C3 C4 118.8(5) . . ?
 C4 C3 C2 121.3(5) . . ?
 F5 C7 C2 120.3(4) . . ?
 F5 C7 C6 117.5(5) . . ?
 C6 C7 C2 122.2(5) . . ?
 Al1 O2 Te1 133.9(6) . . ?

loop_
  _geom_torsion_atom_site_label_1
  _geom_torsion_atom_site_label_2
  _geom_torsion_atom_site_label_3
  _geom_torsion_atom_site_label_4
  _geom_torsion
  _geom_torsion_site_symmetry_1
  _geom_torsion_site_symmetry_2
  _geom_torsion_site_symmetry_3
  _geom_torsion_site_symmetry_4
  _geom_torsion_publ_flag
 F6 C9 C10 F7 -1.8(7) . . . . ?
 F6 C9 C10 C11 179.0(4) . . . . ?
 F7 C10 C11 F8 3.0(5) . . . . ?
 F7 C10 C11 C10 -177.0(5) . . . 2 ?
 F2 C4 C5 F3 1.8(8) . . . . ?
 F2 C4 C5 C6 -177.5(5) . . . . ?
 F2 C4 C3 F1 -0.8(8) . . . . ?
 F2 C4 C3 C2 175.4(5) . . . . ?
 F10 Te2 O1 Al1 -113(4) . . . . ?
 F4 C6 C5 F3 2.1(8) . . . . ?
 F4 C6 C5 C4 -178.6(5) . . . . ?
 F4 C6 C7 F5 -0.2(8) . . . . ?
 F4 C6 C7 C2 177.1(5) . . . . ?
 F13 Te2 O1 Al1 -24(4) . . . . ?
 O1 Al1 O4 Te2 -84(3) . . . 2_656 ?
 O1 Al1 O3 Te1 -36(2) . . . 7_566 ?
 O1 Al1 O2 Te1 -57.1(13) . . . . ?
 F11 Te2 O1 Al1 159(4) . . . . ?
 O4 Te2 O1 Al1 71(4) 2_656 . . . ?
 O4 Al1 O1 Te2 -37(5) . . . . ?
 O4 Al1 O3 Te1 84.5(13) . . . 7_566 ?
 O4 Al1 O2 Te1 -174.7(12) . . . . ?
 C8 C9 C10 F7 174.6(4) . . . . ?
 C8 C9 C10 C11 -4.7(7) . . . . ?
 C9 C8 C9 F6 178.6(5) 2 . . . ?
 C9 C8 C9 C10 2.3(4) 2 . . . ?
 C9 C8 C1 C2 -38.9(3) . . . 2 ?
 C9 C8 C1 C2 -38.9(3) 2 . . . ?
 C9 C8 C1 C2 141.1(3) 2 . . 2 ?
 C9 C8 C1 C2 141.1(3) . . . . ?
 C9 C10 C11 F8 -177.7(3) . . . . ?
 C9 C10 C11 C10 2.3(3) . . . 2 ?
 C1 C8 C9 F6 -1.4(5) . . . . ?
 C1 C8 C9 C10 -177.7(4) . . . . ?
 C1 C2 C3 F1 1.1(7) . . . . ?
 C1 C2 C3 C4 -175.0(5) . . . . ?
 C1 C2 C7 F5 -4.2(7) . . . . ?
 C1 C2 C7 C6 178.7(5) . . . . ?
 O3 Te1 O2 Al1 -26.1(7) 7_566 . . . ?
 O3 Al1 O1 Te2 84(4) . . . . ?
 O3 Al1 O4 Te2 151(2) . . . 2_656 ?
 O3 Al1 O2 Te1 67.2(8) . . . . ?
 C5 C4 C3 F1 178.7(5) . . . . ?
 C5 C4 C3 C2 -5.1(8) . . . . ?
 C5 C6 C7 F5 -179.4(5) . . . . ?
 C5 C6 C7 C2 -2.2(8) . . . . ?
 C3 C2 C1 C8 -36.5(5) . . . . ?
 C3 C2 C1 C2 143.5(5) . . . 2 ?
 C3 C2 C7 F5 177.3(4) . . . . ?
 C3 C2 C7 C6 0.1(7) . . . . ?
 C3 C4 C5 F3 -177.7(5) . . . . ?
 C3 C4 C5 C6 3.0(9) . . . . ?
 C7 C2 C1 C8 145.0(4) . . . . ?
 C7 C2 C1 C2 -35.0(4) . . . 2 ?
 C7 C2 C3 F1 179.7(4) . . . . ?
 C7 C2 C3 C4 3.5(7) . . . . ?
 C7 C6 C5 F3 -178.7(5) . . . . ?
 C7 C6 C5 C4 0.7(9) . . . . ?
 F16 Te1 O2 Al1 70.6(8) . . . . ?
 O2 Al1 O1 Te2 -156(4) . . . . ?
 O2 Al1 O4 Te2 33(3) . . . 2_656 ?
 O2 Al1 O3 Te1 -155.7(10) . . . 7_566 ?
 F18 Te1 O2 Al1 154.2(7) . . . . ?
 F15 Te1 O2 Al1 158.7(17) . . . . ?
 F17 Te1 O2 Al1 -122.1(10) . . . . ?

_shelx_res_file
;
TITL run_C2-c_a.res in C2/c
    run_c2-c_a.res
    created by SHELXL-2016/6 at 09:38:20 on 13-Jan-2022
REM Old TITL run_C2-c in C2/c
REM SHELXT solution in C2/c
REM R1 0.177, Rweak 0.010, Alpha 0.051, Orientation as input
REM Formula found by SHELXT: C33 F18 O12 Te4
CELL 0.71073 13.8399 20.2923 14.0013 90 115.648 90
ZERR 4 0.0018 0.0018 0.0015 0 0.005 0
LATT 7
SYMM -X,+Y,0.5-Z
SFAC Al C F O Te
UNIT 4 76 140 16 16
ISOR
RIGU

L.S. 40
PLAN  20
TEMP 0
CONF
LIST 6
MORE -1
fmap 2
ACTA
OMIT -1 1 1
OMIT 1 1 0
REM <olex2.extras>
REM <HklSrc "%.\\run_C2-c_a.hkl">
REM </olex2.extras>

WGHT    0.000000   75.530502
FVAR       0.12370
TE2   5    0.570610    0.832299    0.608270    11.00000    0.01626    0.02872 =
         0.01467   -0.00504    0.00666   -0.00170
TE1   5    0.324913    0.624292    0.583235    11.00000    0.02725    0.03019 =
         0.06085   -0.00829    0.02612   -0.00035
F6    3   -0.141851    0.255074    0.302806    11.00000    0.01936    0.02435 =
         0.02340    0.00019    0.01181   -0.00152
F1    3    0.189069    0.288771    0.423670    11.00000    0.02012    0.02473 =
         0.01429    0.00744    0.00444    0.00333
F7    3   -0.133245    0.123721    0.311757    11.00000    0.02875    0.02579 =
         0.02551    0.00502    0.01005   -0.00834
F5    3    0.029789    0.452584    0.159719    11.00000    0.01986    0.02215 =
         0.02377    0.00887    0.00397    0.00068
F2    3    0.369051    0.359622    0.505918    11.00000    0.01772    0.03958 =
         0.02134   -0.00072   -0.00375    0.00196
F10   3    0.517097    0.827570    0.463478    11.00000    0.02787    0.04519 =
         0.01270   -0.00007    0.00608   -0.00391
F4    3    0.215900    0.517529    0.237443    11.00000    0.02576    0.02058 =
         0.05271    0.00805    0.01505   -0.00474
F8    3    0.000000    0.057559    0.250000    10.50000    0.03997    0.01520 =
         0.04284    0.00000    0.01429    0.00000
F3    3    0.384331    0.472136    0.410120    11.00000    0.01919    0.03121 =
         0.05104   -0.00642    0.00701   -0.00908
F9    3    0.689004    0.870148    0.603182    11.00000    0.02767    0.06938 =
         0.02620   -0.01385    0.01476   -0.02027
PART 2
AL1   1    0.349601    0.784150    0.634725    10.50000    0.01509    0.02742 =
         0.01293   -0.00087    0.00606   -0.00119
PART 0
F13   3    0.511382    0.913925    0.593312    11.00000    0.04493    0.02667 =
         0.05160   -0.00832    0.01978    0.00127
PART 2
O1    4    0.459434    0.791150    0.613352    10.50000    0.01940    0.04403 =
         0.00790   -0.00857    0.00151   -0.01195
PART 0
F11   3    0.634095    0.752811    0.614801    11.00000    0.06600    0.05276 =
         0.05313    0.01964    0.03675    0.03471
PART 2
O4    4    0.368382    0.831437    0.743131    10.50000    0.03356    0.02981 =
         0.01297    0.00114    0.01234   -0.00134

PART 0
C8    2    0.000000    0.261512    0.250000    10.50000    0.01357    0.01800 =
         0.01124    0.00000    0.00350    0.00000
C9    2   -0.072327    0.224452    0.275573    11.00000    0.01535    0.02059 =
         0.01541    0.00356    0.00448    0.00070
C2    2    0.099542    0.367978    0.288956    11.00000    0.01647    0.01691 =
         0.01083   -0.00088    0.00570   -0.00017
C10   2   -0.069858    0.156940    0.279211    11.00000    0.01592    0.02099 =
         0.01754    0.00578    0.00004   -0.00380
C1    2    0.000000    0.332935    0.250000    10.50000    0.01768    0.02191 =
         0.00590    0.00000    0.00459    0.00000
C11   2    0.000000    0.122548    0.250000    10.50000    0.02690    0.01461 =
         0.01223    0.00000   -0.00391    0.00000
C4    2    0.285730    0.380813    0.419073    11.00000    0.01554    0.02824 =
         0.01663   -0.00137    0.00124    0.00215
C6    2    0.206160    0.462584    0.283428    11.00000    0.02179    0.01677 =
         0.02872    0.00026    0.01094   -0.00014

PART 1
F22   3    0.202150    0.628039    0.599894    10.50000    0.03209    0.05607 =
         0.03499    0.02222    0.02244    0.01807
PART 2
O3    4    0.232833    0.808909    0.531326    10.50000    0.02400    0.02536 =
         0.02006    0.01214    0.00352   -0.00017

PART 0
C5    2    0.293515    0.438823    0.371291    11.00000    0.01418    0.02402 =
         0.03021   -0.00609    0.00382   -0.00428
C3    2    0.193053    0.344535    0.377297    11.00000    0.01833    0.01737 =
         0.01908    0.00183    0.00608    0.00477
C7    2    0.110827    0.428304    0.244446    11.00000    0.01825    0.01997 =
         0.01236    0.00092    0.00506    0.00166

PART 2
F16   3    0.467867    0.629403    0.605061    10.50000    0.01816    0.05652 =
         0.03633   -0.00064    0.00884    0.01069
O2    4    0.336544    0.701754    0.659010    10.50000    0.02043    0.02588 =
         0.02303   -0.00245    0.00880    0.00325
F18   3    0.387407    0.580649    0.726007    10.50000    0.02834    0.02808 =
         0.05281    0.00158    0.01425    0.00587
PART 1
F20   3    0.251025    0.560695    0.472034    10.50000    0.05095    0.03876 =
         0.04293   -0.01307    0.01391    0.00057
PART 2
F15   3    0.323707    0.541623    0.538394    10.50000    0.05870    0.05247 =
         0.08465   -0.04277    0.02846   -0.00586
PART 1
F23   3    0.387591    0.682745    0.677107    10.50000    0.06357    0.04745 =
         0.00978    0.00448   -0.00414   -0.01519
F19   3    0.276924    0.657235    0.467728    10.50000    0.03638    0.07649 =
         0.01011    0.00737    0.00595    0.00806
F21   3    0.368869    0.558510    0.668705    10.50000    0.03378    0.03504 =
         0.05098    0.02424    0.01170    0.01148
F24   3    0.438064    0.615314    0.550065    10.50000    0.01609    0.09087 =
         0.04223    0.02281    0.00788    0.01235
PART 2
F17   3    0.197142    0.605685    0.586076    10.50000    0.02256    0.04821 =
         0.03476   -0.00646    0.00665   -0.00867
PART 1
F12   3    0.630452    0.849910    0.745938    10.50000    0.03183    0.08470 =
         0.00872   -0.00296    0.00430   -0.01683
F14   3    0.442822    0.793161    0.589189    10.50000    0.01869    0.04099 =
         0.00694   -0.00130    0.00216   -0.01045
HKLF 4


REM  run_C2-c_a.res in C2/c
REM R1 =  0.0349 for    3359 Fo > 4sig(Fo)  and  0.0388 for all    3642 data
REM    363 parameters refined using    612 restraints

END

WGHT      0.0000     75.5305

REM Highest difference peak  1.805,  deepest hole -2.410,  1-sigma level  0.145
Q1    1   0.3330  0.5992  0.6230  11.00000  0.05    1.81
Q2    1   0.3188  0.6092  0.5424  11.00000  0.05    1.75
Q3    1   0.5613  0.8759  0.6010  11.00000  0.05    1.22
Q4    1   0.5788  0.7800  0.6128  11.00000  0.05    1.04
Q5    1   0.3219  0.6578  0.5847  11.00000  0.05    0.95
Q6    1   0.1825  0.3736  0.4141  11.00000  0.05    0.86
Q7    1   0.1592  0.3614  0.3303  11.00000  0.05    0.62
Q8    1  -0.0457  0.1327  0.2627  11.00000  0.05    0.61
Q9    1   0.2605  0.6154  0.4649  11.00000  0.05    0.60
Q10   1   0.5000  0.8793  0.7500  10.50000  0.05    0.59
Q11   1   0.1543  0.4569  0.3710  11.00000  0.05    0.58
Q12   1   0.1862  0.7841  0.4621  11.00000  0.05    0.56
Q13   1   0.1973  0.4599  0.4618  11.00000  0.05    0.51
Q14   1   0.3053  0.6588  0.6504  11.00000  0.05    0.50
Q15   1  -0.0719  0.1678  0.4377  11.00000  0.05    0.50
Q16   1  -0.1052  0.1780  0.2421  11.00000  0.05    0.47
Q17   1   0.4008  0.6150  0.7014  11.00000  0.05    0.47
Q18   1   0.0000  0.2995  0.2500  10.50000  0.05    0.46
Q19   1   0.3185  0.7358  0.6214  11.00000  0.05    0.46
Q20   1   0.2594  0.6614  0.4154  11.00000  0.05    0.46
;
_shelx_res_checksum                93725
_shelx_hkl_file
;
   1  -1   0    0.60    0.50
   1  -1   0    2.30    0.90
  -2   2   0  528.45   24.10
  -2   2   0  513.95   24.30
  -2   2   0  523.55   23.80
  -2   2   0  519.85   23.90
  -2   2   0  520.95   23.60
  -2   2   0  503.85   24.00
  -2   2   0  541.55   24.00
  -2   2   0  507.15   23.50
  -2   2   0  508.55   23.80
  -2   2   0  494.35   23.80
  -2   2   0  527.55   23.60
  -2   2   0  531.35   24.00
   2  -2   0  507.95   23.70
   2  -2   0  511.95   23.90
   2  -2   0  527.75   24.10
   2  -2   0  527.05   23.70
   2  -2   0  554.84   24.00
   2  -2   0  513.15   24.00
   2  -2   0  532.25   24.00
   2  -2   0  490.75   24.20
   2  -2   0  517.05   23.90
   2  -2   0  533.15   23.30
  -3   3   0 1097.09   49.30
  -3   3   0 1079.29   49.70
  -3   3   0 1062.99   48.80
  -3   3   0 1084.89   49.20
  -3   3   0 1115.09   49.10
  -3   3   0 1025.20   48.40
  -3   3   0 1111.49   49.10
  -3   3   0 1069.19   49.00
  -3   3   0 1060.19   48.80
  -3   3   0 1088.69   48.60
  -3   3   0 1088.29   49.00
  -3   3   0 1038.30   48.50
   3  -3   0 1017.10   48.70
   3  -3   0 1130.59   49.20
   3  -3   0 1107.89   48.20
   3  -3   0 1084.29   48.70
   3  -3   0 1110.69   49.30
   3  -3   0 1098.09   49.20
   3  -3   0 1065.79   49.00
   3  -3   0 1066.69   49.30
   3  -3   0 1060.89   49.50
   3  -3   0 1083.19   49.10
  -4   4   0  107.99    6.80
  -4   4   0  105.09    6.80
  -4   4   0  109.19    7.10
  -4   4   0  100.59    6.90
  -4   4   0   97.29    6.40
  -4   4   0  102.19    6.50
  -4   4   0  101.79    6.70
  -4   4   0   97.69    6.10
  -4   4   0   97.29    5.90
  -4   4   0   99.99    6.40
  -4   4   0  104.09    5.80
  -4   4   0   98.39    7.60
   4  -4   0  106.59    6.80
   4  -4   0  106.09    7.20
   4  -4   0   96.89    7.60
   4  -4   0  105.89    6.20
   4  -4   0  103.69    7.00
   4  -4   0  102.49    6.80
   4  -4   0  109.99    7.30
   4  -4   0   95.89    5.30
   4  -4   0  103.49    6.90
  -5   5   0  273.87   14.20
  -5   5   0  266.57   14.10
  -5   5   0  252.17   13.10
  -5   5   0  259.77   15.10
  -5   5   0  268.07   14.40
  -5   5   0  259.97   13.70
  -5   5   0  241.48   12.80
  -5   5   0  246.38   13.50
  -5   5   0  283.07   14.20
  -5   5   0  242.68   14.00
  -5   5   0  236.88   13.50
  -5   5   0  265.87   13.10
   5  -5   0  250.97   14.00
   5  -5   0  252.27   14.70
   5  -5   0  265.37   14.50
   5  -5   0  273.67   12.40
   5  -5   0  275.77   14.30
   5  -5   0  274.67   14.40
   5  -5   0  260.77   12.90
   5  -5   0  264.67   13.60
   5  -5   0  238.98   14.40
   5  -5   0  252.77   15.10
  -6   6   0 1168.68   56.49
  -6   6   0 1262.77   57.39
  -6   6   0 1289.97   58.29
  -6   6   0 1235.68   56.19
  -6   6   0 1185.68   55.69
  -6   6   0 1242.88   57.39
  -6   6   0 1167.68   55.79
  -6   6   0 1189.18   56.79
  -6   6   0 1222.98   57.09
  -6   6   0 1163.28   56.49
  -6   6   0 1220.58   58.19
   6  -6   0 1205.98   59.09
   6  -6   0 1276.97   57.29
   6  -6   0 1222.98   55.79
   6  -6   0 1229.58   57.19
   6  -6   0 1271.57   57.49
   6  -6   0 1289.57   58.59
   6  -6   0 1216.98   57.89
   6  -6   0 1227.98   57.89
   6  -6   0 1245.28   55.29
   6  -6   0 1286.07   57.49
  -7   7   0  754.42   35.50
  -7   7   0  730.03   35.60
  -7   7   0  722.73   36.10
  -7   7   0  763.02   36.90
  -7   7   0  809.72   38.20
  -7   7   0  782.12   37.40
  -7   7   0  763.02   36.90
  -7   7   0  732.03   36.50
  -7   7   0  754.12   36.90
  -7   7   0  761.02   35.40
  -7   7   0  734.33   36.30
  -7   7   0  754.42   37.10
   7  -7   0  770.42   37.00
   7  -7   0  743.93   37.40
   7  -7   0  801.82   34.80
   7  -7   0  781.02   36.40
   7  -7   0  743.83   37.00
   7  -7   0  758.92   37.20
   7  -7   0  752.42   39.40
   7  -7   0  757.72   37.90
   7  -7   0  769.22   37.30
   7  -7   0  760.32   35.40
  -8   8   0   55.89    5.60
  -8   8   0   37.70    6.40
  -8   8   0   48.20    6.60
  -8   8   0   55.99    7.40
  -8   8   0   59.19    8.20
  -8   8   0   58.29    7.10
  -8   8   0   51.79    6.40
  -8   8   0   53.29    5.30
  -8   8   0   47.60    5.50
  -8   8   0   56.29    6.80
  -8   8   0   72.89    8.40
  -8   8   0   41.40    6.50
   8  -8   0   47.30    7.50
   8  -8   0   51.99    7.90
   8  -8   0   72.79    8.50
   8  -8   0   47.60    7.10
   8  -8   0   57.89    8.30
   8  -8   0   43.00    6.60
   8  -8   0   42.60    7.40
   8  -8   0   59.99    6.80
   8  -8   0   50.89    5.80
   8  -8   0   54.09    4.70
  -9   9   0  636.84   34.10
  -9   9   0  651.33   34.10
  -9   9   0  700.63   35.30
  -9   9   0  643.14   32.00
  -9   9   0  671.53   33.20
  -9   9   0  708.23   34.50
  -9   9   0  663.93   32.90
  -9   9   0  643.34   33.60
  -9   9   0  644.14   33.20
   9  -9   0  652.03   35.10
   9  -9   0  657.73   34.70
   9  -9   0  698.83   34.60
   9  -9   0  663.33   33.90
   9  -9   0  744.73   36.60
   9  -9   0  589.24   34.20
   9  -9   0  631.84   35.00
   9  -9   0  673.23   33.20
   9  -9   0  636.04   34.10
 -10  10   0    8.10    4.40
 -10  10   0    6.50    6.00
 -10  10   0    3.40    4.10
 -10  10   0    3.50    5.00
 -10  10   0    5.60    6.70
 -10  10   0    4.60    6.00
 -10  10   0   12.10    7.20
 -10  10   0   11.30    6.40
 -10  10   0    2.20    5.40
  10 -10   0    9.40    3.10
  10 -10   0   13.50    7.60
  10 -10   0    9.90    6.50
  10 -10   0   13.80    6.00
  10 -10   0    4.50    4.50
  10 -10   0    2.70    7.70
  10 -10   0    6.00    6.10
  10 -10   0   10.40    4.90
  10 -10   0    4.80    6.00
 -11  11   0   82.99   11.40
 -11  11   0   84.19   12.20
 -11  11   0   95.69   12.00
 -11  11   0  111.19   12.40
 -11  11   0   95.09    8.60
 -11  11   0  101.39   11.20
 -11  11   0   98.29   12.50
  11 -11   0  112.89   12.50
  11 -11   0   62.49   10.70
  11 -11   0   70.39    9.90
  11 -11   0   93.19   13.50
  11 -11   0   72.19   12.10
  11 -11   0   90.99   12.60
  11 -11   0   88.39    9.40
 -12  12   0   11.40    5.70
 -12  12   0   10.70    7.80
 -12  12   0    2.80    8.00
 -12  12   0    7.60    8.00
 -12  12   0   16.40   10.10
 -12  12   0    8.80   12.50
  12 -12   0   15.60    7.10
  12 -12   0   11.90    7.80
  12 -12   0   18.10   11.30
  12 -12   0   11.10    9.30
  12 -12   0   12.70    8.30
  12 -12   0    6.40    6.90
  12 -12   0    3.80   11.70
 -13  13   0   28.50   10.10
 -13  13   0   25.90   10.40
 -13  13   0   17.90    7.40
 -13  13   0   29.40   10.70
 -13  13   0   30.00   13.00
  13 -13   0   13.90    8.10
  13 -13   0    8.10    8.50
  13 -13   0   36.70   11.70
  13 -13   0   34.60   11.60
  13 -13   0   19.90   15.10
  13 -13   0   22.50   10.10
  12 -14   0   22.50   13.70
  12 -14   0   29.60   10.00
  12 -14   0   26.00   10.10
  12 -14   0   13.40    9.00
  12 -14   0   28.80    8.60
  12 -14   0   22.80    8.90
 -12  14   0   19.60    9.10
 -12  14   0   22.40    9.40
 -12  14   0   31.90   12.30
 -12  14   0   18.10    9.60
 -12  14   0   25.50    7.10
  11 -13   0   80.39   15.20
  11 -13   0   59.19   10.70
  11 -13   0   49.50    9.00
  11 -13   0   63.29    9.30
  11 -13   0   80.69   13.60
  11 -13   0   75.29   11.80
  11 -13   0   59.69   11.80
 -11  13   0   77.49    8.20
 -11  13   0   76.79   13.90
 -11  13   0   64.19   11.20
 -11  13   0   69.59   10.60
 -11  13   0   70.99   14.10
 -11  13   0   79.39    8.00
 -11  13   0   63.09    9.70
  10 -12   0   21.70    6.10
  10 -12   0   14.60    7.10
  10 -12   0    9.90    5.40
  10 -12   0   31.40   18.00
  10 -12   0   10.00    6.90
  10 -12   0   14.50    7.20
  10 -12   0   21.80    8.60
  10 -12   0   13.00    7.10
  10 -12   0   12.00    9.60
 -10  12   0   17.80    4.90
 -10  12   0   12.90    5.20
 -10  12   0   21.70    7.30
 -10  12   0   18.10    6.70
 -10  12   0   16.40    8.10
 -10  12   0   14.80    7.40
 -10  12   0   18.20    4.70
 -10  12   0   14.10    7.00
 -10  12   0   10.30    8.10
   9 -11   0  184.38   14.00
   9 -11   0  166.28   14.60
   9 -11   0  194.68   14.20
   9 -11   0  180.08   13.00
   9 -11   0  186.28   16.00
   9 -11   0  176.98   11.90
   9 -11   0  146.89   15.20
   9 -11   0  167.38   14.50
   9 -11   0  169.28   14.80
  -9  11   0  169.78   13.40
  -9  11   0  175.38   13.60
  -9  11   0  186.28   18.00
  -9  11   0  169.08   11.40
  -9  11   0  170.48   11.80
  -9  11   0  164.88   14.90
  -9  11   0  197.58   11.40
  -9  11   0  189.78   13.70
  -9  11   0  191.58   14.60
  -9  11   0  181.58   14.80
   8 -10   0    1.80    3.90
   8 -10   0    3.70    4.40
   8 -10   0   -2.90    4.50
   8 -10   0   -3.40    3.60
   8 -10   0   -0.10    4.30
   8 -10   0    5.00    5.70
   8 -10   0    3.30    5.60
   8 -10   0   -1.10    5.50
   8 -10   0   -1.00    4.20
  -8  10   0    4.70    4.20
  -8  10   0    6.10    5.20
  -8  10   0   10.10    5.00
  -8  10   0    3.10    4.80
  -8  10   0   -2.10    4.20
  -8  10   0    1.00    3.10
  -8  10   0   -1.90    4.80
  -8  10   0    2.90    3.10
  -8  10   0    3.00    4.50
  -8  10   0    2.30    3.80
   7  -9   0  335.67   19.30
   7  -9   0  330.37   20.00
   7  -9   0  350.86   20.40
   7  -9   0  373.16   18.90
   7  -9   0  364.46   20.50
   7  -9   0  341.07   18.20
   7  -9   0  346.77   19.80
   7  -9   0  358.26   19.70
   7  -9   0  352.56   19.60
  -7   9   0  356.56   17.90
  -7   9   0  323.17   20.00
  -7   9   0  382.56   19.70
  -7   9   0  358.96   19.20
  -7   9   0  329.67   19.10
  -7   9   0  323.67   18.80
  -7   9   0  351.06   17.80
  -7   9   0  339.47   19.40
  -7   9   0  363.66   17.90
   6  -8   0 1708.73   78.49
   6  -8   0 1731.43   80.59
   6  -8   0 1772.12   80.49
   6  -8   0 1602.34   83.49
   6  -8   0 1812.92   79.59
   6  -8   0 1813.82   79.29
   6  -8   0 1768.92   79.99
   6  -8   0 1740.43   80.09
  -6   8   0 1737.43   79.39
  -6   8   0 1736.23   80.39
  -6   8   0 1683.43   79.59
  -6   8   0 1701.63   79.49
  -6   8   0 1721.43   78.29
  -6   8   0 1718.13   78.39
  -6   8   0 1618.14   80.59
  -6   8   0 1819.52   79.79
  -6   8   0 1740.83   78.29
   5  -7   0  421.16   21.00
   5  -7   0  378.56   21.20
   5  -7   0  400.06   19.90
   5  -7   0  395.46   19.50
   5  -7   0  423.96   20.70
   5  -7   0  394.66   20.90
   5  -7   0  407.76   20.80
   5  -7   0  400.46   18.60
   5  -7   0  398.86   20.60
   5  -7   0  387.36   21.10
  -5   7   0  404.36   19.40
  -5   7   0  404.06   20.60
  -5   7   0  420.96   19.60
  -5   7   0  397.76   21.30
  -5   7   0  388.36   20.50
  -5   7   0  390.26   19.90
  -5   7   0  400.76   20.40
  -5   7   0  418.26   20.50
  -5   7   0  402.06   19.50
  -5   7   0  391.36   20.30
   4  -6   0    5.40    2.70
   4  -6   0    1.00    2.10
   4  -6   0    4.40    3.20
   4  -6   0    2.20    2.40
   4  -6   0    1.70    3.30
   4  -6   0   -1.50    3.10
   4  -6   0    1.10    2.60
   4  -6   0   -0.10    2.70
   4  -6   0   -0.20    1.80
   4  -6   0    3.00    2.00
  -4   6   0    5.80    2.30
  -4   6   0   -0.10    2.30
  -4   6   0    2.60    1.70
  -4   6   0    1.80    3.20
  -4   6   0    1.40    2.20
  -4   6   0    0.50    2.40
  -4   6   0    4.30    2.80
  -4   6   0    2.80    2.00
  -4   6   0    2.10    2.40
  -4   6   0    1.90    2.50
   3  -5   0  621.94   28.70
   3  -5   0  579.74   29.10
   3  -5   0  593.04   29.20
   3  -5   0  628.04   29.50
   3  -5   0  611.24   29.00
   3  -5   0  605.84   28.50
   3  -5   0  614.54   29.10
   3  -5   0  619.64   29.00
   3  -5   0  612.54   29.10
   3  -5   0  626.14   28.50
   3  -5   0  669.73   28.70
  -3   5   0  642.04   29.10
  -3   5   0  610.34   29.50
  -3   5   0  626.84   28.30
  -3   5   0  619.24   29.00
  -3   5   0  617.24   28.50
  -3   5   0  595.64   28.90
  -3   5   0  620.54   29.00
  -3   5   0  620.94   28.40
  -3   5   0  638.34   28.90
   2  -4   0   58.39    4.50
   2  -4   0   50.89    3.70
   2  -4   0   49.10    4.00
   2  -4   0   58.89    3.60
   2  -4   0   63.89    4.10
   2  -4   0   55.39    4.20
   2  -4   0   51.99    3.90
   2  -4   0   63.19    3.80
   2  -4   0   57.69    5.20
   2  -4   0   50.09    4.30
   2  -4   0   54.69    4.10
   2  -4   0   62.99    4.40
  -2   4   0   54.99    4.30
  -2   4   0   61.29    4.20
  -2   4   0   50.99    3.90
  -2   4   0   61.09    4.10
  -2   4   0   42.10    4.40
  -2   4   0   51.69    3.80
  -2   4   0   54.89    3.80
  -2   4   0   55.19    3.40
  -2   4   0   57.69    4.00
  -2   4   0   47.00    3.80
   1  -3   0 1372.26   58.99
   1  -3   0 1356.66   58.79
   1  -3   0 1255.67   58.99
   1  -3   0 1372.06   58.69
   1  -3   0 1231.78   58.89
   1  -3   0 1415.26   58.99
   1  -3   0 1338.77   59.09
   1  -3   0 1296.87   58.89
   1  -3   0 1270.17   59.09
  -1   3   0 1325.27   58.89
  -1   3   0 1326.97   58.79
  -1   3   0 1298.57   58.99
  -1   3   0 1305.07   58.99
  -1   3   0 1342.17   58.59
  -1   3   0 1328.67   59.59
  -1   3   0 1295.87   58.79
  -1   3   0 1330.07   58.89
  -1   3   0 1288.87   58.89
  -1   3   0 1305.67   58.99
   1   1   0    0.10    0.30
  -2   0   0   16.90    2.10
  -2   0   0   17.70    2.10
  -2   0   0   17.20    1.70
  -2   0   0   16.10    1.40
  -2   0   0   17.80    2.10
  -2   0   0   20.10    2.30
  -2   0   0   21.70    2.60
  -2   0   0   24.10    2.50
  -2   0   0   25.00    2.50
  -2   0   0   22.00    2.40
  -2   0   0   14.40    1.80
   2   0   0   17.20    2.00
   2   0   0   25.50    2.40
   2   0   0   20.20    2.00
   2   0   0   14.70    1.90
   2   0   0   20.30    1.60
   2   0   0   21.00    2.40
   2   0   0   23.00    2.20
   2   0   0   18.80    2.20
   2   0   0   18.40    2.30
   2   0   0   17.60    2.10
   2   0   0   16.40    1.70
  -3   1   0 2119.89   94.49
  -3   1   0 2110.19   94.59
  -3   1   0 2147.99   94.89
  -3   1   0 2142.79   94.39
  -3   1   0 2105.79   94.69
  -3   1   0 2214.48   94.09
  -3   1   0 2045.60   94.79
  -3   1   0 2140.89   94.89
  -3   1   0 2085.99   94.69
  -3   1   0 2002.50   95.19
  -3   1   0 2193.88   94.79
   3  -1   0 2097.59   94.69
   3  -1   0 1989.30   94.69
   3  -1   0 2006.90   94.99
   3  -1   0 2201.28   94.79
   3  -1   0 2206.08   94.89
   3  -1   0 2077.69   94.79
   3  -1   0 2125.19   94.39
   3  -1   0 2125.29   94.09
   3  -1   0 2185.68   94.99
   3  -1   0 2125.59   94.69
  -4   2   0  523.15   25.20
  -4   2   0  502.85   24.80
  -4   2   0  542.75   25.10
  -4   2   0  522.35   25.70
  -4   2   0  533.55   25.10
  -4   2   0  543.45   24.00
  -4   2   0  525.75   25.00
  -4   2   0  503.55   24.40
  -4   2   0  528.65   24.80
  -4   2   0  519.55   25.10
  -4   2   0  549.74   25.30
   4  -2   0  503.85   25.00
   4  -2   0  541.85   25.00
   4  -2   0  535.45   24.00
   4  -2   0  547.95   25.40
   4  -2   0  540.05   25.10
   4  -2   0  556.74   25.30
   4  -2   0  526.05   25.10
   4  -2   0  469.05   25.40
   4  -2   0  532.55   24.60
  -5   3   0 1045.10   46.80
  -5   3   0 1004.80   45.30
  -5   3   0 1008.90   46.00
  -5   3   0  973.60   46.30
  -5   3   0 1004.70   46.60
  -5   3   0 1038.80   46.80
  -5   3   0  972.50   46.60
  -5   3   0  995.60   46.40
  -5   3   0  986.90   46.80
  -5   3   0  953.90   45.60
  -5   3   0 1008.60   46.90
  -5   3   0 1019.70   47.60
   5  -3   0 1054.69   46.80
   5  -3   0  987.70   46.60
   5  -3   0 1020.80   45.40
   5  -3   0 1050.29   47.20
   5  -3   0  998.00   46.70
   5  -3   0  937.91   47.20
   5  -3   0 1061.59   47.10
   5  -3   0 1017.90   46.20
   5  -3   0  995.80   46.70
  -6   4   0  254.57   13.60
  -6   4   0  257.87   14.80
  -6   4   0  258.57   13.60
  -6   4   0  254.97   14.30
  -6   4   0  266.87   14.70
  -6   4   0  260.47   14.60
  -6   4   0  262.57   14.30
  -6   4   0  296.67   15.10
  -6   4   0  257.77   15.80
  -6   4   0  271.97   14.70
  -6   4   0  271.47   15.10
   6  -4   0  274.07   15.20
   6  -4   0  281.07   15.20
   6  -4   0  267.57   14.10
   6  -4   0  263.97   14.80
   6  -4   0  268.07   14.80
   6  -4   0  274.97   13.00
   6  -4   0  272.87   15.30
   6  -4   0  251.97   15.60
   6  -4   0  273.37   15.10
  -7   5   0  121.19   10.10
  -7   5   0  102.49    8.90
  -7   5   0  114.19    6.90
  -7   5   0  123.59    9.00
  -7   5   0  110.49    8.00
  -7   5   0  107.79    8.40
  -7   5   0  104.39    8.20
  -7   5   0  119.09    9.30
  -7   5   0  129.79    8.90
  -7   5   0  109.89    8.40
   7  -5   0  116.29    6.80
   7  -5   0  102.59    9.90
   7  -5   0  109.59   10.10
   7  -5   0  114.99    6.50
   7  -5   0   99.19    9.00
   7  -5   0  113.59    7.90
   7  -5   0  104.59    8.90
   7  -5   0  124.19    9.90
   7  -5   0  115.39    9.60
   7  -5   0   98.79    8.50
  -8   6   0  794.02   38.80
  -8   6   0  837.12   39.30
  -8   6   0  800.72   38.30
  -8   6   0  759.42   37.40
  -8   6   0  748.03   38.70
  -8   6   0  771.92   38.10
  -8   6   0  803.12   36.70
  -8   6   0  781.02   39.90
  -8   6   0  811.22   38.80
  -8   6   0  818.62   39.20
  -8   6   0  805.62   38.60
   8  -6   0  814.62   39.10
   8  -6   0  792.02   38.90
   8  -6   0  798.12   39.80
   8  -6   0  759.72   38.80
   8  -6   0  767.02   39.40
   8  -6   0  802.82   36.80
   8  -6   0  774.92   38.10
   8  -6   0  816.92   39.00
   8  -6   0  810.62   36.60
  -9   7   0  117.89   11.40
  -9   7   0  119.19   10.50
  -9   7   0  123.69    7.80
  -9   7   0  134.89   11.50
  -9   7   0  137.39   10.20
  -9   7   0  122.59   10.80
  -9   7   0  128.39   10.70
  -9   7   0  121.39   10.90
  -9   7   0  131.39   11.30
  -9   7   0  127.69    9.00
   9  -7   0  136.49   12.70
   9  -7   0  112.59   11.70
   9  -7   0  129.99    7.80
   9  -7   0  124.69    8.80
   9  -7   0  126.99   11.30
   9  -7   0  109.39   11.50
   9  -7   0  134.09   12.00
   9  -7   0  130.09   11.00
   9  -7   0  121.89   11.40
   9  -7   0  130.99    9.80
 -10   8   0    1.10    5.10
 -10   8   0    5.10    5.50
 -10   8   0    5.00    5.10
 -10   8   0    3.10    4.60
 -10   8   0    3.80    5.60
 -10   8   0    9.40    4.20
 -10   8   0    2.00    4.30
 -10   8   0    3.50    4.60
 -10   8   0    4.30    5.60
 -10   8   0   -3.10    5.70
 -10   8   0    2.50    3.80
  10  -8   0    1.90    5.60
  10  -8   0    0.60    3.90
  10  -8   0    5.70    5.00
  10  -8   0    7.10    4.00
  10  -8   0    3.10    6.90
  10  -8   0    3.50    2.60
  10  -8   0    2.80    6.30
  10  -8   0    6.20    6.10
  10  -8   0    2.10    5.60
  10  -8   0   -1.90    5.80
 -11   9   0  147.29   13.30
 -11   9   0  128.69   14.90
 -11   9   0  146.19   12.30
 -11   9   0  127.19   15.20
 -11   9   0  142.99   14.70
 -11   9   0  148.49   14.50
 -11   9   0  154.88   14.60
 -11   9   0  144.69   15.20
  11  -9   0  131.49   14.80
  11  -9   0  133.49   13.70
  11  -9   0  148.49   12.30
  11  -9   0  144.29   16.40
  11  -9   0  131.39   13.10
  11  -9   0  128.19   10.40
  11  -9   0  125.89   14.10
  11  -9   0  136.49   14.50
  11  -9   0  152.28    9.30
 -12  10   0    1.00    6.40
 -12  10   0   -0.30    4.80
 -12  10   0    2.70    8.00
 -12  10   0    3.80   10.90
 -12  10   0   -2.10    7.10
 -12  10   0   -0.10    7.20
 -12  10   0   -7.60    6.50
  12 -10   0    3.30    8.70
  12 -10   0    2.60    7.30
  12 -10   0   -1.00    5.40
  12 -10   0    0.50    5.40
  12 -10   0   -2.30    3.80
  12 -10   0   -4.20   10.40
  12 -10   0    6.90    7.60
 -13  11   0   60.89    9.70
 -13  11   0   64.29   11.90
 -13  11   0   77.79   11.60
 -13  11   0   76.19   11.50
 -13  11   0   83.79   13.60
  13 -11   0   61.99   10.30
  13 -11   0   74.69    9.60
  13 -11   0   79.19   16.70
  13 -11   0   66.19   11.70
  13 -11   0   71.99   13.70
  13 -11   0   54.79   12.50
  13 -11   0   68.59    7.60
  12 -16   0   14.60   10.60
  12 -16   0    5.10   10.20
  12 -16   0   13.40   10.60
  12 -16   0    9.80    8.10
  12 -16   0    5.80    9.70
  12 -16   0   18.00   15.00
 -12  16   0   15.70   10.50
 -12  16   0   -1.10   11.60
 -12  16   0    2.60    9.40
 -12  16   0   20.00   11.30
 -12  16   0   12.60    7.30
 -12  16   0   18.90    7.40
  11 -15   0   27.40    9.50
  11 -15   0   37.00   11.90
  11 -15   0   11.50    9.00
  11 -15   0   24.70    9.80
  11 -15   0   18.60    7.30
  11 -15   0   20.90   10.40
 -11  15   0   33.70   10.50
 -11  15   0   29.00    9.30
 -11  15   0   34.00    8.10
 -11  15   0   37.50   17.60
 -11  15   0   20.40    6.80
 -11  15   0   31.60    6.30
 -11  15   0   21.00   10.80
  10 -14   0    0.80    6.30
  10 -14   0   -1.70   10.00
  10 -14   0    2.00    6.20
  10 -14   0   -4.70    5.00
  10 -14   0   -1.70    8.50
  10 -14   0   -2.90    7.70
  10 -14   0   -5.50    6.00
 -10  14   0    5.70    5.20
 -10  14   0   -0.20    5.10
 -10  14   0    1.20    6.30
 -10  14   0   -1.90    9.90
 -10  14   0    3.10    6.90
 -10  14   0    3.40    4.60
 -10  14   0    0.60    9.30
 -10  14   0   -2.50    7.80
 -10  14   0   -0.10    6.70
   9 -13   0  152.38   14.20
   9 -13   0  151.58   13.60
   9 -13   0  160.38   13.50
   9 -13   0  123.89   14.30
   9 -13   0  153.48   12.20
   9 -13   0  115.59   16.00
   9 -13   0  134.19   15.00
   9 -13   0  166.58   14.10
   9 -13   0  123.39   11.00
  -9  13   0  136.99   10.20
  -9  13   0  157.18   13.40
  -9  13   0  145.59   12.70
  -9  13   0  136.79   13.60
  -9  13   0  157.98   18.20
  -9  13   0  148.99   10.60
  -9  13   0  125.49   16.50
  -9  13   0  148.19   13.40
  -9  13   0  143.19   14.00
  -9  13   0  132.29   10.90
   8 -12   0   43.60    8.30
   8 -12   0   35.20    8.00
   8 -12   0   55.89    6.90
   8 -12   0   48.00    8.40
   8 -12   0   38.90    6.30
   8 -12   0   49.60    8.10
   8 -12   0   49.20    8.60
   8 -12   0   52.59    7.70
   8 -12   0   52.79    9.10
  -8  12   0   44.20    5.90
  -8  12   0   46.30    5.70
  -8  12   0   46.70    8.00
  -8  12   0   49.70    7.40
  -8  12   0   53.99    8.20
  -8  12   0   55.69    8.10
  -8  12   0   38.30    5.30
  -8  12   0   39.30    9.40
  -8  12   0   42.40    7.50
  -8  12   0   49.30    7.00
   7 -11   0   28.40    5.10
   7 -11   0   38.40    7.60
   7 -11   0   38.30    6.00
   7 -11   0   14.00    5.40
   7 -11   0   31.60    6.60
   7 -11   0   21.70    6.20
   7 -11   0   28.80    6.40
   7 -11   0   19.60    6.40
  -7  11   0   21.30    6.00
  -7  11   0   25.70    5.70
  -7  11   0   34.90    5.80
  -7  11   0   27.10    7.50
  -7  11   0   32.90    4.50
  -7  11   0   24.20    5.80
  -7  11   0   31.80    4.60
  -7  11   0   28.60    4.40
  -7  11   0   36.90    6.10
  -7  11   0   40.60    6.70
   6 -10   0   57.89    7.30
   6 -10   0   64.19    6.50
   6 -10   0   65.09    7.60
   6 -10   0   74.19    8.30
   6 -10   0   71.59    7.80
   6 -10   0   63.69    7.20
   6 -10   0   68.09    7.70
   6 -10   0   65.39    6.50
   6 -10   0   72.69    8.60
  -6  10   0   66.79    7.30
  -6  10   0   79.79    7.40
  -6  10   0   63.69    7.10
  -6  10   0   64.99    7.80
  -6  10   0   71.89   10.50
  -6  10   0   75.59    5.50
  -6  10   0   68.79    7.50
  -6  10   0   63.99    6.00
  -6  10   0   76.59    7.00
  -6  10   0   63.39    6.10
   5  -9   0   90.89    7.80
   5  -9   0   98.39    7.30
   5  -9   0   98.89    8.00
   5  -9   0  100.89    8.30
   5  -9   0   82.49    8.40
   5  -9   0   90.29    7.90
   5  -9   0   93.09    8.20
   5  -9   0   78.99    7.70
   5  -9   0   94.39    8.80
   5  -9   0   82.59    6.90
  -5   9   0   97.49    8.30
  -5   9   0   91.89    6.80
  -5   9   0   87.29    7.40
  -5   9   0   93.19    8.40
  -5   9   0   87.09   10.20
  -5   9   0   95.09    7.30
  -5   9   0   89.09    7.30
  -5   9   0   88.99    6.00
  -5   9   0   94.29    7.00
  -5   9   0   86.49    8.10
  -5   9   0   94.29    7.80
   4  -8   0  591.14   28.10
   4  -8   0  617.54   29.10
   4  -8   0  640.54   28.20
   4  -8   0  602.74   28.60
   4  -8   0  606.54   28.10
   4  -8   0  579.74   28.80
   4  -8   0  611.14   28.60
   4  -8   0  557.74   28.70
   4  -8   0  563.74   29.10
   4  -8   0  583.84   29.10
  -4   8   0  561.24   28.30
  -4   8   0  591.14   27.40
  -4   8   0  602.34   28.50
  -4   8   0  588.44   28.60
  -4   8   0  571.24   28.00
  -4   8   0  571.64   29.00
  -4   8   0  602.44   27.80
  -4   8   0  597.24   28.20
  -4   8   0  548.65   28.40
  -4   8   0  621.34   31.10
   3  -7   0  380.36   18.40
   3  -7   0  383.46   19.00
   3  -7   0  395.76   18.80
   3  -7   0  389.46   19.50
   3  -7   0  397.76   18.30
   3  -7   0  379.86   19.00
   3  -7   0  394.86   18.50
   3  -7   0  386.86   18.80
   3  -7   0  384.76   18.50
   3  -7   0  383.36   19.10
   3  -7   0  375.26   19.10
  -3   7   0  374.86   20.50
  -3   7   0  365.26   18.40
  -3   7   0  359.96   18.60
  -3   7   0  374.96   19.20
  -3   7   0  384.96   18.20
  -3   7   0  373.16   18.40
  -3   7   0  371.16   17.80
  -3   7   0  372.96   18.70
  -3   7   0  354.16   18.60
  -3   7   0  376.46   18.60
   2  -6   0  315.57   15.20
   2  -6   0  337.77   15.00
   2  -6   0  318.77   15.40
   2  -6   0  319.97   15.80
   2  -6   0  300.37   15.50
   2  -6   0  323.07   15.80
   2  -6   0  298.47   15.40
   2  -6   0  317.67   15.40
   2  -6   0  317.07   15.40
   2  -6   0  314.47   15.70
   2  -6   0  318.67   15.50
   2  -6   0  323.57   14.80
  -2   6   0  310.17   14.60
  -2   6   0  303.87   15.40
  -2   6   0  319.67   15.30
  -2   6   0  323.47   15.40
  -2   6   0  322.17   15.10
  -2   6   0  310.37   15.50
  -2   6   0  322.67   15.40
  -2   6   0  297.47   15.10
  -2   6   0  315.07   16.80
   1  -5   0 2426.16  102.89
   1  -5   0 2403.66  102.29
   1  -5   0 2168.18  102.69
   1  -5   0 2212.18  102.49
   1  -5   0 2183.28  102.59
   1  -5   0 2375.06  102.29
   1  -5   0 2393.16  103.89
   1  -5   0 2275.07  102.49
   1  -5   0 2136.39  102.69
   1  -5   0 2357.16  102.99
  -1   5   0 2331.07  102.89
  -1   5   0 2298.07  102.09
  -1   5   0 2339.17  103.39
  -1   5   0 2345.27  102.49
  -1   5   0 2281.27  102.79
   0  -4   0 7506.95  318.87
   0  -4   0 7044.30  318.27
   0  -4   0 7106.69  318.97
   0  -4   0 6971.70  318.57
   0   4   0 7585.94  318.77
   0   4   0 7155.78  318.67
   0   4   0 6947.01  318.67
   0   4   0 7205.38  318.17
  -1  -3   0 1332.07   57.39
  -1  -3   0 1231.18   57.39
  -1  -3   0 1139.59   57.59
  -1  -3   0 1296.67   57.39
  -1  -3   0 1257.17   57.79
  -1  -3   0 1316.67   57.49
  -1  -3   0 1254.07   57.69
  -1  -3   0 1331.37   57.09
  -1  -3   0 1319.27   57.19
  -1  -3   0 1269.57   57.19
  -1  -3   0 1313.17   57.49
  -1  -3   0 1308.97   57.49
  -1  -3   0 1318.27   57.59
   1   3   0 1286.47   57.39
   1   3   0 1226.28   57.89
   1   3   0 1366.16   57.49
   1   3   0 1324.47   57.39
   1   3   0 1286.27   57.19
   1   3   0 1311.17   57.19
   1   3   0 1238.18   57.79
   1   3   0 1254.57   57.39
   1   3   0 1312.97   57.49
  -2  -2   0  521.65   23.70
  -2  -2   0  527.85   23.60
  -2  -2   0  500.75   24.40
  -2  -2   0  510.15   23.20
  -2  -2   0  524.75   23.30
  -2  -2   0  529.95   24.10
  -2  -2   0  529.25   23.30
  -2  -2   0  521.25   23.30
  -2  -2   0  497.55   24.10
  -2  -2   0  534.35   23.40
   2   2   0  520.35   23.30
   2   2   0  509.05   23.20
   2   2   0  510.45   23.60
   2   2   0  533.15   23.50
   2   2   0  510.65   23.40
   2   2   0  505.05   23.20
   2   2   0  506.45   24.20
   2   2   0  501.05   24.00
  -3  -1   0 2123.99   94.39
  -3  -1   0 2041.40   95.09
  -3  -1   0 2133.99   95.09
  -3  -1   0 2012.90   94.59
  -3  -1   0 2089.09   94.79
  -3  -1   0 2155.88   94.79
  -3  -1   0 2117.09   94.29
  -3  -1   0 2195.48   94.79
  -3  -1   0 2115.09   94.79
  -3  -1   0 2243.78   94.79
  -3  -1   0 2141.69   95.29
   3   1   0 2131.79   94.39
   3   1   0 2152.88   94.69
   3   1   0 2141.99   94.99
   3   1   0 2111.59   95.19
   3   1   0 1951.30   94.59
   3   1   0 2139.89   94.29
   3   1   0 2115.09   94.49
   3   1   0 2140.19   94.79
   3   1   0 2166.68   94.69
   3   1   0 2091.59   94.69
  -4   0   0  995.80   45.10
  -4   0   0  926.61   45.60
  -4   0   0 1013.50   45.70
  -4   0   0 1039.10   45.20
  -4   0   0  973.50   45.10
  -4   0   0  983.40   44.30
  -4   0   0  934.61   44.80
  -4   0   0 1011.00   45.20
  -4   0   0 1010.20   45.30
  -4   0   0  987.20   44.70
  -4   0   0  989.80   45.20
   4   0   0  957.50   44.90
   4   0   0 1012.40   45.20
   4   0   0 1007.50   44.70
   4   0   0  973.10   45.50
   4   0   0 1009.20   44.40
   4   0   0  940.91   44.90
   4   0   0  983.10   45.10
   4   0   0  975.40   45.10
   4   0   0  993.10   45.30
  -5   1   0   11.60    3.00
  -5   1   0    8.50    3.10
  -5   1   0    9.30    1.70
  -5   1   0    6.90    1.90
  -5   1   0    5.50    2.50
  -5   1   0   10.80    2.70
  -5   1   0    9.10    2.80
  -5   1   0    7.50    3.40
  -5   1   0   12.80    3.20
  -5   1   0   11.00    2.60
  -5   1   0    4.90    3.00
   5  -1   0   14.30    2.00
   5  -1   0    7.60    3.20
   5  -1   0    8.80    2.90
   5  -1   0   12.40    3.10
   5  -1   0    8.20    3.00
   5  -1   0    8.30    2.80
   5  -1   0    9.50    2.80
   5  -1   0    8.60    2.30
   5  -1   0   10.80    2.80
  -6   2   0   45.60    5.70
  -6   2   0   52.89    5.00
  -6   2   0   45.30    4.40
  -6   2   0   53.89    3.90
  -6   2   0   50.49    5.00
  -6   2   0   54.19    6.10
  -6   2   0   60.79    7.10
  -6   2   0   57.59    6.00
  -6   2   0   62.29    6.20
  -6   2   0   59.19    6.60
  -6   2   0   54.29    5.80
   6  -2   0   48.60    6.50
   6  -2   0   73.29    6.70
   6  -2   0   47.50    4.70
   6  -2   0   46.80    5.40
   6  -2   0   50.19    6.10
   6  -2   0   53.29    6.20
   6  -2   0   52.29    3.90
   6  -2   0   55.09    6.00
   6  -2   0   62.19    6.30
  -7   3   0  591.14   29.60
  -7   3   0  603.54   29.30
  -7   3   0  631.14   28.90
  -7   3   0  641.04   30.80
  -7   3   0  623.04   31.10
  -7   3   0  593.94   30.70
  -7   3   0  638.44   30.80
  -7   3   0  596.14   30.10
  -7   3   0  627.84   30.60
  -7   3   0  625.24   31.00
  -7   3   0  622.54   31.90
  -7   3   0  611.14   30.30
   7  -3   0  644.84   30.00
   7  -3   0  582.24   30.60
   7  -3   0  686.13   31.50
   7  -3   0  676.03   31.20
   7  -3   0  634.94   29.00
   7  -3   0  624.64   30.70
   7  -3   0  650.83   30.70
   7  -3   0  642.64   30.60
   7  -3   0  583.04   31.30
  -8   4   0 1155.68   54.69
  -8   4   0 1129.89   52.89
  -8   4   0 1154.18   55.29
  -8   4   0 1164.38   54.49
  -8   4   0 1163.38   54.89
  -8   4   0 1105.89   53.29
  -8   4   0 1136.79   54.79
  -8   4   0 1160.88   54.69
  -8   4   0 1147.49   54.19
  -8   4   0 1168.38   54.59
  -8   4   0 1123.49   55.69
   8  -4   0 1137.19   55.39
   8  -4   0 1233.58   55.19
   8  -4   0 1198.48   55.39
   8  -4   0 1122.09   54.49
   8  -4   0 1198.68   54.59
   8  -4   0 1162.18   54.69
   8  -4   0 1123.89   53.19
   8  -4   0 1183.58   53.89
   8  -4   0 1138.59   54.49
  -9   5   0  657.73   34.70
  -9   5   0  645.34   32.80
  -9   5   0  691.83   33.70
  -9   5   0  634.54   33.10
  -9   5   0  655.53   32.50
  -9   5   0  644.64   33.20
  -9   5   0  648.74   33.60
  -9   5   0  671.23   31.20
  -9   5   0  670.73   33.40
  -9   5   0  641.84   31.70
  -9   5   0  664.33   33.20
   9  -5   0  652.93   33.20
   9  -5   0  606.54   33.10
   9  -5   0  686.33   34.10
   9  -5   0  683.23   32.50
   9  -5   0  607.54   33.00
   9  -5   0  700.13   37.60
   9  -5   0  645.94   30.70
   9  -5   0  677.23   30.80
   9  -5   0  667.43   33.50
 -10   6   0   16.20    3.80
 -10   6   0   18.20    6.10
 -10   6   0   13.40    5.30
 -10   6   0   25.30    7.20
 -10   6   0    9.70    4.20
 -10   6   0   10.70    5.50
 -10   6   0   22.70    5.60
 -10   6   0   10.60    5.70
 -10   6   0   15.50    3.70
 -10   6   0    9.80    5.50
 -10   6   0   15.10    6.00
 -10   6   0   18.20    6.70
  10  -6   0   20.80    4.30
  10  -6   0   14.90    3.10
  10  -6   0   12.90    7.20
  10  -6   0   12.20    5.90
  10  -6   0    2.30    5.50
  10  -6   0   22.10    6.40
  10  -6   0   22.20    5.20
  10  -6   0   13.90    6.30
  10  -6   0   15.70    6.20
  10  -6   0    5.80    6.20
 -11   7   0    6.80    5.60
 -11   7   0    5.30    7.00
 -11   7   0    5.40    3.70
 -11   7   0   16.40    7.70
 -11   7   0   13.70    5.90
 -11   7   0    7.20    5.10
 -11   7   0    7.50    6.30
 -11   7   0    5.30    6.80
 -11   7   0    7.00    7.10
 -11   7   0    5.50    5.80
  11  -7   0    7.10    3.00
  11  -7   0   17.70    8.70
  11  -7   0    7.80    5.40
  11  -7   0    8.70    4.20
  11  -7   0   10.00    6.50
  11  -7   0    5.90    6.90
  11  -7   0    3.70    5.90
  11  -7   0    8.70    4.90
 -12   8   0    2.30    8.90
 -12   8   0   10.50    8.80
 -12   8   0    2.80    6.80
 -12   8   0    1.60    6.20
 -12   8   0    7.80    6.60
 -12   8   0    0.10    6.80
 -12   8   0   -0.10    6.70
 -12   8   0    8.80    5.90
 -12   8   0    8.00    5.20
 -12   8   0   21.80    7.30
  12  -8   0    7.70    7.90
  12  -8   0    8.20    9.30
  12  -8   0    2.20    3.70
  12  -8   0   -1.40    8.70
  12  -8   0    7.00    5.20
  12  -8   0    0.60   10.20
  12  -8   0    6.90    7.10
  12  -8   0    0.20    6.00
  12  -8   0   -2.40    7.70
 -13   9   0   85.19   11.80
 -13   9   0   99.19   11.50
 -13   9   0  120.09   14.40
 -13   9   0  115.39   16.90
 -13   9   0  107.09   16.60
 -13   9   0  137.89   16.50
  13  -9   0  116.59   15.30
  13  -9   0  126.29    9.50
  13  -9   0  103.59   10.80
  13  -9   0  130.79   12.80
  13  -9   0  132.39   18.30
  13  -9   0   89.49   13.80
 -14  10   0   98.99   14.90
 -14  10   0   73.19   12.10
 -14  10   0   70.29   12.30
 -14  10   0   70.09   12.70
  14 -10   0   60.99    7.40
  14 -10   0   70.69   13.30
  14 -10   0   65.09    9.30
  14 -10   0   77.79   13.10
  14 -10   0   52.29   12.80
  14 -10   0   70.69   10.60
  14 -10   0   76.19   18.40
  11 -17   0   15.40   13.30
  11 -17   0   18.70    8.70
  11 -17   0   18.20    9.40
  11 -17   0    8.40   10.10
  11 -17   0   22.30   12.00
  11 -17   0   20.70   10.30
 -11  17   0   18.00   10.50
 -11  17   0   18.20   10.30
 -11  17   0    6.70   10.90
 -11  17   0   21.80   10.40
 -11  17   0   22.40    8.30
 -11  17   0   10.60    7.70
 -11  17   0   23.80    6.60
  10 -16   0   -4.40    6.70
  10 -16   0    0.30    9.00
  10 -16   0    7.60   10.00
  10 -16   0    8.00    6.20
  10 -16   0    9.10    7.50
  10 -16   0    2.20    7.80
 -10  16   0    1.10    7.30
 -10  16   0    5.80    7.80
 -10  16   0    7.10    6.10
 -10  16   0    1.70    5.90
 -10  16   0   -0.30    8.90
 -10  16   0    6.90    7.60
 -10  16   0    2.90    4.90
   9 -15   0  222.68   20.80
   9 -15   0  251.87   17.00
   9 -15   0  274.57   19.80
   9 -15   0  282.77   19.40
   9 -15   0  252.97   18.60
   9 -15   0  248.48   20.90
   9 -15   0  253.97   18.50
   9 -15   0  274.97   19.90
   9 -15   0  229.88   17.10
  -9  15   0  266.97   18.80
  -9  15   0  216.38   18.20
  -9  15   0  271.97   18.20
  -9  15   0  260.47   22.70
  -9  15   0  263.47   19.00
  -9  15   0  244.68   20.60
  -9  15   0  267.07   15.20
  -9  15   0  263.67   17.80
  -9  15   0  244.18   19.00
  -9  15   0  254.17   16.00
  -9  15   0  265.67   15.60
   8 -14   0   42.70    7.80
   8 -14   0   28.40    6.10
   8 -14   0   43.80    7.30
   8 -14   0   53.79    8.70
   8 -14   0   59.29    9.70
   8 -14   0   52.69    9.20
   8 -14   0   66.39    9.40
   8 -14   0   47.50    9.30
   8 -14   0   45.20    9.20
  -8  14   0   68.39    7.10
  -8  14   0   51.39    8.50
  -8  14   0   50.59    8.30
  -8  14   0   47.10   10.70
  -8  14   0   51.29    5.80
  -8  14   0   54.39    9.20
  -8  14   0   47.80    6.60
  -8  14   0   40.90    7.60
   7 -13   0   21.90    6.50
   7 -13   0   12.80    4.80
   7 -13   0   22.20    7.10
   7 -13   0    2.90    5.80
   7 -13   0    9.20    4.30
   7 -13   0   11.90    6.50
   7 -13   0   15.20    5.60
   7 -13   0    1.00    5.20
  -7  13   0    8.00    5.00
  -7  13   0    9.40    5.30
  -7  13   0   11.30    6.00
  -7  13   0   14.50    4.60
  -7  13   0    5.60    5.00
  -7  13   0   10.80    3.50
  -7  13   0   12.80    4.10
  -7  13   0   13.90    5.60
  -7  13   0   12.60    6.90
  -7  13   0   14.50    5.10
   6 -12   0 1930.71   89.39
   6 -12   0 1989.90   88.89
   6 -12   0 2125.29   90.69
   6 -12   0 1922.11   89.49
   6 -12   0 1869.81   88.39
   6 -12   0 2022.30   90.19
   6 -12   0 1916.61   89.59
   6 -12   0 1804.42   88.49
   6 -12   0 1971.10   89.59
  -6  12   0 1923.91   87.39
  -6  12   0 2043.80   89.09
  -6  12   0 1945.21   88.19
  -6  12   0 1938.41   88.39
  -6  12   0 2006.10   92.69
  -6  12   0 1895.01   89.59
  -6  12   0 1903.41   87.79
  -6  12   0 1854.51   88.79
  -6  12   0 1874.31   89.09
  -6  12   0 1859.71   88.99
   5 -11   0    3.90    3.60
   5 -11   0   -0.70    4.50
   5 -11   0    1.30    2.90
   5 -11   0   10.70    4.20
   5 -11   0    7.20    3.30
   5 -11   0    2.30    4.20
   5 -11   0    7.50    4.70
   5 -11   0    8.90    3.80
   5 -11   0    3.40    3.70
   5 -11   0    1.60    3.20
   5 -11   0    5.10    3.10
   5 -11   0   10.10    4.20
  -5  11   0    2.90    2.90
  -5  11   0    4.30    3.50
  -5  11   0    8.00    3.60
  -5  11   0    5.20    2.20
  -5  11   0    3.60    3.40
  -5  11   0    5.00    3.50
  -5  11   0    6.20    3.40
  -5  11   0    2.10    3.10
  -5  11   0    7.90    5.00
  -5  11   0    2.20    3.40
   4 -10   0   97.09    8.10
   4 -10   0   86.69    8.20
   4 -10   0   85.99    7.00
   4 -10   0   78.69    7.70
   4 -10   0   83.49    7.40
   4 -10   0   84.79    7.70
   4 -10   0   72.09    6.60
   4 -10   0   76.69    6.60
   4 -10   0   95.29    7.40
   4 -10   0   78.29    6.30
   4 -10   0   85.29    5.80
  -4  10   0   83.39    5.30
  -4  10   0   77.29    6.70
  -4  10   0   71.69    6.70
  -4  10   0   64.29    6.80
  -4  10   0   84.19    6.50
  -4  10   0   74.29    7.30
  -4  10   0   76.39    6.70
  -4  10   0   83.49    7.00
  -4  10   0   93.09    6.50
   3  -9   0    5.10    3.10
   3  -9   0    9.60    2.20
   3  -9   0    7.30    3.30
   3  -9   0    8.80    3.40
   3  -9   0    8.50    3.20
   3  -9   0    7.00    2.90
   3  -9   0    6.10    3.10
   3  -9   0    4.60    3.30
   3  -9   0    6.30    3.50
   3  -9   0    9.10    2.30
   3  -9   0    7.00    2.90
   3  -9   0   12.70    3.60
  -3   9   0    8.10    1.70
  -3   9   0    3.80    2.80
  -3   9   0    6.70    2.40
  -3   9   0    8.20    3.10
  -3   9   0    7.70    2.80
  -3   9   0    7.80    4.00
  -3   9   0    8.10    2.90
  -3   9   0   12.50    3.20
  -3   9   0    1.50    2.50
  -3   9   0    2.20    2.80
   2  -8   0 1971.60   87.39
   2  -8   0 1943.61   87.49
   2  -8   0 1906.01   87.29
   2  -8   0 2003.70   87.99
   2  -8   0 1968.90   87.49
   2  -8   0 1916.31   86.99
   2  -8   0 1909.31   87.19
   2  -8   0 1939.61   86.79
   2  -8   0 1949.90   86.49
   2  -8   0 1821.42   87.39
   2  -8   0 2043.80   87.19
  -2   8   0 1889.21   86.69
  -2   8   0 1962.80   87.39
  -2   8   0 1926.11   86.29
  -2   8   0 1977.00   88.59
  -2   8   0 1939.21   86.89
  -2   8   0 1901.71   87.59
  -2   8   0 1922.91   87.09
  -2   8   0 1975.40   87.09
  -2   8   0 1892.41   87.19
   1  -7   0  129.39    7.00
   1  -7   0  113.89    7.60
   1  -7   0  115.69    6.90
   1  -7   0  132.29    6.80
   1  -7   0  134.19    9.00
   1  -7   0  125.39    6.50
   1  -7   0  122.29    7.10
   1  -7   0  125.89    7.50
   1  -7   0  130.59    7.00
   1  -7   0  134.99    7.60
  -1   7   0  135.29    6.90
  -1   7   0  122.19    7.70
  -1   7   0  129.09    7.40
  -1   7   0  122.79    9.00
  -1   7   0  143.09    7.30
  -1   7   0  128.99    7.20
  -1   7   0  128.69    8.20
   0  -6   0 1355.86   60.89
   0  -6   0 1422.66   60.89
   0  -6   0 1283.07   61.69
   0  -6   0 1318.47   61.29
   0  -6   0 1337.27   60.89
   0  -6   0 1348.07   61.49
   0  -6   0 1338.77   60.69
   0  -6   0 1374.36   61.39
   0  -6   0 1349.66   61.29
   0  -6   0 1405.46   61.89
   0   6   0 1353.86   61.49
   0   6   0 1380.06   61.29
   0   6   0 1407.16   60.79
   0   6   0 1328.47   61.29
   0   6   0 1430.96   61.49
   0   6   0 1338.57   61.49
   0   6   0 1348.47   60.79
   0   6   0 1350.56   60.79
  -1  -5   0 2391.36  102.39
  -1  -5   0 2239.28  102.19
  -1  -5   0 2289.97  102.39
  -1  -5   0 2277.17  102.19
  -1  -5   0 2208.88  102.89
  -1  -5   0 2326.67  102.29
  -1  -5   0 2273.27  102.49
  -1  -5   0 2373.96  102.29
  -1  -5   0 2351.66  101.99
  -1  -5   0 2150.68  102.29
  -1  -5   0 2228.98  102.39
  -1  -5   0 2305.87  101.89
   1   5   0 2313.17  101.89
   1   5   0 2304.07  102.29
   1   5   0 2339.97  101.89
   1   5   0 2378.66  102.49
   1   5   0 2488.15  102.29
   1   5   0 2416.46  102.59
   1   5   0 2238.38  102.29
   1   5   0 2144.59  102.09
   1   5   0 2253.87  102.69
   1   5   0 2179.58  102.89
  -2  -4   0   56.49    3.70
  -2  -4   0   60.19    4.70
  -2  -4   0   54.39    4.00
  -2  -4   0   52.49    3.80
  -2  -4   0   64.79    4.40
  -2  -4   0   50.19    4.50
  -2  -4   0   55.59    3.60
  -2  -4   0   57.59    3.80
  -2  -4   0   57.69    4.30
  -2  -4   0   52.79    3.30
  -2  -4   0   53.29    3.50
  -2  -4   0   47.40    5.70
   2   4   0   56.79    3.40
   2   4   0   61.19    4.00
   2   4   0   61.99    4.10
   2   4   0   52.89    3.50
   2   4   0   49.70    6.20
   2   4   0   55.79    3.40
   2   4   0   53.29    4.90
   2   4   0   57.19    3.70
   2   4   0   54.89    3.60
  -3  -3   0 1053.79   47.90
  -3  -3   0 1070.99   49.10
  -3  -3   0 1091.89   48.10
  -3  -3   0 1116.79   48.40
  -3  -3   0 1079.79   49.20
  -3  -3   0 1040.00   48.00
  -3  -3   0 1073.39   47.90
  -3  -3   0 1120.09   49.20
  -3  -3   0 1031.50   47.90
  -3  -3   0 1105.19   48.50
   3   3   0 1050.69   47.90
   3   3   0 1042.80   48.40
   3   3   0 1082.69   49.40
   3   3   0 1029.20   47.80
   3   3   0 1073.09   48.00
   3   3   0 1075.69   48.10
   3   3   0 1100.39   48.20
   3   3   0 1030.00   48.90
  -4  -2   0  556.64   24.60
  -4  -2   0  530.15   24.60
  -4  -2   0  516.15   24.50
  -4  -2   0  487.75   24.90
  -4  -2   0  528.25   24.00
  -4  -2   0  534.85   24.60
  -4  -2   0  502.95   24.10
  -4  -2   0  508.45   24.40
  -4  -2   0  510.65   24.60
  -4  -2   0  534.45   25.10
  -4  -2   0  526.45   25.50
  -4  -2   0  525.85   24.70
   4   2   0  538.25   25.70
   4   2   0  513.55   24.40
   4   2   0  523.55   24.80
   4   2   0  546.15   24.00
   4   2   0  538.55   24.50
   4   2   0  534.05   24.10
   4   2   0  508.75   24.50
   4   2   0  522.65   24.50
   4   2   0  508.45   25.30
   4   2   0  505.05   24.40
  -5  -1   0   14.00    3.00
  -5  -1   0   16.50    3.20
  -5  -1   0    8.00    2.30
  -5  -1   0    9.30    2.00
  -5  -1   0    8.30    3.50
  -5  -1   0   11.80    2.80
  -5  -1   0    8.40    3.40
  -5  -1   0   10.30    2.80
  -5  -1   0    8.50    1.80
  -5  -1   0    7.10    3.00
  -5  -1   0   11.00    2.90
  -5  -1   0   15.00    2.90
   5   1   0   11.10    3.20
   5   1   0   11.70    2.30
   5   1   0   10.40    2.90
   5   1   0   10.30    2.60
   5   1   0   11.10    3.60
   5   1   0   12.90    2.10
   5   1   0   10.80    2.90
   5   1   0   13.60    3.10
   5   1   0    8.70    2.70
   5   1   0    9.80    2.50
  -6   0   0  520.35   26.10
  -6   0   0  514.85   25.30
  -6   0   0  522.75   25.90
  -6   0   0  509.75   26.90
  -6   0   0  540.65   25.50
  -6   0   0  546.15   26.40
  -6   0   0  558.34   26.30
  -6   0   0  559.94   26.30
  -6   0   0  535.75   24.80
  -6   0   0  534.75   25.70
  -6   0   0  533.65   26.00
  -6   0   0  554.14   26.90
   6   0   0  520.85   26.50
   6   0   0  510.65   25.80
   6   0   0  515.15   25.70
   6   0   0  516.55   25.30
   6   0   0  512.55   25.90
   6   0   0  542.65   26.10
   6   0   0  550.34   24.80
   6   0   0  543.15   26.30
   6   0   0  555.74   26.20
  -7   1   0  719.43   33.40
  -7   1   0  717.33   34.50
  -7   1   0  741.33   35.00
  -7   1   0  698.63   35.90
  -7   1   0  717.63   34.40
  -7   1   0  721.93   35.20
  -7   1   0  664.73   33.90
  -7   1   0  722.03   35.70
  -7   1   0  752.02   36.30
  -7   1   0  731.83   34.10
  -7   1   0  793.52   35.90
   7  -1   0  704.93   34.70
   7  -1   0  691.73   34.90
   7  -1   0  749.33   35.40
   7  -1   0  738.33   34.90
   7  -1   0  716.33   34.70
   7  -1   0  753.82   35.20
   7  -1   0  726.93   35.70
   7  -1   0  724.93   33.50
   7  -1   0  731.53   34.40
  -8   2   0  271.47   16.40
  -8   2   0  298.97   19.10
  -8   2   0  289.57   16.10
  -8   2   0  277.77   15.00
  -8   2   0  292.37   16.30
  -8   2   0  282.97   14.30
  -8   2   0  253.37   16.30
  -8   2   0  295.57   15.70
  -8   2   0  306.37   16.50
  -8   2   0  314.07   16.70
  -8   2   0  297.57   17.10
  -8   2   0  278.77   15.00
  -8   2   0  271.47   15.30
   8  -2   0  287.27   17.20
   8  -2   0  288.07   16.40
   8  -2   0  310.47   14.50
   8  -2   0  301.77   15.60
   8  -2   0  268.37   16.20
   8  -2   0  285.37   16.70
   8  -2   0  284.47   17.30
  -9   3   0   36.30    6.00
  -9   3   0   26.30    4.40
  -9   3   0   34.60    3.80
  -9   3   0   29.30    6.30
  -9   3   0   22.60    4.00
  -9   3   0   29.60    5.90
  -9   3   0   41.60    6.10
  -9   3   0   25.30    6.50
  -9   3   0   28.60    5.60
  -9   3   0   33.60    6.50
  -9   3   0   18.60    5.40
  -9   3   0   34.80    5.30
   9  -3   0   45.60    7.30
   9  -3   0   16.60    5.00
   9  -3   0   24.60    6.20
   9  -3   0   34.30    6.00
   9  -3   0   34.10    6.40
   9  -3   0   31.30    5.70
   9  -3   0   30.20    3.70
   9  -3   0   29.80    5.20
   9  -3   0   29.60    5.80
 -10   4   0   23.80    4.50
 -10   4   0   27.70    6.20
 -10   4   0   22.00    6.20
 -10   4   0   19.80    5.80
 -10   4   0   21.40    6.30
 -10   4   0   32.70    4.80
 -10   4   0   18.30    6.00
 -10   4   0   30.90    6.20
 -10   4   0   25.50    6.00
 -10   4   0   20.40    6.20
 -10   4   0   29.50    5.30
  10  -4   0   25.10    7.20
  10  -4   0   23.00    6.50
  10  -4   0   25.40    6.00
  10  -4   0   27.40    5.10
  10  -4   0   11.30    6.10
  10  -4   0   16.10    6.10
  10  -4   0   16.60    3.40
  10  -4   0   19.90    6.70
  10  -4   0   20.40    6.00
 -11   5   0   25.80    7.80
 -11   5   0   26.70    7.50
 -11   5   0   37.90    6.60
 -11   5   0   46.00    8.80
 -11   5   0   34.10    6.60
 -11   5   0   41.80    5.50
 -11   5   0   48.30    8.80
 -11   5   0   33.50    7.70
 -11   5   0   28.80    7.10
 -11   5   0   37.70    7.40
  11  -5   0   35.20    7.80
  11  -5   0   40.10    8.00
  11  -5   0   25.20    7.50
  11  -5   0   38.00    6.80
  11  -5   0   38.70    7.90
  11  -5   0   38.70    8.30
  11  -5   0   43.50    4.80
  11  -5   0   43.00    9.50
 -12   6   0   60.89   11.20
 -12   6   0   86.39   11.70
 -12   6   0   77.19    7.70
 -12   6   0   75.39   10.00
 -12   6   0   61.19    9.20
 -12   6   0   81.29   10.40
 -12   6   0   86.99   10.00
 -12   6   0   75.09   11.00
 -12   6   0   78.49   10.70
 -12   6   0   41.50    8.30
  12  -6   0   72.39   10.60
  12  -6   0   76.29   11.10
  12  -6   0   93.39   12.00
  12  -6   0   60.99    8.20
  12  -6   0   64.49   10.50
  12  -6   0   90.49    7.20
  12  -6   0   70.29   12.40
 -13   7   0   64.69    6.90
 -13   7   0   46.60    9.80
 -13   7   0   60.89   12.90
 -13   7   0   42.20    8.30
 -13   7   0   53.19    9.70
 -13   7   0   64.49   10.50
 -13   7   0   67.09   10.40
 -13   7   0   50.69   11.10
  13  -7   0   62.29   11.40
  13  -7   0   56.39    6.40
  13  -7   0   61.19    8.90
  13  -7   0   53.09   11.30
  13  -7   0   59.59   10.50
 -14   8   0  185.28   13.00
 -14   8   0  193.58   21.10
 -14   8   0  182.98   18.30
 -14   8   0  221.88   20.00
 -14   8   0  250.37   19.50
 -14   8   0  235.48   21.40
  14  -8   0  201.88   16.60
  14  -8   0  202.68   20.60
  14  -8   0  228.88   27.80
  14  -8   0  239.58   19.50
  14  -8   0  210.18   13.70
  14  -8   0  210.08   20.60
  10 -18   0   11.70    7.30
  10 -18   0   26.70   10.40
  10 -18   0   15.20    9.10
  10 -18   0   16.40    8.70
  10 -18   0   -1.20   11.60
  10 -18   0    6.60   11.80
 -10  18   0   20.20    9.50
 -10  18   0    7.50    8.60
 -10  18   0   15.40   11.50
 -10  18   0   20.10    6.80
 -10  18   0   14.50    9.20
 -10  18   0   10.80    6.70
 -10  18   0    9.80    5.70
   9 -17   0   10.00    7.80
   9 -17   0   -1.90    8.30
   9 -17   0    5.50    6.30
   9 -17   0   14.00    8.90
   9 -17   0   -0.20   12.40
   9 -17   0    5.60    5.90
   9 -17   0   -2.20    8.80
  -9  17   0   -2.60    5.20
  -9  17   0    1.60    6.90
  -9  17   0   11.90    7.50
  -9  17   0    0.90    5.20
  -9  17   0   10.70    6.10
  -9  17   0   11.40    9.20
  -9  17   0    6.80    7.00
   8 -16   0   -1.80    8.60
   8 -16   0    2.90    6.00
   8 -16   0    1.50    4.70
   8 -16   0    8.80    6.20
   8 -16   0   -1.70    6.10
   8 -16   0   -1.00    6.10
   8 -16   0    0.30    7.30
   8 -16   0    5.10    7.10
  -8  16   0    3.40    7.40
  -8  16   0    5.90    6.40
  -8  16   0    0.00    4.80
  -8  16   0    3.60    4.20
  -8  16   0    3.30    5.60
  -8  16   0    5.20    6.10
  -8  16   0    8.90    4.00
  -8  16   0   -2.50    8.10
  -8  16   0   -0.90   10.30
   7 -15   0   49.90    8.70
   7 -15   0   34.80    7.50
   7 -15   0   35.00    6.50
   7 -15   0   48.70    7.90
   7 -15   0   44.00    7.80
   7 -15   0   49.10    9.20
   7 -15   0   49.70    7.40
   7 -15   0   41.40    9.10
   7 -15   0   46.90    9.20
  -7  15   0   39.70    5.10
  -7  15   0   38.60    5.80
  -7  15   0   37.10    7.80
  -7  15   0   36.10    7.20
  -7  15   0   35.20    7.00
  -7  15   0   38.30    6.00
  -7  15   0   31.30    8.30
  -7  15   0   26.30    6.30
  -7  15   0   37.10    7.10
   6 -14   0   63.49    7.80
   6 -14   0   70.89    9.10
   6 -14   0   63.99    8.80
   6 -14   0   69.19    8.70
   6 -14   0   73.59    9.00
   6 -14   0   68.49    9.00
   6 -14   0   58.99    8.60
   6 -14   0   52.29    6.90
   6 -14   0   68.49    7.80
  -6  14   0   62.29    8.30
  -6  14   0   73.09    8.10
  -6  14   0   68.99    8.40
  -6  14   0   73.29    6.00
  -6  14   0   65.69    7.00
  -6  14   0   56.59    9.80
  -6  14   0   61.69    7.50
  -6  14   0   70.69    7.90
  -6  14   0   64.19    6.60
  -6  14   0   57.69    8.10
   5 -13   0   55.79    7.20
   5 -13   0   55.69    7.50
   5 -13   0   45.30    6.30
   5 -13   0   51.09    6.40
   5 -13   0   46.00    6.80
   5 -13   0   48.80    6.00
   5 -13   0   55.09    7.90
   5 -13   0   62.99    7.20
   5 -13   0   53.09    7.20
   5 -13   0   45.10    6.80
  -5  13   0   41.20    6.20
  -5  13   0   66.09    7.20
  -5  13   0   46.80    5.90
  -5  13   0   53.79    6.40
  -5  13   0   48.30    6.40
  -5  13   0   50.89    6.00
  -5  13   0   55.09    7.30
  -5  13   0   55.99    4.80
  -5  13   0   44.90    8.10
  -5  13   0   45.80    6.00
   4 -12   0    8.60    3.60
   4 -12   0   11.90    4.20
   4 -12   0    6.30    2.80
   4 -12   0    1.00    3.90
   4 -12   0   11.70    4.60
   4 -12   0    9.30    4.00
   4 -12   0    5.00    3.60
   4 -12   0    9.40    3.80
   4 -12   0   11.70    3.70
  -4  12   0   10.30    3.90
  -4  12   0    6.40    2.10
  -4  12   0    5.20    3.30
  -4  12   0    6.30    3.30
  -4  12   0    1.70    3.90
  -4  12   0    2.50    3.00
  -4  12   0    5.10    2.90
  -4  12   0    9.20    3.80
  -4  12   0   10.90    3.80
   3 -11   0   33.70    4.50
   3 -11   0   24.20    4.60
   3 -11   0   20.80    3.10
   3 -11   0   30.30    3.90
   3 -11   0   20.90    3.90
   3 -11   0   24.20    4.90
   3 -11   0   18.30    4.20
   3 -11   0   17.10    3.80
   3 -11   0   22.70    4.50
   3 -11   0   31.50    4.40
   3 -11   0   21.00    4.30
   3 -11   0   23.30    4.80
  -3  11   0   25.10    3.90
  -3  11   0   23.80    5.40
  -3  11   0   17.00    3.00
  -3  11   0   21.80    4.30
  -3  11   0   29.10    3.90
  -3  11   0   19.40    3.70
  -3  11   0   25.30    3.80
  -3  11   0   27.00    4.10
   2 -10   0  145.89    9.00
   2 -10   0  142.89    9.50
   2 -10   0  146.29   11.80
   2 -10   0  153.88    9.00
   2 -10   0  133.29    7.90
   2 -10   0  144.69    8.10
   2 -10   0  151.98    9.20
   2 -10   0  128.19    9.40
   2 -10   0  145.99    8.60
  -2  10   0  117.19   10.70
  -2  10   0  136.09    8.20
  -2  10   0  141.79    9.50
  -2  10   0  149.79    8.80
  -2  10   0  154.68    8.90
  -2  10   0  157.58   10.40
   1  -9   0 2031.50   88.69
   1  -9   0 1872.41   87.99
   1  -9   0 1974.90   89.09
   1  -9   0 1984.30   88.49
   1  -9   0 2046.20   88.49
   1  -9   0 1897.91   90.79
   1  -9   0 1935.01   89.49
   1  -9   0 1891.31   88.69
   1  -9   0 2022.10   89.19
  -1   9   0 2013.90   88.99
  -1   9   0 2040.20   89.09
  -1   9   0 2065.39   89.79
  -1   9   0 1935.71   89.39
  -1   9   0 1872.71   88.39
  -1   9   0 2036.20   88.49
  -1   9   0 1961.00   89.69
   0  -8   0  561.94   25.30
   0  -8   0  537.25   25.00
   0  -8   0  606.64   26.10
   0  -8   0  552.64   26.20
   0  -8   0  527.55   25.90
   0  -8   0  542.45   25.50
   0  -8   0  549.65   26.10
   0  -8   0  545.65   25.50
   0  -8   0  562.94   26.80
   0  -8   0  522.85   25.80
   0   8   0  535.25   25.20
   0   8   0  535.95   26.30
   0   8   0  564.74   26.20
   0   8   0  542.45   25.40
   0   8   0  527.85   26.20
   0   8   0  555.44   25.30
   0   8   0  545.25   25.90
   0   8   0  561.44   25.90
  -1  -7   0  128.09    7.90
  -1  -7   0  137.89    7.80
  -1  -7   0  123.09    7.80
  -1  -7   0  126.79    6.70
  -1  -7   0  133.79    7.60
  -1  -7   0  132.79    7.80
  -1  -7   0  128.69    7.10
  -1  -7   0  138.69    7.10
  -1  -7   0  132.29    7.00
  -1  -7   0  130.29    7.50
  -1  -7   0  134.89    7.20
  -1  -7   0  139.49    7.70
  -1  -7   0  127.49    7.30
  -1  -7   0  138.39    7.60
   1   7   0  143.69    7.40
   1   7   0  121.69    8.60
   1   7   0  132.89    7.50
   1   7   0  130.89    8.00
   1   7   0  128.69    7.10
   1   7   0  126.99    8.00
   1   7   0  136.19    8.80
   1   7   0  124.29    8.20
  -2  -6   0  312.37   15.00
  -2  -6   0  327.97   14.50
  -2  -6   0  299.67   14.70
  -2  -6   0  298.97   15.90
  -2  -6   0  293.37   15.40
  -2  -6   0  322.67   15.60
  -2  -6   0  316.47   15.00
  -2  -6   0  320.17   15.40
  -2  -6   0  306.07   15.10
  -2  -6   0  314.97   14.50
  -2  -6   0  312.87   15.10
  -2  -6   0  310.17   15.00
  -2  -6   0  325.97   15.10
   2   6   0  304.97   16.30
   2   6   0  306.07   14.90
   2   6   0  292.97   14.50
   2   6   0  301.67   14.90
   2   6   0  324.07   15.00
   2   6   0  309.77   14.50
   2   6   0  316.67   15.40
   2   6   0  292.07   16.40
  -3  -5   0  619.04   28.20
  -3  -5   0  600.14   29.40
  -3  -5   0  572.64   29.20
  -3  -5   0  614.14   29.50
  -3  -5   0  625.14   28.70
  -3  -5   0  586.84   28.70
  -3  -5   0  618.24   28.90
  -3  -5   0  637.94   28.40
  -3  -5   0  635.04   28.40
  -3  -5   0  611.34   28.20
  -3  -5   0  625.94   30.00
   3   5   0  624.94   29.00
   3   5   0  597.44   28.90
   3   5   0  659.23   28.10
   3   5   0  636.14   30.90
   3   5   0  618.64   28.20
   3   5   0  611.44   28.30
   3   5   0  627.74   28.20
   3   5   0  610.24   28.20
  -4  -4   0  107.59    6.30
  -4  -4   0  101.89    6.30
  -4  -4   0   94.69    5.60
  -4  -4   0   99.49    5.60
  -4  -4   0  101.29    7.20
  -4  -4   0   99.79    7.00
  -4  -4   0  100.29    5.50
  -4  -4   0   96.29    5.30
  -4  -4   0   96.99    6.20
  -4  -4   0  101.79    6.00
  -4  -4   0   86.29    7.30
   4   4   0  104.49    5.60
   4   4   0   95.39    6.80
   4   4   0  103.89    5.50
   4   4   0   96.49    6.00
   4   4   0  100.59    5.90
   4   4   0   95.29    6.50
   4   4   0  103.39    7.70
  -5  -3   0 1033.80   47.60
  -5  -3   0  994.10   45.60
  -5  -3   0  974.30   46.80
  -5  -3   0  992.50   46.20
  -5  -3   0  975.20   45.90
  -5  -3   0 1010.70   46.00
  -5  -3   0  964.20   45.40
  -5  -3   0  993.50   46.20
  -5  -3   0  999.50   46.60
  -5  -3   0  993.80   46.10
  -5  -3   0 1051.79   46.20
  -5  -3   0 1029.70   46.20
   5   3   0 1002.80   45.50
   5   3   0  985.30   46.30
   5   3   0  984.40   45.50
   5   3   0 1002.90   46.20
   5   3   0 1005.90   45.90
   5   3   0  994.10   45.90
   5   3   0 1016.00   46.00
   5   3   0 1032.60   47.50
   5   3   0 1028.60   45.50
   5   3   0  999.30   47.40
  -6  -2   0   56.59    6.00
  -6  -2   0   60.89    5.40
  -6  -2   0   52.29    6.20
  -6  -2   0   72.19    7.50
  -6  -2   0   58.09    7.20
  -6  -2   0   69.89    6.40
  -6  -2   0   51.29    4.10
  -6  -2   0   47.60    4.80
  -6  -2   0   55.69    4.60
  -6  -2   0   61.19    5.70
  -6  -2   0   49.70    5.40
  -6  -2   0   69.69    6.50
   6   2   0   52.39    5.50
   6   2   0   46.30    5.20
   6   2   0   66.39    6.70
   6   2   0   56.49    7.20
   6   2   0   48.60    5.10
   6   2   0   54.39    4.20
   6   2   0   52.99    6.50
   6   2   0   52.09    4.80
   6   2   0   66.79    5.90
   6   2   0   57.49    5.50
  -7  -1   0  748.63   35.70
  -7  -1   0  729.93   35.40
  -7  -1   0  709.73   34.50
  -7  -1   0  719.73   37.40
  -7  -1   0  783.92   35.70
  -7  -1   0  720.73   34.80
  -7  -1   0  782.72   35.70
  -7  -1   0  695.93   35.20
  -7  -1   0  751.22   34.80
  -7  -1   0  731.73   36.20
  -7  -1   0  756.02   34.00
  -7  -1   0  724.73   38.20
   7   1   0  725.93   35.40
   7   1   0  735.83   35.20
   7   1   0  768.52   35.40
   7   1   0  730.93   35.20
   7   1   0  706.63   34.90
   7   1   0  734.13   35.80
   7   1   0  738.73   34.00
   7   1   0  743.13   34.60
  -8   0   0 1300.97   60.49
  -8   0   0 1298.47   61.39
  -8   0   0 1245.88   60.79
  -8   0   0 1316.67   62.29
  -8   0   0 1280.47   61.19
  -8   0   0 1384.86   62.49
  -8   0   0 1321.47   61.19
  -8   0   0 1316.17   60.29
  -8   0   0 1295.27   61.09
  -8   0   0 1386.76   61.49
  -8   0   0 1268.87   60.09
  -8   0   0 1323.67   59.69
   8   0   0 1269.37   60.89
   8   0   0 1320.57   59.59
   8   0   0 1353.76   61.19
   8   0   0 1306.57   61.39
   8   0   0 1300.47   60.59
   8   0   0 1303.37   60.99
   8   0   0 1269.17   60.69
   8   0   0 1366.16   60.39
  -9   1   0   33.70    6.90
  -9   1   0   30.60    4.50
  -9   1   0   38.80    6.20
  -9   1   0   28.80    5.50
  -9   1   0   31.20    3.80
  -9   1   0   40.80    5.60
  -9   1   0   31.10    6.40
  -9   1   0   31.80    5.70
  -9   1   0   39.00    6.00
  -9   1   0   30.80    5.10
  -9   1   0   36.80    7.20
  -9   1   0   26.50    5.90
   9  -1   0   39.10    5.30
   9  -1   0   34.10    6.50
   9  -1   0   35.30    5.70
   9  -1   0   35.60    5.80
   9  -1   0   35.40    4.10
   9  -1   0   45.10    6.60
   9  -1   0   21.40    5.20
   9  -1   0   49.50    6.70
   9  -1   0   32.30    5.70
 -10   2   0  178.58   14.00
 -10   2   0  192.58   11.30
 -10   2   0  192.98   15.20
 -10   2   0  199.78   14.40
 -10   2   0  214.38   12.20
 -10   2   0  181.88   14.50
 -10   2   0  200.68   14.40
 -10   2   0  218.78   13.00
 -10   2   0  180.78   13.60
 -10   2   0  236.78   15.30
 -10   2   0  201.68   12.50
 -10   2   0  210.08   14.00
  10  -2   0  191.28   12.90
  10  -2   0  210.58   14.70
  10  -2   0  222.08   15.70
  10  -2   0  234.18   14.00
  10  -2   0  198.38   14.00
  10  -2   0  213.88   14.50
  10  -2   0  178.58   13.80
  10  -2   0  203.78   11.30
 -11   3   0    1.60    5.20
 -11   3   0    0.10    3.20
 -11   3   0    4.80    5.20
 -11   3   0    4.50    5.90
 -11   3   0    8.70    5.80
 -11   3   0   11.50    4.20
 -11   3   0    9.30    6.20
 -11   3   0    4.40    4.60
 -11   3   0    7.80    5.90
 -11   3   0   10.80    5.70
 -11   3   0    6.80    4.80
  11  -3   0   10.70    6.00
  11  -3   0   15.40    6.00
  11  -3   0    3.00    6.80
  11  -3   0    3.90    4.30
  11  -3   0    2.90    5.20
  11  -3   0    1.00    3.00
  11  -3   0    4.70    6.40
  11  -3   0    4.60    5.30
 -12   4   0  256.97   16.70
 -12   4   0  251.67   17.40
 -12   4   0  227.08   18.10
 -12   4   0  277.97   19.90
 -12   4   0  246.38   18.30
 -12   4   0  269.97   18.30
 -12   4   0  254.67   19.40
 -12   4   0  275.47   15.30
 -12   4   0  237.38   18.70
 -12   4   0  249.97   18.10
  12  -4   0  255.77   14.20
  12  -4   0  227.78   20.60
  12  -4   0  259.47   18.80
  12  -4   0  274.07   18.10
  12  -4   0  210.28   18.00
  12  -4   0  307.37   19.50
  12  -4   0  263.47   16.50
 -13   5   0   50.79   11.30
 -13   5   0   62.79   10.20
 -13   5   0   57.09    7.30
 -13   5   0   57.79   11.90
 -13   5   0   42.90    9.00
 -13   5   0   53.99   10.50
 -13   5   0   62.39   11.10
 -13   5   0   52.49   11.80
 -13   5   0   58.59   15.10
  13  -5   0   47.20   10.20
  13  -5   0   52.19    6.20
  13  -5   0   58.19    9.40
  13  -5   0   44.20   10.30
  13  -5   0   59.79    9.90
  13  -5   0   56.79   14.40
 -14   6   0  212.28   19.30
 -14   6   0  250.97   22.00
 -14   6   0  219.18   18.60
 -14   6   0  229.18   25.60
 -14   6   0  219.98   19.90
 -14   6   0  235.48   15.00
 -14   6   0  240.28   19.80
 -14   6   0  276.87   24.00
  14  -6   0  242.28   20.70
  14  -6   0  249.38   28.00
  14  -6   0  268.57   14.90
  14  -6   0  212.38   17.00
  14  -6   0  253.47   19.70
 -15   7   0  113.99   26.00
 -15   7   0   91.49   13.40
  15  -7   0  104.09   12.60
  15  -7   0  105.99   15.60
   9 -19   0  135.29   16.10
   9 -19   0  110.59   13.50
   9 -19   0   82.49   14.90
   9 -19   0  138.19   13.40
   9 -19   0  122.29   14.40
   9 -19   0  123.09   15.40
  -9  19   0  117.89   11.80
  -9  19   0  120.49   18.40
  -9  19   0  134.29   12.60
  -9  19   0  116.29   12.40
  -9  19   0  143.79   16.60
  -9  19   0  135.99   15.60
  -9  19   0  146.49   12.00
   8 -18   0  331.37   26.10
   8 -18   0  357.46   22.70
   8 -18   0  376.96   22.20
   8 -18   0  287.47   23.60
   8 -18   0  306.27   21.60
   8 -18   0  346.67   23.90
   8 -18   0  290.37   24.60
   8 -18   0  374.16   21.50
   8 -18   0  352.96   22.00
  -8  18   0  351.46   20.10
  -8  18   0  352.46   20.80
  -8  18   0  339.47   20.30
  -8  18   0  383.96   23.00
  -8  18   0  344.17   18.50
  -8  18   0  366.26   30.10
  -8  18   0  349.57   21.80
   7 -17   0   20.60    9.50
   7 -17   0   26.20    6.40
   7 -17   0   27.00    8.50
   7 -17   0   37.10    7.40
   7 -17   0   37.70    7.80
   7 -17   0   27.50    9.90
   7 -17   0   35.60    8.60
   7 -17   0   32.80    7.70
  -7  17   0   32.30    7.00
  -7  17   0   35.80    7.70
  -7  17   0   33.60    5.50
  -7  17   0   35.60    9.70
  -7  17   0   26.40    6.00
  -7  17   0   33.40    6.00
   6 -16   0  499.35   27.20
   6 -16   0  461.05   27.40
   6 -16   0  426.66   27.90
   6 -16   0  502.25   25.90
   6 -16   0  525.85   27.40
   6 -16   0  481.75   26.30
   6 -16   0  524.25   26.00
   6 -16   0  445.56   27.20
   6 -16   0  502.25   26.60
  -6  16   0  536.95   25.60
  -6  16   0  474.85   23.60
  -6  16   0  484.15   25.20
  -6  16   0  519.15   26.00
  -6  16   0  483.55   25.80
  -6  16   0  512.15   25.10
  -6  16   0  483.05   29.30
  -6  16   0  478.35   26.40
   5 -15   0   44.80    6.70
   5 -15   0   36.90    6.50
   5 -15   0   33.40    7.20
   5 -15   0   39.10    5.60
   5 -15   0   42.00    6.10
   5 -15   0   42.80    7.60
   5 -15   0   38.40    7.30
   5 -15   0   35.80    7.80
   5 -15   0   44.60    8.40
   5 -15   0   40.70    6.70
  -5  15   0   34.10    5.70
  -5  15   0   29.80    7.30
  -5  15   0   35.10    5.20
  -5  15   0   45.70    5.80
  -5  15   0   31.80    5.70
  -5  15   0   39.30    5.90
  -5  15   0   41.80    5.80
  -5  15   0   38.80    7.60
   4 -14   0   -5.20    3.20
   4 -14   0   -3.70    4.30
   4 -14   0   -1.70    3.90
   4 -14   0    8.60    4.80
   4 -14   0    3.20    4.10
   4 -14   0   -0.30    4.80
   4 -14   0    6.90    4.00
   4 -14   0    0.80    3.00
   4 -14   0   10.10    4.40
   4 -14   0    1.00    4.50
  -4  14   0    1.80    3.00
  -4  14   0   -0.60    3.40
  -4  14   0    2.40    3.70
  -4  14   0    2.00    4.70
  -4  14   0    3.10    5.10
  -4  14   0    0.40    3.40
  -4  14   0    8.20    4.00
   3 -13   0  481.25   22.90
   3 -13   0  457.85   22.90
   3 -13   0  450.55   22.30
   3 -13   0  465.45   22.90
   3 -13   0  430.36   22.90
   3 -13   0  449.66   22.00
   3 -13   0  458.65   23.10
   3 -13   0  425.56   23.80
   3 -13   0  392.66   22.70
  -3  13   0  481.85   22.70
  -3  13   0  415.26   23.60
  -3  13   0  447.06   22.20
  -3  13   0  466.45   24.60
  -3  13   0  445.46   24.70
   2 -12   0 1590.94   80.59
   2 -12   0 1793.52   78.99
   2 -12   0 1688.03   76.69
   2 -12   0 1761.72   77.29
   2 -12   0 1642.14   76.89
   2 -12   0 1700.03   78.49
   2 -12   0 1687.63   78.49
   2 -12   0 1654.83   77.89
  -2  12   0 1737.53   77.59
  -2  12   0 1756.92   78.69
  -2  12   0 1775.42   76.99
  -2  12   0 1608.24   78.09
  -2  12   0 1716.33   78.49
   1 -11   0 1058.89   45.40
   1 -11   0  999.00   46.20
   1 -11   0  970.30   47.90
   1 -11   0  948.11   45.40
   1 -11   0  954.60   45.00
   1 -11   0  999.40   45.40
   1 -11   0  984.60   46.70
   1 -11   0  977.70   45.90
  -1  11   0  956.10   45.80
  -1  11   0  946.91   45.60
  -1  11   0  950.50   46.30
  -1  11   0 1013.20   46.30
  -1  11   0 1022.10   45.10
   0 -10   0 1173.48   56.09
   0 -10   0 1362.06   56.49
   0 -10   0 1213.98   55.09
   0 -10   0 1214.68   57.29
   0 -10   0 1205.28   56.39
   0 -10   0 1239.38   56.49
   0 -10   0 1188.38   56.29
   0 -10   0 1222.38   55.39
   0 -10   0 1211.88   55.59
   0  10   0 1198.68   55.49
   0  10   0 1311.77   56.59
   0  10   0 1245.88   56.69
   0  10   0 1183.18   56.49
   0  10   0 1196.58   55.29
   0  10   0 1212.48   56.19
  -1  -9   0 1910.81   88.09
  -1  -9   0 1697.83   87.59
  -1  -9   0 1971.30   87.69
  -1  -9   0 1987.80   87.49
  -1  -9   0 1967.90   86.79
  -1  -9   0 1966.70   87.99
  -1  -9   0 1758.82   86.99
  -1  -9   0 2063.79   88.19
  -1  -9   0 1979.40   86.99
  -1  -9   0 2021.60   86.99
  -1  -9   0 2066.29   87.89
  -1  -9   0 1845.72   87.19
  -1  -9   0 2029.10   87.89
   1   9   0 1975.70   87.69
   1   9   0 1942.41   87.29
   1   9   0 2016.60   86.99
   1   9   0 2083.89   87.69
   1   9   0 2004.90   88.49
   1   9   0 2054.59   87.09
   1   9   0 1800.82   87.79
   1   9   0 1672.73   88.19
  -2  -8   0 1951.90   87.19
  -2  -8   0 1863.21   86.99
  -2  -8   0 1894.21   86.49
  -2  -8   0 1917.61   87.29
  -2  -8   0 1788.42   87.09
  -2  -8   0 2035.70   87.69
  -2  -8   0 1958.20   86.79
  -2  -8   0 1937.31   87.99
  -2  -8   0 1920.31   86.99
  -2  -8   0 1931.61   86.99
  -2  -8   0 1972.00   87.09
  -2  -8   0 2004.10   87.69
   2   8   0 2014.20   88.59
   2   8   0 1821.82   87.09
   2   8   0 1921.71   88.39
   2   8   0 1852.51   86.69
   2   8   0 1977.80   87.19
   2   8   0 2121.29   87.09
   2   8   0 1962.70   86.49
   2   8   0 1891.91   86.49
  -3  -7   0  354.16   19.30
  -3  -7   0  373.56   17.50
  -3  -7   0  369.76   18.70
  -3  -7   0  387.66   18.20
  -3  -7   0  364.06   17.90
  -3  -7   0  388.36   18.20
  -3  -7   0  360.96   19.30
  -3  -7   0  375.16   19.10
  -3  -7   0  350.36   18.10
  -3  -7   0  386.66   18.70
  -3  -7   0  387.66   18.40
  -3  -7   0  385.96   17.60
  -3  -7   0  356.66   17.80
   3   7   0  382.86   17.90
   3   7   0  360.36   19.70
   3   7   0  370.56   17.50
   3   7   0  352.46   20.60
   3   7   0  364.56   18.00
   3   7   0  365.76   17.50
   3   7   0  361.46   18.40
   3   7   0  391.66   18.30
  -4  -6   0    4.60    2.70
  -4  -6   0    1.60    1.80
  -4  -6   0    0.40    2.50
  -4  -6   0    0.10    2.10
  -4  -6   0    2.90    4.50
  -4  -6   0    0.50    2.40
  -4  -6   0    2.30    1.60
  -4  -6   0    0.60    2.30
  -4  -6   0   -0.50    3.10
  -4  -6   0    2.80    2.60
  -4  -6   0    6.70    3.60
   4   6   0    4.00    2.10
   4   6   0    0.90    1.80
   4   6   0    2.30    1.90
   4   6   0    1.10    1.80
   4   6   0    3.10    2.40
   4   6   0    3.90    2.40
   4   6   0    4.60    3.90
   4   6   0   -1.60    1.50
  -5  -5   0  257.87   13.70
  -5  -5   0  254.77   14.70
  -5  -5   0  265.77   12.90
  -5  -5   0  262.07   13.80
  -5  -5   0  257.67   15.40
  -5  -5   0  271.87   13.60
  -5  -5   0  247.68   12.70
   5   5   0  245.78   13.80
   5   5   0  259.37   12.60
   5   5   0  266.57   15.60
   5   5   0  273.57   12.90
   5   5   0  264.17   14.40
   5   5   0  258.77   13.20
   5   5   0  250.07   13.00
  -6  -4   0  271.37   14.10
  -6  -4   0  275.47   14.00
  -6  -4   0  275.07   14.10
  -6  -4   0  280.87   14.50
  -6  -4   0  271.67   16.10
  -6  -4   0  268.77   13.80
  -6  -4   0  267.67   13.20
  -6  -4   0  251.87   14.60
  -6  -4   0  258.87   15.10
  -6  -4   0  255.77   13.30
  -6  -4   0  274.87   14.50
  -6  -4   0  257.17   14.30
   6   4   0  264.27   13.10
   6   4   0  271.97   13.30
   6   4   0  262.97   14.30
   6   4   0  273.07   13.90
   6   4   0  253.77   13.30
   6   4   0  242.08   14.00
   6   4   0  270.37   15.70
   6   4   0  262.27   13.80
   6   4   0  264.77   13.90
   6   4   0  261.87   16.00
  -7  -3   0  626.34   31.00
  -7  -3   0  603.84   29.10
  -7  -3   0  648.94   31.90
  -7  -3   0  635.34   30.00
  -7  -3   0  660.83   30.40
  -7  -3   0  648.94   30.50
  -7  -3   0  630.74   30.60
  -7  -3   0  602.64   29.40
  -7  -3   0  639.24   31.10
  -7  -3   0  599.04   30.20
  -7  -3   0  626.84   29.80
  -7  -3   0  601.04   30.30
   7   3   0  604.44   29.90
   7   3   0  612.94   30.30
   7   3   0  631.94   29.50
   7   3   0  616.94   30.00
   7   3   0  593.74   30.10
   7   3   0  599.14   29.90
   7   3   0  625.44   29.20
   7   3   0  595.84   30.20
   7   3   0  659.13   29.40
   7   3   0  648.84   32.10
   7   3   0  638.14   32.10
  -8  -2   0  292.37   15.60
  -8  -2   0  273.17   16.40
  -8  -2   0  297.57   16.50
  -8  -2   0  310.87   16.80
  -8  -2   0  308.47   17.20
  -8  -2   0  253.77   17.50
  -8  -2   0  297.97   17.80
  -8  -2   0  297.57   14.70
  -8  -2   0  302.57   16.30
  -8  -2   0  269.17   16.10
   8   2   0  298.87   14.70
   8   2   0  284.47   15.90
   8   2   0  308.17   16.90
   8   2   0  286.17   16.10
   8   2   0  282.37   15.70
   8   2   0  300.17   15.40
   8   2   0  293.37   23.10
   8   2   0  289.67   16.60
   8   2   0  298.67   16.20
   8   2   0  283.07   15.50
  -9  -1   0   44.60    6.10
  -9  -1   0   33.50    5.70
  -9  -1   0   38.20    6.40
  -9  -1   0   43.50    7.50
  -9  -1   0   41.70    6.70
  -9  -1   0   26.20    5.90
  -9  -1   0   39.50    5.50
  -9  -1   0   33.50    4.10
  -9  -1   0   31.20    4.50
  -9  -1   0   31.40    6.00
  -9  -1   0   42.20    6.40
  -9  -1   0   38.20    5.30
   9   1   0   40.80    6.00
   9   1   0   28.70    5.50
   9   1   0   36.90    5.40
   9   1   0   28.30    6.00
   9   1   0   29.30    5.60
   9   1   0   33.00    6.00
   9   1   0   49.70    4.80
   9   1   0   37.30    5.00
 -10   0   0    0.40    2.70
 -10   0   0   -1.70    5.10
 -10   0   0   -1.70    3.90
 -10   0   0    7.70    4.70
 -10   0   0    1.20    4.70
 -10   0   0    3.90    5.10
 -10   0   0    3.20    4.30
 -10   0   0    0.40    5.60
 -10   0   0   -0.50    4.20
 -10   0   0    1.20    3.70
 -10   0   0    1.70    3.30
 -10   0   0    3.20    2.90
  10   0   0    2.80    3.40
  10   0   0   -2.50    4.40
  10   0   0   -0.80    3.60
  10   0   0    0.30    5.30
  10   0   0    0.30    4.80
  10   0   0    1.00    3.80
  10   0   0    2.80    2.90
  10   0   0    0.20    4.30
 -11   1   0   21.20    5.10
 -11   1   0   27.50    7.70
 -11   1   0   26.70    6.30
 -11   1   0   29.00    6.50
 -11   1   0   33.70    7.40
 -11   1   0   17.50    4.00
 -11   1   0   20.10    6.50
 -11   1   0   13.30    6.20
 -11   1   0   23.40    6.70
 -11   1   0   33.20    5.70
 -11   1   0   26.20    6.80
 -11   1   0   17.30    6.80
 -11   1   0   29.30    5.80
  11  -1   0   24.90    6.10
  11  -1   0   23.50    7.00
  11  -1   0   14.60    6.10
  11  -1   0   31.60    6.60
  11  -1   0   17.30    7.20
  11  -1   0   15.60    7.20
  11  -1   0   25.90    4.20
  11  -1   0   21.40    5.40
 -12   2   0  121.29   10.10
 -12   2   0  119.99   11.20
 -12   2   0  122.29   12.90
 -12   2   0  108.99   12.70
 -12   2   0  127.79    9.20
 -12   2   0  118.99   11.90
 -12   2   0  122.79   13.40
 -12   2   0  189.28   21.40
 -12   2   0  130.79   13.30
 -12   2   0  114.09   13.80
 -12   2   0  119.79   10.90
 -12   2   0  125.99   14.00
  12  -2   0  119.29   13.20
  12  -2   0  128.79   11.60
  12  -2   0  138.99   13.10
  12  -2   0  129.09    8.80
  12  -2   0  134.19   15.50
  12  -2   0  120.19   10.70
  12  -2   0  142.29   13.20
 -13   3   0  146.19   16.70
 -13   3   0  140.09   16.30
 -13   3   0  140.69   13.00
 -13   3   0  126.99   15.50
 -13   3   0  152.78   15.90
 -13   3   0  141.09   11.50
 -13   3   0  134.19   15.20
 -13   3   0  142.09   16.00
 -13   3   0  143.19   14.60
  13  -3   0  139.99   16.20
  13  -3   0  162.98   10.30
  13  -3   0  138.19   12.90
  13  -3   0  120.99   14.50
  13  -3   0  158.78   15.20
  13  -3   0  125.39   12.00
 -14   4   0   40.90   12.50
 -14   4   0   26.30    9.80
 -14   4   0   46.20   10.00
 -14   4   0   25.40   13.50
 -14   4   0   35.10    7.10
 -14   4   0   19.10    8.30
 -14   4   0   40.40    9.20
 -14   4   0   25.10    8.20
 -14   4   0   15.70    9.10
 -14   4   0   25.80    8.60
  14  -4   0   34.80    8.60
  14  -4   0   34.20    7.30
  14  -4   0   34.90   10.40
  14  -4   0   30.50    5.80
  14  -4   0   39.70   10.10
 -15   5   0   32.90   11.50
 -15   5   0   25.40   11.10
 -15   5   0   36.70   24.90
 -15   5   0   26.70   10.10
 -15   5   0   35.60   10.80
 -15   5   0   29.00    9.50
  15  -5   0   34.20   10.80
  15  -5   0   43.60   12.00
  15  -5   0   33.40   10.70
  15  -5   0   38.40    8.50
  15  -5   0   35.90    6.50
   8 -20   0  172.88   22.10
   8 -20   0  162.68   16.00
   8 -20   0  158.18   18.70
   8 -20   0  175.38   19.10
   8 -20   0  169.68   16.80
   8 -20   0  171.38   16.20
  -8  20   0  194.58   20.60
  -8  20   0  159.78   13.80
  -8  20   0  165.68   17.70
  -8  20   0  160.38   16.40
  -8  20   0  180.88   13.60
  -8  20   0  156.18   19.70
   7 -19   0    3.80    6.30
   7 -19   0   -2.30    9.70
   7 -19   0    3.80    8.00
   7 -19   0    5.90    8.40
   7 -19   0    4.20    6.00
   7 -19   0    3.60   10.40
   7 -19   0  -17.00    9.70
   7 -19   0    0.80    7.20
  -7  19   0    0.90    8.70
  -7  19   0   -0.50    8.40
  -7  19   0   -4.20    5.20
  -7  19   0   -0.90    9.60
  -7  19   0    5.70    4.80
  -7  19   0    4.80    9.00
   6 -18   0  131.79   11.90
   6 -18   0  144.59   11.30
   6 -18   0   95.79   12.40
   6 -18   0  122.79   11.70
   6 -18   0  114.99   13.40
   6 -18   0  109.19   13.20
   6 -18   0  130.79   12.20
   6 -18   0  128.69   14.10
  -6  18   0  123.49   13.50
  -6  18   0  112.49   10.60
  -6  18   0  128.79   17.80
  -6  18   0  120.69   15.30
  -6  18   0  129.79   11.80
  -6  18   0  136.29   12.00
   5 -17   0  494.45   28.10
   5 -17   0  507.55   29.20
   5 -17   0  500.55   27.60
   5 -17   0  557.74   28.10
   5 -17   0  530.75   27.20
   5 -17   0  507.35   27.80
   5 -17   0  524.65   26.80
   5 -17   0  468.05   28.10
   5 -17   0  519.35   26.40
  -5  17   0  575.14   30.80
  -5  17   0  549.25   30.20
  -5  17   0  463.75   28.30
  -5  17   0  511.25   26.20
  -5  17   0  469.35   26.00
  -5  17   0  520.65   26.60
  -5  17   0  544.55   26.80
   4 -16   0   42.70    5.60
   4 -16   0   33.70    5.50
   4 -16   0   25.80    6.10
   4 -16   0   31.20    6.40
   4 -16   0   30.50    6.70
   4 -16   0   31.20    6.80
   4 -16   0   41.20    6.70
   4 -16   0   36.00    7.10
   4 -16   0   30.70    7.00
   4 -16   0   39.70    6.10
  -4  16   0   27.90    6.90
  -4  16   0   36.50    8.40
  -4  16   0   37.60    5.40
  -4  16   0   39.60    5.80
  -4  16   0   29.50    5.60
  -4  16   0   33.60    7.50
   3 -15   0   62.69    6.80
   3 -15   0   50.39    6.60
   3 -15   0   56.29    6.40
   3 -15   0   40.80    6.30
   3 -15   0   52.29    6.40
   3 -15   0   66.19    6.10
   3 -15   0   54.69    8.00
   3 -15   0   49.70    6.80
  -3  15   0   65.99    9.90
  -3  15   0   64.09    6.60
  -3  15   0   53.69    5.90
  -3  15   0   45.60    7.80
   2 -14   0  106.29    9.50
   2 -14   0  107.89    7.10
   2 -14   0  103.29   12.70
   2 -14   0  127.59    9.30
   2 -14   0  100.19    8.50
   2 -14   0  113.99    9.00
  -2  14   0  111.99   10.90
  -2  14   0  112.29    8.50
  -2  14   0  108.49    7.90
  -2  14   0  115.99    8.40
  -2  14   0  122.29   10.40
   1 -13   0  621.14   31.70
   1 -13   0  629.74   30.70
   1 -13   0  664.63   35.80
   1 -13   0  634.14   34.00
   1 -13   0  668.53   32.20
   1 -13   0  615.54   31.10
   1 -13   0  660.23   31.10
  -1  13   0  682.43   32.80
  -1  13   0  649.64   31.60
  -1  13   0  654.33   32.00
  -1  13   0  666.63   30.60
  -1  13   0  650.43   31.40
   0 -12   0  232.98   12.70
   0 -12   0  213.78   12.90
   0 -12   0  226.08   14.10
   0 -12   0  230.18   12.90
   0 -12   0  208.28   12.30
   0 -12   0  189.78   12.50
   0 -12   0  218.38   12.00
   0 -12   0  220.18   12.70
   0 -12   0  208.98   10.80
   0 -12   0  220.58   11.80
   0 -12   0  220.78   10.90
   0  12   0  232.38   13.10
   0  12   0  211.58   13.10
   0  12   0  212.58   12.30
   0  12   0  218.48   13.80
   0  12   0  225.48   11.40
   0  12   0  201.28   12.60
  -1 -11   0  978.10   45.80
  -1 -11   0  974.40   44.80
  -1 -11   0  982.50   44.90
  -1 -11   0  956.30   44.20
  -1 -11   0  959.20   45.40
  -1 -11   0 1022.50   45.50
  -1 -11   0  979.30   45.50
  -1 -11   0  907.51   45.70
  -1 -11   0 1006.70   44.40
  -1 -11   0  935.41   45.30
  -1 -11   0  993.90   44.00
   1  11   0  969.20   44.20
   1  11   0  961.10   45.00
   1  11   0  982.80   44.30
   1  11   0  988.80   45.10
   1  11   0  968.30   46.40
   1  11   0  991.20   45.70
   1  11   0  944.51   46.00
   1  11   0  948.91   44.60
  -2 -10   0  130.49    9.50
  -2 -10   0  148.19    7.80
  -2 -10   0  139.39    9.20
  -2 -10   0  148.39    9.40
  -2 -10   0  145.29    8.70
  -2 -10   0  142.99    8.40
  -2 -10   0  147.99    9.10
  -2 -10   0  137.29    8.10
  -2 -10   0  135.89    9.40
  -2 -10   0  131.69    8.80
  -2 -10   0  153.58    9.10
  -2 -10   0  147.89    9.50
  -2 -10   0  144.79    9.50
  -2 -10   0  146.09    9.20
   2  10   0  151.28   10.70
   2  10   0  163.58    8.50
   2  10   0  147.29   12.30
   2  10   0  140.29    8.20
   2  10   0  145.39    8.50
   2  10   0  141.39    8.70
   2  10   0  138.29    8.80
  -3  -9   0    7.50    2.70
  -3  -9   0    8.40    2.70
  -3  -9   0    9.20    2.80
  -3  -9   0    3.50    2.80
  -3  -9   0   10.30    4.00
  -3  -9   0    7.90    3.00
  -3  -9   0    7.00    3.70
  -3  -9   0    5.80    3.60
  -3  -9   0    5.30    3.10
  -3  -9   0    4.60    1.90
  -3  -9   0    6.90    3.10
  -3  -9   0    6.40    2.40
  -3  -9   0   10.70    3.10
   3   9   0    6.10    4.00
   3   9   0    7.80    2.60
   3   9   0   11.10    2.90
   3   9   0    9.00    2.70
   3   9   0    4.80    2.10
   3   9   0    6.30    5.30
   3   9   0    7.50    2.70
  -4  -8   0  595.24   28.20
  -4  -8   0  597.94   27.80
  -4  -8   0  577.84   27.60
  -4  -8   0  611.24   29.40
  -4  -8   0  587.14   27.90
  -4  -8   0  557.74   29.30
  -4  -8   0  609.84   27.30
  -4  -8   0  577.74   28.10
  -4  -8   0  602.04   27.50
  -4  -8   0  550.94   28.70
  -4  -8   0  571.94   27.60
  -4  -8   0  562.04   29.30
   4   8   0  576.54   27.20
   4   8   0  602.94   27.70
   4   8   0  576.04   27.10
   4   8   0  574.04   30.00
   4   8   0  582.64   27.80
   4   8   0  630.64   28.20
   4   8   0  581.74   27.50
  -5  -7   0  394.86   19.40
  -5  -7   0  385.46   22.40
  -5  -7   0  400.66   18.80
  -5  -7   0  382.56   18.40
  -5  -7   0  383.26   21.00
  -5  -7   0  376.16   18.70
  -5  -7   0  391.86   21.40
  -5  -7   0  370.16   19.00
  -5  -7   0  392.66   20.20
  -5  -7   0  395.96   19.60
  -5  -7   0  397.96   20.90
   5   7   0  410.96   20.20
   5   7   0  398.76   18.80
   5   7   0  365.86   21.60
   5   7   0  387.96   18.80
   5   7   0  395.76   18.90
   5   7   0  405.86   18.80
   5   7   0  392.86   18.70
   5   7   0  397.46   19.60
  -6  -6   0 1232.18   56.39
  -6  -6   0 1231.18   56.69
  -6  -6   0 1270.17   59.09
  -6  -6   0 1212.58   59.59
  -6  -6   0 1259.97   57.39
  -6  -6   0 1221.58   55.89
  -6  -6   0 1250.37   56.69
  -6  -6   0 1201.98   55.69
   6   6   0 1218.98   55.49
   6   6   0 1247.38   55.89
   6   6   0 1243.78   56.79
   6   6   0 1179.68   55.89
   6   6   0 1253.97   58.89
   6   6   0 1219.58   55.99
   6   6   0 1216.58   57.59
  -7  -5   0  101.29   10.70
  -7  -5   0  105.59    7.70
  -7  -5   0  108.49   10.10
  -7  -5   0  106.09    8.30
  -7  -5   0  103.59    8.50
  -7  -5   0  109.19    7.90
  -7  -5   0  100.89    9.40
  -7  -5   0  109.59    8.50
  -7  -5   0  128.69    8.70
  -7  -5   0  109.39    7.00
  -7  -5   0  115.29    7.10
   7   5   0  114.59    9.40
   7   5   0  121.39    9.60
   7   5   0  111.59    7.60
   7   5   0  113.19   10.40
   7   5   0  114.19    6.90
   7   5   0  112.09    8.40
   7   5   0  118.09    7.90
   7   5   0  109.69    7.70
  -8  -4   0 1175.08   55.79
  -8  -4   0 1180.98   52.79
  -8  -4   0 1155.38   54.39
  -8  -4   0 1184.08   53.49
  -8  -4   0 1160.68   53.49
  -8  -4   0 1193.08   53.89
  -8  -4   0 1157.88   53.69
  -8  -4   0 1095.79   54.49
  -8  -4   0 1106.49   53.79
  -8  -4   0 1146.39   53.09
  -8  -4   0 1080.29   52.39
   8   4   0 1149.78   53.69
   8   4   0 1129.49   56.19
   8   4   0 1174.18   52.49
   8   4   0 1120.49   53.49
   8   4   0 1167.68   52.39
   8   4   0 1143.39   52.49
   8   4   0 1152.08   57.79
   8   4   0 1145.29   53.09
   8   4   0 1116.19   53.59
   8   4   0 1134.49   53.29
  -9  -3   0   34.00    4.60
  -9  -3   0   21.90    5.10
  -9  -3   0   42.40    6.20
  -9  -3   0   36.20    5.70
  -9  -3   0   44.30    8.30
  -9  -3   0   22.90    3.70
  -9  -3   0   36.80    6.00
  -9  -3   0   26.90    5.10
  -9  -3   0   33.10    4.90
  -9  -3   0   28.30    6.60
  -9  -3   0   24.80    5.00
  -9  -3   0   33.50    6.50
   9   3   0   30.40    4.20
   9   3   0   35.50    5.70
   9   3   0   26.00    5.30
   9   3   0   30.70    4.80
   9   3   0   35.40    4.50
   9   3   0   26.90    5.50
   9   3   0   24.10    6.20
   9   3   0   26.50    5.10
   9   3   0   33.50    5.80
   9   3   0   18.20    4.70
 -10  -2   0  226.38   14.90
 -10  -2   0  213.08   12.60
 -10  -2   0  200.98   11.70
 -10  -2   0  209.88   14.90
 -10  -2   0  217.48   16.20
 -10  -2   0  202.08   12.80
 -10  -2   0  235.68   14.30
 -10  -2   0  202.48   14.90
 -10  -2   0  210.98   14.10
 -10  -2   0  202.48   14.20
 -10  -2   0  217.98   13.10
  10   2   0  221.98   11.90
  10   2   0  204.08   13.00
  10   2   0  203.08   13.70
  10   2   0  219.18   12.80
  10   2   0  206.28   13.20
  10   2   0  218.18   13.90
  10   2   0  184.08   13.60
  10   2   0  187.98   14.00
  10   2   0  206.78   14.70
  10   2   0  216.98   15.60
 -11  -1   0   25.90    6.20
 -11  -1   0   19.00    4.50
 -11  -1   0   22.00    4.40
 -11  -1   0   15.20    6.50
 -11  -1   0   25.50    5.50
 -11  -1   0   13.70    5.60
 -11  -1   0   31.70    7.40
 -11  -1   0   15.80    6.30
 -11  -1   0   21.60    6.60
 -11  -1   0   24.00    7.10
 -11  -1   0   21.40    5.10
 -11  -1   0   13.50    6.90
  11   1   0   23.30    7.50
  11   1   0   22.40    6.20
  11   1   0   13.60    6.20
  11   1   0   19.50    6.00
  11   1   0   14.00    3.80
  11   1   0   17.20    6.30
  11   1   0   27.90    6.50
  11   1   0   17.70    4.90
  11   1   0   21.40    4.90
  11   1   0   26.80    6.10
 -12   0   0  167.98   15.20
 -12   0   0  159.48   17.20
 -12   0   0  154.28   14.70
 -12   0   0  153.88   13.50
 -12   0   0  169.38   12.20
 -12   0   0  177.38   11.00
 -12   0   0  168.28   13.70
 -12   0   0  176.68   15.40
 -12   0   0  170.48   15.70
 -12   0   0  182.08   14.40
 -12   0   0  148.99   15.00
 -12   0   0  157.08   12.00
  12   0   0  156.28   10.30
  12   0   0  161.58   13.40
  12   0   0  153.58   12.50
  12   0   0  145.59   16.20
  12   0   0  174.28   12.20
  12   0   0  161.68   13.70
  12   0   0  175.18   14.00
 -13   1   0   56.99   12.00
 -13   1   0   46.40    8.80
 -13   1   0   41.20    9.60
 -13   1   0   48.80    8.40
 -13   1   0   50.49   10.90
 -13   1   0   49.50    9.60
 -13   1   0   56.79    7.90
 -13   1   0   42.10   10.20
 -13   1   0   53.59   10.60
 -13   1   0   56.79    8.70
  13  -1   0   37.80    9.00
  13  -1   0   60.29    9.90
  13  -1   0   41.60    8.80
  13  -1   0   51.29    7.60
  13  -1   0   65.89   13.10
  13  -1   0   50.49    9.40
  13  -1   0   41.40    5.90
  13  -1   0   48.00    8.10
 -14   2   0  163.38   15.20
 -14   2   0  170.98   20.00
 -14   2   0  169.48   21.20
 -14   2   0  147.59   17.30
 -14   2   0  197.88   17.70
 -14   2   0  165.78   16.30
 -14   2   0  184.98   17.00
  14  -2   0  164.38   17.40
  14  -2   0  118.69   15.50
  14  -2   0  171.08   15.10
  14  -2   0  171.98   11.40
  14  -2   0  165.98   17.50
  14  -2   0  154.08   15.80
 -15   3   0  439.06   27.00
 -15   3   0  354.26   28.80
 -15   3   0  449.26   34.00
 -15   3   0  400.06   26.80
 -15   3   0  408.46   27.60
 -15   3   0  376.36   27.20
 -15   3   0  446.66   29.20
  15  -3   0  459.15   29.00
  15  -3   0  457.65   27.40
  15  -3   0  370.96   31.60
  15  -3   0  457.95   23.00
  15  -3   0  437.36   25.30
   7 -21   0  204.98   19.80
   7 -21   0  203.58   17.10
   7 -21   0  206.28   17.00
   7 -21   0  196.58   15.60
   7 -21   0  195.88   19.10
   7 -21   0  182.18   16.70
  -7  21   0  176.98   14.30
  -7  21   0  217.38   25.30
  -7  21   0  221.88   21.80
  -7  21   0  182.58   14.60
  -7  21   0  152.08   20.20
   6 -20   0    8.30    5.70
   6 -20   0   -5.10    6.50
   6 -20   0    4.20    7.90
   6 -20   0    5.30   11.30
   6 -20   0    6.20    5.30
   6 -20   0   -3.40   10.20
   6 -20   0   11.40    7.90
  -6  20   0    9.30    8.60
  -6  20   0    4.00    4.90
  -6  20   0    6.70    5.60
  -6  20   0    2.70    9.40
   5 -19   0  -13.40    7.70
   5 -19   0    1.10    5.90
   5 -19   0    5.00    8.10
   5 -19   0    3.50    4.50
   5 -19   0   -2.30    6.70
   5 -19   0    6.90    5.30
  -5  19   0    4.70    7.70
  -5  19   0   11.60    4.80
  -5  19   0   -0.10    4.80
  -5  19   0   16.90    9.40
   4 -18   0   11.80    8.30
   4 -18   0   14.90    4.70
   4 -18   0   14.40    6.90
   4 -18   0   11.90    5.10
   4 -18   0    8.10    6.90
   4 -18   0    9.90    6.40
  -4  18   0   15.10    4.60
  -4  18   0    7.20    8.40
  -4  18   0   12.80    4.30
  -4  18   0    4.50    7.20
   3 -17   0  311.07   16.10
   3 -17   0  268.37   17.40
   3 -17   0  320.57   19.00
   3 -17   0  290.87   18.40
   3 -17   0  289.97   17.60
   3 -17   0  269.07   17.70
  -3  17   0  295.77   19.00
  -3  17   0  271.87   16.30
  -3  17   0  312.37   17.00
  -3  17   0  284.97   19.70
   2 -16   0  335.27   19.90
   2 -16   0  357.86   19.90
   2 -16   0  361.46   18.10
   2 -16   0  358.06   19.40
   2 -16   0  391.36   20.90
  -2  16   0  373.16   20.70
  -2  16   0  350.26   18.80
  -2  16   0  361.56   19.60
  -2  16   0  366.66   21.20
   1 -15   0 1021.70   51.39
   1 -15   0 1063.39   50.99
   1 -15   0 1071.09   50.69
   1 -15   0 1072.99   54.29
   1 -15   0 1168.18   52.29
   1 -15   0 1114.49   51.39
  -1  15   0 1106.29   51.79
  -1  15   0 1098.09   51.59
  -1  15   0 1134.89   50.29
  -1  15   0 1046.00   51.19
  -1  15   0 1088.09   51.79
   0 -14   0  172.88   12.10
   0 -14   0  177.58   11.50
   0 -14   0  196.58   12.30
   0 -14   0  179.98   11.30
   0 -14   0  185.68    9.80
   0 -14   0  179.78   11.80
   0 -14   0  210.48   12.30
   0 -14   0  184.48   13.90
   0  14   0  194.48   11.50
   0  14   0  185.18   12.40
   0  14   0  192.38   11.00
   0  14   0  181.08   12.70
   0  14   0  183.58   10.40
   0  14   0  192.28   13.30
  -1 -13   0  548.35   32.20
  -1 -13   0  583.34   32.20
  -1 -13   0  635.54   29.80
  -1 -13   0  654.03   31.60
  -1 -13   0  635.04   30.30
  -1 -13   0  719.83   31.40
  -1 -13   0  639.84   29.70
  -1 -13   0  635.44   30.60
  -1 -13   0  610.24   31.50
  -1 -13   0  611.04   32.10
  -1 -13   0  649.34   30.90
  -1 -13   0  667.43   31.70
   1  13   0  647.54   29.90
   1  13   0  647.24   32.30
   1  13   0  656.03   30.30
   1  13   0  666.33   31.20
   1  13   0  665.23   31.90
   1  13   0  695.03   33.10
  -2 -12   0 1638.84   78.49
  -2 -12   0 1690.33   76.89
  -2 -12   0 1695.13   79.29
  -2 -12   0 1621.14   77.59
  -2 -12   0 1746.13   77.89
  -2 -12   0 1728.93   76.89
  -2 -12   0 1803.42   76.89
  -2 -12   0 1774.62   78.09
  -2 -12   0 1602.24   78.39
  -2 -12   0 1714.23   76.99
  -2 -12   0 1773.42   78.39
  -2 -12   0 1694.13   77.89
  -2 -12   0 1760.12   78.29
   2  12   0 1677.43   76.99
   2  12   0 1709.13   77.29
   2  12   0 1761.92   77.69
   2  12   0 1594.54   79.69
   2  12   0 1685.23   79.29
   2  12   0 1679.73   78.79
   2  12   0 1794.72   77.99
  -3 -11   0   19.00    4.30
  -3 -11   0   19.00    3.30
  -3 -11   0   22.20    4.30
  -3 -11   0   23.80    3.70
  -3 -11   0   24.60    4.50
  -3 -11   0   23.70    4.10
  -3 -11   0   29.90    4.40
  -3 -11   0   24.00    4.70
  -3 -11   0   27.10    4.90
  -3 -11   0   21.10    3.10
  -3 -11   0   24.60    3.50
  -3 -11   0   25.00    4.90
   3  11   0   21.10    3.70
   3  11   0   23.50    5.60
   3  11   0   21.50    3.10
   3  11   0   27.00    6.80
   3  11   0   19.70    3.60
   3  11   0   14.60    3.70
   3  11   0   28.70    4.00
  -4 -10   0   79.99    6.00
  -4 -10   0   82.69    6.90
  -4 -10   0  102.39    8.40
  -4 -10   0   89.99    7.60
  -4 -10   0   76.09    7.60
  -4 -10   0   85.99    7.10
  -4 -10   0   73.09    6.30
  -4 -10   0   75.89    8.10
  -4 -10   0   72.19    5.40
  -4 -10   0   78.29    7.40
  -4 -10   0   76.69    6.80
   4  10   0   85.89    6.60
   4  10   0   80.79    8.90
   4  10   0   82.09    5.80
   4  10   0   94.59    6.80
   4  10   0   79.59    6.30
   4  10   0   81.49    6.60
   4  10   0   72.09   11.90
  -5  -9   0   80.59   10.70
  -5  -9   0   98.59    7.60
  -5  -9   0  100.39   10.60
  -5  -9   0   88.99    8.00
  -5  -9   0   69.59    6.50
  -5  -9   0   82.89    6.70
  -5  -9   0   95.39    8.70
  -5  -9   0   88.39    8.20
  -5  -9   0   86.79    6.80
  -5  -9   0   83.59    6.80
  -5  -9   0   90.39    5.90
   5   9   0   92.69    7.20
   5   9   0   88.09    7.20
   5   9   0   92.09    6.00
   5   9   0   92.99    6.20
   5   9   0   83.59    5.60
   5   9   0   84.29    6.50
   5   9   0   92.39    6.50
   5   9   0   88.79    9.40
  -6  -8   0 1708.63   79.19
  -6  -8   0 1609.64   76.69
  -6  -8   0 1738.83   77.29
  -6  -8   0 1662.83   76.59
  -6  -8   0 1657.23   79.69
  -6  -8   0 1669.23   77.49
  -6  -8   0 1756.82   76.79
  -6  -8   0 1621.24   78.99
  -6  -8   0 1781.32   79.59
   6   8   0 1742.13   77.49
   6   8   0 1764.82   76.59
   6   8   0 1657.33   79.99
   6   8   0 1738.73   77.99
   6   8   0 1734.13   76.69
   6   8   0 1648.73   76.39
   6   8   0 1673.03   76.49
  -7  -7   0  750.32   34.80
  -7  -7   0  737.23   37.20
  -7  -7   0  746.13   35.60
  -7  -7   0  720.43   39.50
  -7  -7   0  737.33   34.90
  -7  -7   0  735.43   35.90
  -7  -7   0  753.92   38.00
  -7  -7   0  747.13   39.20
  -7  -7   0  746.83   36.60
   7   7   0  735.03   34.90
   7   7   0  730.73   34.40
   7   7   0  776.82   38.80
   7   7   0  769.72   36.10
   7   7   0  794.92   37.20
   7   7   0  766.92   35.00
   7   7   0  732.23   35.00
  -8  -6   0  772.52   37.30
  -8  -6   0  737.43   40.00
  -8  -6   0  761.72   37.50
  -8  -6   0  785.62   36.70
  -8  -6   0  803.12   38.60
  -8  -6   0  800.62   38.20
  -8  -6   0  779.02   37.70
  -8  -6   0  803.22   37.90
  -8  -6   0  802.12   38.00
  -8  -6   0  756.32   36.70
  -8  -6   0  813.82   37.90
   8   6   0  719.83   36.70
   8   6   0  833.22   39.50
   8   6   0  748.43   37.50
   8   6   0  776.42   37.20
   8   6   0  783.82   36.70
   8   6   0  786.32   38.10
   8   6   0  799.42   36.70
   8   6   0  842.12   38.10
   8   6   0  803.42   40.80
  -9  -5   0  648.34   32.60
  -9  -5   0  653.03   33.50
  -9  -5   0  636.34   31.20
  -9  -5   0  700.73   33.50
  -9  -5   0  653.03   33.00
  -9  -5   0  653.83   31.50
  -9  -5   0  686.93   33.50
  -9  -5   0  655.83   35.20
  -9  -5   0  674.93   33.00
  -9  -5   0  678.53   32.50
  -9  -5   0  661.63   32.40
   9   5   0  741.23   35.30
   9   5   0  590.24   32.10
   9   5   0  650.03   32.10
   9   5   0  665.83   31.30
   9   5   0  634.44   31.00
   9   5   0  662.63   32.20
   9   5   0  652.13   32.80
   9   5   0  640.44   31.90
   9   5   0  638.74   30.90
 -10  -4   0   34.50    8.50
 -10  -4   0   28.30    6.50
 -10  -4   0   23.70    5.20
 -10  -4   0   21.90    6.20
 -10  -4   0   26.40    4.50
 -10  -4   0   19.00    5.40
 -10  -4   0   18.40    5.90
 -10  -4   0   17.10    3.90
 -10  -4   0   20.20    5.50
 -10  -4   0   27.10    5.80
 -10  -4   0   25.10    6.10
  10   4   0   18.90    5.30
  10   4   0   25.90    5.80
  10   4   0   27.50    5.80
  10   4   0   23.40    5.30
  10   4   0   27.50    6.90
  10   4   0   24.90    4.20
  10   4   0   27.20    4.80
  10   4   0   16.20    5.10
  10   4   0   24.70    3.90
  10   4   0   23.90    5.70
 -11  -3   0   13.10    6.20
 -11  -3   0    5.70    3.50
 -11  -3   0    7.00    6.30
 -11  -3   0    7.70    5.20
 -11  -3   0    9.20    5.40
 -11  -3   0    8.80    5.00
 -11  -3   0    3.00    5.30
 -11  -3   0    6.60    4.20
 -11  -3   0    3.60    6.20
 -11  -3   0   11.00    5.40
 -11  -3   0    4.80    3.80
  11   3   0    4.80    5.20
  11   3   0    8.10    5.40
  11   3   0    1.00    4.80
  11   3   0    7.30    4.90
  11   3   0    3.80    3.20
  11   3   0   10.20    5.70
  11   3   0    6.20    4.70
  11   3   0    7.10    4.00
  11   3   0   -4.10    5.00
  11   3   0    5.90    5.50
 -12  -2   0  154.28   13.70
 -12  -2   0  112.79   13.10
 -12  -2   0  121.89   14.10
 -12  -2   0  139.49   13.20
 -12  -2   0  118.49   12.10
 -12  -2   0  127.19   12.40
 -12  -2   0  128.89   11.10
 -12  -2   0  132.89   14.20
 -12  -2   0  121.09   10.70
 -12  -2   0  125.49   12.20
 -12  -2   0  134.59   10.20
  12   2   0  126.19   11.90
  12   2   0  135.59   12.00
  12   2   0  126.49    9.10
  12   2   0  144.39   12.80
  12   2   0  113.99   13.30
  12   2   0  113.49   12.60
  12   2   0  135.99   16.20
  12   2   0  129.59   10.40
  12   2   0  133.49   12.10
 -13  -1   0   59.89    9.70
 -13  -1   0   44.50   10.10
 -13  -1   0   60.49    8.30
 -13  -1   0   47.70    9.30
 -13  -1   0   40.70   12.30
 -13  -1   0   45.70    9.30
 -13  -1   0   54.29   10.90
 -13  -1   0   53.99   10.50
 -13  -1   0   47.10    9.50
 -13  -1   0   43.60    7.70
 -13  -1   0   38.30   10.30
  13   1   0   54.39   10.30
  13   1   0   34.60    9.50
  13   1   0   56.79    8.60
  13   1   0   64.69    6.80
  13   1   0   37.50   10.50
  13   1   0   61.69    9.70
  13   1   0   51.49    7.60
  13   1   0   50.29    9.20
  13   1   0   37.80    8.90
  13   1   0   49.80    8.70
 -14   0   0  124.49   19.40
 -14   0   0  128.49   14.10
 -14   0   0  135.89   13.70
 -14   0   0  130.89   14.20
 -14   0   0  116.09   13.70
 -14   0   0  123.29   19.20
 -14   0   0   94.09   16.60
  14   0   0  140.79   14.80
  14   0   0  133.49   14.90
  14   0   0  134.29   14.20
  14   0   0  131.99   13.00
  14   0   0  122.29   12.20
  14   0   0  131.79   16.50
 -15   1   0  118.19   17.70
 -15   1   0  115.79   13.10
 -15   1   0   98.79   13.80
 -15   1   0   96.69   14.30
 -15   1   0  121.89   16.60
 -15   1   0   70.09   12.00
 -15   1   0  105.69   13.30
 -15   1   0   82.29   15.80
  15  -1   0  117.19   10.00
  15  -1   0  140.99   15.90
  15  -1   0  113.79   12.90
  15  -1   0  120.89   12.80
  15  -1   0  112.09   13.90
  15  -1   0   83.69   14.10
  15  -1   0  102.39   14.70
   6 -22   0   -4.10    8.60
   6 -22   0   -2.30   13.60
   6 -22   0   12.40    9.60
   6 -22   0   -6.00   13.20
   6 -22   0    6.30    6.50
   6 -22   0    3.80    6.60
  -6  22   0    7.00    9.80
  -6  22   0   11.10    6.10
  -6  22   0   -0.70    6.10
  -6  22   0    2.10   10.80
   5 -21   0  192.78   13.90
   5 -21   0  135.99   16.10
   5 -21   0  181.28   13.70
   5 -21   0  170.08   19.80
   5 -21   0  200.88   17.00
  -5  21   0  192.68   19.70
  -5  21   0  197.98   14.10
  -5  21   0  170.78   13.30
  -5  21   0  163.58   17.50
   4 -20   0   44.40   10.10
   4 -20   0   77.69   12.00
   4 -20   0   95.19   12.20
   4 -20   0   69.69    7.70
   4 -20   0   58.39   10.30
   4 -20   0   63.29   10.20
  -4  20   0   86.59   14.00
  -4  20   0   54.19   10.20
  -4  20   0   65.79    7.50
  -4  20   0   65.59    8.40
   3 -19   0  112.89   12.40
   3 -19   0  128.79   12.50
   3 -19   0  120.39    9.10
   3 -19   0   86.29   13.90
   3 -19   0   95.09   10.80
   3 -19   0   98.49   10.40
  -3  19   0  107.69   12.20
  -3  19   0  121.89   14.00
  -3  19   0  100.39    9.80
   2 -18   0  132.39   13.10
   2 -18   0  147.19   12.40
   2 -18   0  149.09   11.20
   2 -18   0  146.69    9.50
   2 -18   0  130.39   11.70
   2 -18   0  143.79   13.10
  -2  18   0  150.58   10.90
  -2  18   0  132.99   11.90
  -2  18   0  146.09   10.50
   1 -17   0    2.40    6.40
   1 -17   0   -0.40    5.40
   1 -17   0    0.70    4.60
   1 -17   0    2.60    4.50
   1 -17   0    1.00    4.70
   1 -17   0    3.10    4.90
  -1  17   0   -4.00    5.50
  -1  17   0    1.70    4.80
  -1  17   0    2.90    3.60
  -1  17   0    0.70    3.70
  -1  17   0    2.60    4.90
   0 -16   0  266.17   15.70
   0 -16   0  255.17   16.00
   0 -16   0  247.68   13.50
   0 -16   0  269.97   16.20
   0 -16   0  265.97   16.40
   0 -16   0  293.57   16.60
   0 -16   0  253.77   18.50
   0  16   0  263.87   14.40
   0  16   0  288.37   15.80
   0  16   0  285.07   15.10
   0  16   0  289.17   16.60
   0  16   0  279.77   16.80
   0  16   0  271.47   17.70
  -1 -15   0 1088.49   51.69
  -1 -15   0 1131.39   51.29
  -1 -15   0 1074.79   49.50
  -1 -15   0 1052.79   50.19
  -1 -15   0 1036.10   51.29
  -1 -15   0 1070.69   54.39
  -1 -15   0 1032.30   51.39
  -1 -15   0 1125.09   49.50
   1  15   0 1122.19   51.89
   1  15   0 1168.48   52.99
   1  15   0 1070.89   49.70
   1  15   0 1020.70   52.09
   1  15   0 1106.09   49.99
   1  15   0 1085.89   50.99
  -2 -14   0  119.39    8.80
  -2 -14   0  115.79    9.90
  -2 -14   0   87.99   13.50
  -2 -14   0  111.09    6.90
  -2 -14   0  102.59    9.20
  -2 -14   0  111.49    8.50
  -2 -14   0  118.79    9.50
  -2 -14   0   99.49    7.60
  -2 -14   0  100.59    9.80
  -2 -14   0  120.19    7.30
   2  14   0  112.49   10.30
   2  14   0  107.79    8.40
   2  14   0  101.59    8.10
   2  14   0  100.99   15.10
   2  14   0  105.49    8.40
   2  14   0  116.49    7.10
  -3 -13   0  459.65   24.70
  -3 -13   0  418.26   23.90
  -3 -13   0  483.05   23.50
  -3 -13   0  421.96   23.90
  -3 -13   0  492.55   22.40
  -3 -13   0  460.75   23.60
  -3 -13   0  467.65   23.90
  -3 -13   0  449.86   21.90
  -3 -13   0  437.76   23.70
  -3 -13   0  449.16   22.50
  -3 -13   0  447.66   23.30
  -3 -13   0  457.45   22.30
   3  13   0  470.15   25.20
   3  13   0  461.25   23.10
   3  13   0  455.45   22.80
   3  13   0  437.56   22.20
   3  13   0  482.45   27.80
   3  13   0  477.65   22.70
  -4 -12   0    7.30    3.90
  -4 -12   0    9.60    3.80
  -4 -12   0   -3.50    7.00
  -4 -12   0    8.40    2.80
  -4 -12   0    7.50    3.90
  -4 -12   0    7.10    4.40
  -4 -12   0    4.00    2.80
  -4 -12   0   12.90    4.10
  -4 -12   0   -0.40    4.60
  -4 -12   0    9.10    4.30
   4  12   0    6.00    4.90
   4  12   0    3.80    7.10
   4  12   0    9.00    3.30
   4  12   0    9.20    3.50
   4  12   0   10.90    2.70
   4  12   0    8.90    3.30
   4  12   0    7.90    3.30
  -5 -11   0    4.20    3.70
  -5 -11   0    3.50    3.00
  -5 -11   0    4.80    5.30
  -5 -11   0    2.60    2.90
  -5 -11   0   11.40    5.10
  -5 -11   0    1.00    3.10
  -5 -11   0    7.60    3.40
  -5 -11   0    6.10    4.10
  -5 -11   0    4.30    2.50
  -5 -11   0    6.30    3.90
   5  11   0    2.00    3.10
   5  11   0    0.70    4.80
   5  11   0    2.60    2.20
   5  11   0    6.40    2.70
   5  11   0    5.00    2.50
   5  11   0    6.50    3.20
  -6 -10   0   66.29    5.60
  -6 -10   0   70.29   11.00
  -6 -10   0   68.69    7.50
  -6 -10   0   76.89    8.60
  -6 -10   0   78.19    6.70
  -6 -10   0   64.19    6.20
  -6 -10   0   54.99    7.60
  -6 -10   0   68.39    6.70
  -6 -10   0   70.99    6.50
   6  10   0   63.09    6.80
   6  10   0   64.69    5.70
   6  10   0   73.69    5.60
   6  10   0   61.59    8.70
   6  10   0   78.59    9.60
   6  10   0   71.79    5.80
   6  10   0   67.59    6.00
  -7  -9   0  316.87   17.50
  -7  -9   0  347.77   18.60
  -7  -9   0  319.47   18.60
  -7  -9   0  360.66   18.10
  -7  -9   0  351.46   20.90
  -7  -9   0  350.16   17.50
  -7  -9   0  350.46   17.10
  -7  -9   0  347.77   20.50
  -7  -9   0  360.76   19.50
   7   9   0  372.46   18.80
   7   9   0  343.07   17.40
   7   9   0  354.16   17.30
   7   9   0  350.16   17.50
   7   9   0  323.87   21.60
   7   9   0  360.16   19.20
   7   9   0  349.47   17.40
  -8  -8   0   53.09    6.50
  -8  -8   0   53.99    6.90
  -8  -8   0   45.30    4.90
  -8  -8   0   49.00    6.30
  -8  -8   0   54.29    7.10
  -8  -8   0   42.10    4.80
  -8  -8   0   60.09    9.20
   8   8   0   57.09    7.90
   8   8   0   47.80    5.20
   8   8   0   40.50    5.20
   8   8   0   51.19    6.20
   8   8   0   50.69    5.40
   8   8   0   55.99    9.90
  -9  -7   0  126.49   10.00
  -9  -7   0  135.79   10.70
  -9  -7   0  117.49   10.10
  -9  -7   0  115.99    8.50
  -9  -7   0  111.69   10.60
  -9  -7   0  133.69   10.60
  -9  -7   0  136.79   11.70
  -9  -7   0  116.49   12.50
  -9  -7   0  126.99    9.80
  -9  -7   0  116.89    8.30
   9   7   0  140.89    9.70
   9   7   0  126.19    8.90
   9   7   0  142.49   12.00
   9   7   0  126.29    8.30
   9   7   0  122.89   10.60
 -10  -6   0   23.40    6.00
 -10  -6   0   19.00    7.40
 -10  -6   0   16.00    5.30
 -10  -6   0   18.60    6.10
 -10  -6   0   16.70    5.00
 -10  -6   0   27.90    6.00
 -10  -6   0   22.40    5.50
 -10  -6   0   12.80    3.90
 -10  -6   0   17.60    3.90
 -10  -6   0   18.70    5.80
  10   6   0   10.60    4.90
  10   6   0   21.00    4.90
  10   6   0   13.90    4.10
  10   6   0   12.60    4.40
  10   6   0   11.30    5.40
  10   6   0   15.10    3.70
  10   6   0   14.60    5.20
  10   6   0   13.60    5.40
 -11  -5   0   39.70    6.90
 -11  -5   0   46.90    8.20
 -11  -5   0   39.00    7.00
 -11  -5   0   44.30    8.00
 -11  -5   0   30.60    6.30
 -11  -5   0   32.90    6.30
 -11  -5   0   30.00    6.90
 -11  -5   0   31.00    5.10
 -11  -5   0   49.40    9.70
 -11  -5   0   38.00    8.20
 -11  -5   0   21.50    7.20
 -11  -5   0   40.20    6.00
  11   5   0   37.80    7.90
  11   5   0   39.90    6.80
  11   5   0   33.20    6.50
  11   5   0   35.90    6.50
  11   5   0   35.40    6.80
  11   5   0   35.80    5.50
  11   5   0   39.50    5.10
  11   5   0   41.10    6.50
  11   5   0   38.80    5.00
 -12  -4   0  248.18   17.30
 -12  -4   0  257.07   17.90
 -12  -4   0  242.18   18.50
 -12  -4   0  249.78   17.70
 -12  -4   0  241.38   17.60
 -12  -4   0  261.97   15.90
 -12  -4   0  233.98   19.50
 -12  -4   0  264.17   16.80
 -12  -4   0  243.28   17.90
 -12  -4   0  241.18   15.40
  12   4   0  265.77   19.20
  12   4   0  275.17   17.10
  12   4   0  255.37   14.80
  12   4   0  255.47   15.50
  12   4   0  243.18   16.90
  12   4   0  237.08   14.10
  12   4   0  233.18   16.60
  12   4   0  247.58   19.20
 -13  -3   0  143.69   12.00
 -13  -3   0  171.38   19.40
 -13  -3   0  149.69   11.30
 -13  -3   0  137.99   14.40
 -13  -3   0  133.69   13.60
 -13  -3   0  137.19   14.60
 -13  -3   0  161.78   16.60
 -13  -3   0  140.99   16.00
 -13  -3   0  151.78   15.50
 -13  -3   0  119.09   13.90
 -13  -3   0  146.69   12.60
  13   3   0  120.29   14.80
  13   3   0  146.89   11.40
  13   3   0  140.19   10.10
  13   3   0  151.78   13.90
  13   3   0  154.08   13.50
  13   3   0  130.89   14.10
  13   3   0  113.89   13.70
  13   3   0  143.49   13.70
  13   3   0  147.19   13.00
 -14  -2   0  173.58   18.20
 -14  -2   0  188.78   17.70
 -14  -2   0  176.48   20.10
 -14  -2   0  160.28   18.90
 -14  -2   0  167.78   15.10
 -14  -2   0  151.48   14.90
 -14  -2   0  175.68   14.50
 -14  -2   0  180.78   17.10
 -14  -2   0  163.38   15.40
  14   2   0  176.58   16.10
  14   2   0  182.68   15.60
  14   2   0  148.89   15.20
  14   2   0  150.88   11.40
  14   2   0  167.38   13.10
  14   2   0  156.38   17.20
  14   2   0  157.88   15.60
 -15  -1   0  108.79   13.70
 -15  -1   0   95.49   15.50
 -15  -1   0  109.09   15.40
 -15  -1   0  107.89   13.90
 -15  -1   0  105.19   14.00
 -15  -1   0  102.69   16.10
 -15  -1   0   90.99   16.80
  15   1   0   99.79   11.30
  15   1   0  104.99   10.00
  15   1   0   99.99   14.70
  15   1   0  122.19   14.60
  15   1   0  133.09   14.80
  15   1   0  120.29   14.50
   5 -23   0   38.70   14.40
   5 -23   0   43.00   10.90
   5 -23   0   49.60    8.00
   5 -23   0   35.50   13.20
  -5  23   0   58.89   11.70
  -5  23   0   55.79    9.20
  -5  23   0   38.80   11.00
  -5  23   0   48.20    7.90
   4 -22   0   19.40    8.40
   4 -22   0   18.00    6.30
   4 -22   0    0.30   10.90
   4 -22   0    5.20    9.80
  -4  22   0   12.40    6.00
  -4  22   0    5.20    8.70
  -4  22   0   25.10    9.20
  -4  22   0   10.60    6.10
   3 -21   0  106.39   12.90
   3 -21   0  101.69   12.20
   3 -21   0   76.29   11.00
   3 -21   0  103.69    9.20
   3 -21   0   81.29   12.40
  -3  21   0  110.69   14.80
  -3  21   0   88.69   12.70
  -3  21   0  104.29   10.50
   2 -20   0    1.20    7.50
   2 -20   0    0.00    5.90
   2 -20   0    4.50    6.20
   2 -20   0   -1.90    6.50
   2 -20   0    1.10    4.00
  -2  20   0    3.60    4.80
  -2  20   0    1.10    6.20
  -2  20   0   -2.20    4.00
  -2  20   0    3.70    5.90
   1 -19   0  184.38   13.80
   1 -19   0  169.38   14.00
   1 -19   0  142.99   13.50
   1 -19   0  174.18   19.20
  -1  19   0  174.78   13.30
  -1  19   0  157.38   13.50
  -1  19   0  174.08   13.70
  -1  19   0  177.88   15.30
  -1  19   0  167.38   11.80
   0 -18   0  329.57   20.90
   0 -18   0  351.36   24.00
   0 -18   0  398.06   21.20
   0 -18   0  361.16   21.20
   0 -18   0  349.77   19.90
   0  18   0  382.66   22.70
   0  18   0  340.27   20.70
   0  18   0  360.86   21.50
   0  18   0  351.66   20.10
   0  18   0  378.96   19.10
  -1 -17   0    2.20    4.50
  -1 -17   0    1.80    5.10
  -1 -17   0   -1.60    5.10
  -1 -17   0    0.10    3.00
  -1 -17   0   -3.90    5.30
  -1 -17   0   -3.70    4.20
  -1 -17   0    3.60    2.70
   1  17   0    0.10    4.00
   1  17   0    0.60    5.20
   1  17   0   -1.20    3.40
   1  17   0   -3.00    5.40
   1  17   0   -0.90    6.70
   1  17   0    0.00    2.90
  -2 -16   0  366.16   19.80
  -2 -16   0  371.46   19.90
  -2 -16   0  373.16   21.40
  -2 -16   0  328.67   19.10
  -2 -16   0  383.96   21.00
  -2 -16   0  355.26   19.30
  -2 -16   0  384.96   19.10
  -2 -16   0  354.56   21.50
   2  16   0  380.76   22.10
   2  16   0  366.56   18.40
   2  16   0  387.86   20.20
   2  16   0  377.06   22.40
  -3 -15   0   58.59    5.50
  -3 -15   0   50.59    6.80
  -3 -15   0   68.89   13.00
  -3 -15   0   66.99    7.70
  -3 -15   0   39.50    7.30
  -3 -15   0   63.89    7.80
  -3 -15   0   64.49    6.50
  -3 -15   0   54.09    6.40
  -3 -15   0   44.20    5.40
  -3 -15   0   61.49    5.40
   3  15   0   75.09    9.60
   3  15   0   68.49    5.80
   3  15   0   52.99    6.70
   3  15   0   50.39    6.20
   3  15   0   36.00   10.50
  -4 -14   0    2.60    4.90
  -4 -14   0    7.00    4.60
  -4 -14   0    3.30    2.60
  -4 -14   0   -0.90    4.70
  -4 -14   0    2.40    3.40
  -4 -14   0   16.60    4.60
  -4 -14   0    6.20    4.40
  -4 -14   0   -3.20    4.20
   4  14   0    4.90    3.20
   4  14   0    3.50    3.50
   4  14   0   10.50    6.00
   4  14   0    1.00    3.30
   4  14   0   -4.90    8.00
   4  14   0    6.10    3.50
  -5 -13   0   61.99    6.10
  -5 -13   0   63.19    8.60
  -5 -13   0   49.70    6.10
  -5 -13   0   47.40    5.30
  -5 -13   0   44.50    7.60
  -5 -13   0   68.29    8.00
  -5 -13   0   50.69    6.10
   5  13   0   55.49    6.00
   5  13   0   60.09    6.60
   5  13   0   65.89    9.80
   5  13   0   58.59    6.30
   5  13   0   54.49    6.80
   5  13   0   53.09    5.70
  -6 -12   0 1903.51   88.89
  -6 -12   0 1945.51   89.09
  -6 -12   0 1813.02   90.59
  -6 -12   0 1893.81   88.19
  -6 -12   0 1923.21   92.89
  -6 -12   0 1872.11   89.59
  -6 -12   0 1817.62   88.39
  -6 -12   0 2028.60   91.09
  -6 -12   0 1992.40   88.99
   6  12   0 1995.00   92.39
   6  12   0 1989.60   88.79
   6  12   0 1944.31   87.69
   6  12   0 2041.50   88.19
   6  12   0 2012.00   88.89
   6  12   0 2036.50   88.89
  -7 -11   0   31.20    7.60
  -7 -11   0   27.50    4.30
  -7 -11   0   23.70    5.70
  -7 -11   0   29.10    5.90
  -7 -11   0   31.70    5.30
  -7 -11   0   26.20    4.70
  -7 -11   0   33.50    5.50
  -7 -11   0   20.10    4.60
   7  11   0   26.20    5.20
   7  11   0   37.10    4.40
   7  11   0   31.00    4.40
   7  11   0   32.40    4.30
   7  11   0   26.60    4.80
   7  11   0   30.50    4.00
   7  11   0   30.10    8.20
  -8 -10   0   11.60    6.00
  -8 -10   0   -1.40    4.00
  -8 -10   0    4.70    3.80
  -8 -10   0    2.20    4.60
  -8 -10   0   -0.10    2.60
  -8 -10   0    5.10    4.50
  -8 -10   0    5.70    3.10
   8  10   0    2.50    2.50
   8  10   0    3.10    6.10
   8  10   0    5.60    2.90
   8  10   0    1.60    4.00
   8  10   0    0.30    3.20
   8  10   0   -0.60    3.80
   8  10   0    3.00    3.20
  -9  -9   0  630.44   31.90
  -9  -9   0  666.43   33.40
  -9  -9   0  672.53   32.40
  -9  -9   0  660.83   34.10
  -9  -9   0  664.93   34.20
  -9  -9   0  727.03   36.70
  -9  -9   0  636.14   33.20
   9   9   0  651.73   33.20
   9   9   0  683.63   34.40
   9   9   0  673.03   32.00
   9   9   0  659.23   37.50
   9   9   0  662.73   31.80
   9   9   0  651.53   32.00
 -10  -8   0    1.30    5.00
 -10  -8   0    3.10    3.90
 -10  -8   0   -1.30    5.80
 -10  -8   0    5.90    5.00
 -10  -8   0    4.10    4.70
 -10  -8   0    4.00    5.00
 -10  -8   0    0.90    5.70
 -10  -8   0    1.70    3.40
 -10  -8   0   -0.20    4.70
  10   8   0    1.00    3.60
  10   8   0    8.80    3.50
  10   8   0    8.00    4.90
  10   8   0    1.10    5.10
  10   8   0    4.10    4.40
 -11  -7   0   -6.40    5.90
 -11  -7   0    6.70    4.40
 -11  -7   0    2.10    4.30
 -11  -7   0    5.80    5.50
 -11  -7   0   10.60    6.50
 -11  -7   0    5.10    5.90
 -11  -7   0   16.80    7.50
 -11  -7   0    8.60    4.70
 -11  -7   0    1.90    6.80
  11   7   0    8.90    4.90
  11   7   0    4.30    5.30
  11   7   0   12.50    4.00
  11   7   0   10.40    4.30
  11   7   0    6.90    6.20
  11   7   0    6.70    6.60
 -12  -6   0   65.59    9.50
 -12  -6   0   66.79    9.30
 -12  -6   0   47.60    9.80
 -12  -6   0   68.79   10.00
 -12  -6   0   82.69   13.40
 -12  -6   0   72.19   10.20
 -12  -6   0   61.29    8.00
 -12  -6   0   73.79   10.50
 -12  -6   0   68.99    8.90
  12   6   0   87.99   14.50
  12   6   0  107.49   11.00
  12   6   0   80.29   11.70
  12   6   0   78.69    7.70
  12   6   0   80.69    8.40
  12   6   0   63.89    9.10
  12   6   0   64.49    8.60
 -13  -5   0   58.99    9.50
 -13  -5   0   52.39    7.90
 -13  -5   0   61.29    9.90
 -13  -5   0   45.70   10.00
 -13  -5   0   47.30    8.70
 -13  -5   0   59.19   18.70
 -13  -5   0   64.69   11.10
 -13  -5   0   48.30    7.50
  13   5   0   50.19    9.20
  13   5   0   50.19    6.40
  13   5   0   49.30    9.00
  13   5   0   56.99    9.40
  13   5   0   57.29    9.90
  13   5   0   55.49    9.90
  13   5   0   46.60    7.30
  13   5   0   39.40    9.70
 -14  -4   0   24.40   10.80
 -14  -4   0   28.20    7.90
 -14  -4   0   23.20   10.20
 -14  -4   0   47.70   11.50
 -14  -4   0   39.10    9.50
 -14  -4   0   42.10    8.70
 -14  -4   0   30.60    9.10
  14   4   0   25.60    8.10
  14   4   0   39.30    7.90
  14   4   0   24.10    5.30
  14   4   0   36.20    8.80
  14   4   0   35.20    6.10
  14   4   0   33.20    8.70
  14   4   0   32.10    9.10
 -15  -3   0  458.35   31.90
 -15  -3   0  386.56   28.00
 -15  -3   0  417.16   25.30
 -15  -3   0  392.36   25.90
 -15  -3   0  400.26   26.70
 -15  -3   0  379.46   29.60
 -15  -3   0  450.25   28.10
 -15  -3   0  467.45   31.00
  15   3   0  402.56   26.10
  15   3   0  423.16   23.40
  15   3   0  422.86   25.70
  15   3   0  401.66   22.60
  15   3   0  423.26   27.10
  15   3   0  403.46   28.80
  15   3   0  440.86   26.10
   4 -24   0   39.30   11.50
   4 -24   0   27.40    7.30
   4 -24   0    8.50   13.40
   4 -24   0   13.40   13.20
  -4  24   0   30.10    7.50
  -4  24   0   30.70    7.70
  -4  24   0   15.90   10.50
  -4  24   0   28.50   10.90
   3 -23   0  119.69   11.10
   3 -23   0   84.49   12.80
   3 -23   0   92.59   13.00
   3 -23   0   99.89   13.40
  -3  23   0  111.19   16.70
  -3  23   0   69.89   11.50
  -3  23   0   86.89    9.50
  -3  23   0  114.29   11.40
   2 -22   0   -3.30    4.40
   2 -22   0    5.20    8.50
   2 -22   0   14.30    7.80
  -2  22   0    9.60    7.50
  -2  22   0    6.30    5.30
  -2  22   0    9.10    8.30
  -2  22   0    4.70    5.70
   1 -21   0   39.70    9.50
   1 -21   0   39.80    9.30
   1 -21   0   62.49    9.10
  -1  21   0   45.70   11.80
  -1  21   0   55.69    8.80
  -1  21   0   51.99    9.80
  -1  21   0   56.29    7.50
  -1  21   0   54.99    6.80
   0 -20   0  724.73   40.10
   0 -20   0  809.52   42.20
   0 -20   0  768.22   43.40
   0 -20   0  870.41   40.20
   0  20   0  756.02   39.50
   0  20   0  794.42   39.10
   0  20   0  771.22   37.80
   0  20   0  778.02   40.80
  -1 -19   0  168.88   12.80
  -1 -19   0  152.78   13.10
  -1 -19   0  158.48   14.10
  -1 -19   0  171.38   14.60
  -1 -19   0  163.38   16.30
  -1 -19   0  141.99   10.20
   1  19   0  150.78   14.10
   1  19   0  155.48   12.10
   1  19   0  180.38   11.90
   1  19   0  168.98   10.60
   1  19   0  161.68   18.00
   1  19   0  149.59   14.30
  -2 -18   0  141.99   14.10
  -2 -18   0  142.39   13.40
  -2 -18   0  161.48   11.20
  -2 -18   0  160.18    9.60
  -2 -18   0  139.99    9.50
  -2 -18   0  155.88   11.70
  -2 -18   0  149.79   14.60
  -2 -18   0  167.98   12.30
   2  18   0  148.49   14.20
   2  18   0  158.68   11.50
   2  18   0  158.58   10.00
   2  18   0  160.98   11.50
  -3 -17   0  308.17   17.30
  -3 -17   0  297.07   15.60
  -3 -17   0  287.07   15.70
  -3 -17   0  275.07   19.60
  -3 -17   0  335.87   16.60
  -3 -17   0  296.27   18.70
  -3 -17   0  290.37   18.90
  -3 -17   0  284.27   16.40
   3  17   0  316.47   17.60
   3  17   0  277.27   24.90
   3  17   0  282.27   15.50
   3  17   0  315.77   20.30
   3  17   0  302.37   17.00
  -4 -16   0   41.60    7.80
  -4 -16   0   31.00    4.80
  -4 -16   0   42.70    6.30
  -4 -16   0   32.00    6.90
  -4 -16   0   36.70    7.10
  -4 -16   0   31.90    7.80
  -4 -16   0   35.70    4.80
  -4 -16   0   37.00    5.40
  -4 -16   0   46.00    6.30
   4  16   0   43.50    9.00
   4  16   0   33.70   11.80
   4  16   0   32.00    6.00
   4  16   0   38.10    5.90
   4  16   0   31.30    4.70
  -5 -15   0   38.10    5.50
  -5 -15   0   50.79    6.90
  -5 -15   0   45.20    6.90
  -5 -15   0   44.00    6.50
  -5 -15   0   50.29    8.00
  -5 -15   0   37.90    7.40
  -5 -15   0   34.30    7.30
  -5 -15   0   46.30    5.20
  -5 -15   0   35.90    6.60
   5  15   0   46.50    6.10
   5  15   0   43.00    5.20
   5  15   0   39.80    6.10
   5  15   0   50.49    9.60
  -6 -14   0   59.49    8.10
  -6 -14   0   66.39    9.80
  -6 -14   0   64.89    6.40
  -6 -14   0   70.39    8.90
  -6 -14   0   54.09    6.60
  -6 -14   0   46.20    6.90
  -6 -14   0   88.89   10.70
  -6 -14   0   62.79    7.00
   6  14   0   73.09    7.70
   6  14   0   57.69    6.50
   6  14   0   63.89   10.40
   6  14   0   69.49    6.40
   6  14   0   61.99    6.90
   6  14   0   64.19    7.30
  -7 -13   0   18.00    7.10
  -7 -13   0   15.50    4.40
  -7 -13   0   10.00    5.20
  -7 -13   0   13.50    5.70
  -7 -13   0   10.80    3.90
  -7 -13   0    8.60    5.20
  -7 -13   0   12.70    5.30
   7  13   0   10.10    3.60
   7  13   0   11.80    3.80
   7  13   0   16.20    5.10
   7  13   0   16.70    7.20
   7  13   0   11.20    4.70
   7  13   0   12.10    4.30
  -8 -12   0   66.99   10.80
  -8 -12   0   47.60    6.50
  -8 -12   0   59.39    7.50
  -8 -12   0   37.50    6.40
  -8 -12   0   31.60    7.20
  -8 -12   0   41.30    6.30
  -8 -12   0   53.29    6.00
  -8 -12   0   43.50    6.50
   8  12   0   38.30    6.50
   8  12   0   42.40    9.90
   8  12   0   39.40    6.20
   8  12   0   49.00    6.20
   8  12   0   49.00    5.40
   8  12   0   43.60    5.30
  -9 -11   0  193.68   17.60
  -9 -11   0  218.78   16.70
  -9 -11   0  182.58   13.20
  -9 -11   0  178.18   14.70
  -9 -11   0  177.88   11.50
  -9 -11   0  165.18   14.30
   9  11   0  176.68   13.40
   9  11   0  182.48   11.30
   9  11   0  193.78   13.10
   9  11   0  153.58   17.10
   9  11   0  185.78   11.40
   9  11   0  181.78   10.50
   9  11   0  183.78   11.40
 -10 -10   0   11.60    5.50
 -10 -10   0    3.60    3.80
 -10 -10   0    4.90    5.80
 -10 -10   0   11.00    7.90
  10  10   0   -2.00    4.40
  10  10   0    7.60    5.60
  10  10   0    6.10    5.90
  10  10   0    4.90    3.90
  10  10   0    8.70    3.40
 -11  -9   0  141.79   15.80
 -11  -9   0  134.39   13.10
 -11  -9   0  141.59   13.00
 -11  -9   0  135.49   10.80
  11   9   0  141.89   10.70
  11   9   0  176.08   14.60
  11   9   0  142.79   11.70
  11   9   0  152.78   12.50
  11   9   0  163.48   10.50
 -12  -8   0   -3.30    5.90
 -12  -8   0   -0.80    6.80
 -12  -8   0   -0.10    7.80
 -12  -8   0   -2.80    4.60
 -12  -8   0    5.80    6.50
 -12  -8   0    2.80    4.90
 -12  -8   0    6.80    6.20
 -12  -8   0    2.70    6.70
 -12  -8   0   -2.90    5.30
  12   8   0    5.50    6.50
  12   8   0    4.00    4.00
  12   8   0    1.50    4.30
  12   8   0    1.70    6.20
  12   8   0    8.90    6.10
 -13  -7   0   67.29    8.80
 -13  -7   0   58.59   12.30
 -13  -7   0   52.79    9.20
 -13  -7   0   45.40    8.90
 -13  -7   0   67.59   10.70
 -13  -7   0   43.60    9.70
 -13  -7   0   82.09   11.50
  13   7   0   49.99   10.60
  13   7   0   49.70   10.10
  13   7   0   44.60    7.90
  13   7   0   45.50    8.90
  13   7   0   58.19    9.40
  13   7   0   47.80    6.90
  13   7   0   61.39    7.10
  13   7   0   50.99    8.40
 -14  -6   0  234.08   18.40
 -14  -6   0  214.58   18.40
 -14  -6   0  241.78   22.30
 -14  -6   0  244.58   17.40
 -14  -6   0  257.77   21.90
 -14  -6   0  194.88   21.30
 -14  -6   0  216.98   20.10
  14   6   0  266.27   20.40
  14   6   0  249.58   15.60
  14   6   0  234.58   14.70
  14   6   0  214.58   18.20
  14   6   0  240.48   17.50
  14   6   0  236.98   18.10
 -15  -5   0   27.00    9.30
 -15  -5   0   32.90   14.10
 -15  -5   0   29.00    8.70
 -15  -5   0   27.10   12.80
 -15  -5   0   33.90    9.00
 -15  -5   0   28.80   10.50
 -15  -5   0   21.60   11.20
  15   5   0   32.40    7.30
  15   5   0   23.50    5.80
  15   5   0   33.50    8.90
  15   5   0   31.80   10.00
  15   5   0   28.10   10.30
  15   5   0   35.50    9.40
   2 -24   0   12.90    9.00
   2 -24   0   12.00    7.60
   2 -24   0    5.70   10.90
  -2  24   0    6.70    5.80
  -2  24   0   10.40    7.10
  -2  24   0    7.00    8.90
   1 -23   0   73.99    9.70
  -1  23   0   65.19    8.60
  -1  23   0   62.99   11.90
  -1  23   0   53.79   10.40
  -1  23   0   61.19    8.40
   0 -22   0   96.69   14.40
   0 -22   0  105.59   16.90
   0 -22   0  127.49   11.50
   0 -22   0   67.49   12.00
   0 -22   0  112.99   12.20
   0  22   0   99.49   12.80
   0  22   0   86.49    9.10
   0  22   0  110.19   10.60
   0  22   0  117.69   13.80
  -1 -21   0   56.69    6.00
  -1 -21   0   55.59    7.80
  -1 -21   0   35.90    8.00
  -1 -21   0   48.50   12.10
  -1 -21   0   57.49    9.20
  -1 -21   0   52.19   10.70
   1  21   0   48.70    7.50
   1  21   0   44.40    9.50
   1  21   0   49.00    7.10
   1  21   0   43.90   10.20
  -2 -20   0    5.50    5.10
  -2 -20   0   -3.00    6.50
  -2 -20   0    2.90    7.70
  -2 -20   0    9.90    4.40
  -2 -20   0    4.40    8.00
  -2 -20   0    7.30    5.90
  -2 -20   0   -4.50    7.90
  -2 -20   0    4.10    4.40
   2  20   0    5.00    3.90
   2  20   0   -0.40   10.20
   2  20   0    5.20    5.30
   2  20   0   14.70    5.40
   2  20   0    9.00    7.80
  -3 -19   0  119.29   10.50
  -3 -19   0  134.09   13.90
  -3 -19   0  115.79    8.90
  -3 -19   0  136.79   11.20
  -3 -19   0  117.69   13.90
  -3 -19   0  123.79   11.20
  -3 -19   0   94.99   14.50
  -3 -19   0  125.59   10.20
  -3 -19   0  118.59    9.10
   3  19   0  126.09   14.30
   3  19   0  127.09   11.50
   3  19   0  116.09   17.10
  -4 -18   0    8.20    5.50
  -4 -18   0   21.20    4.90
  -4 -18   0   14.30    7.60
  -4 -18   0    9.80    4.20
  -4 -18   0    8.90    4.60
  -4 -18   0    6.90    5.70
  -4 -18   0   11.10    7.40
  -4 -18   0    1.90    7.50
   4  18   0   14.30    5.60
   4  18   0   10.30    7.90
   4  18   0   14.60    4.10
   4  18   0    7.70    5.10
   4  18   0   -4.70   12.20
  -5 -17   0  554.84   27.30
  -5 -17   0  533.95   26.40
  -5 -17   0  493.75   30.40
  -5 -17   0  530.25   26.90
  -5 -17   0  539.55   28.70
  -5 -17   0  540.35   26.10
  -5 -17   0  514.35   28.70
  -5 -17   0  523.85   28.80
   5  17   0  523.45   27.60
   5  17   0  524.55   27.10
   5  17   0  522.75   31.10
   5  17   0  494.75   26.30
  -6 -16   0  491.05   27.80
  -6 -16   0  544.65   27.70
  -6 -16   0  518.55   29.70
  -6 -16   0  496.65   26.00
  -6 -16   0  494.65   27.40
  -6 -16   0  510.85   25.60
  -6 -16   0  537.05   28.90
   6  16   0  496.25   26.80
   6  16   0  535.65   26.40
   6  16   0  490.65   26.10
   6  16   0  550.24   31.10
   6  16   0  477.95   25.10
  -7 -15   0   51.99    9.50
  -7 -15   0   36.20    6.10
  -7 -15   0   20.00    7.00
  -7 -15   0   35.40    5.80
  -7 -15   0   29.90    7.10
  -7 -15   0   26.60    7.70
  -7 -15   0   57.09    8.60
   7  15   0   41.50    6.20
   7  15   0   49.30    6.90
   7  15   0   66.69   12.70
   7  15   0   43.00    5.30
   7  15   0   40.70    6.50
  -8 -14   0   49.10    8.50
  -8 -14   0   47.20    8.50
  -8 -14   0   47.40    9.40
  -8 -14   0   49.60    7.30
  -8 -14   0   76.79    8.90
  -8 -14   0   55.59    7.00
  -8 -14   0   44.70    7.90
  -8 -14   0   49.90    9.80
   8  14   0   68.39    8.30
   8  14   0   64.29    6.30
   8  14   0   49.80    8.90
   8  14   0   53.99   14.40
  -9 -13   0  162.78   15.20
  -9 -13   0  131.19   14.50
  -9 -13   0  155.38   12.10
  -9 -13   0  163.48   14.70
  -9 -13   0  141.49   11.70
  -9 -13   0  144.79   12.50
   9  13   0  148.79   10.30
   9  13   0  141.89   17.20
   9  13   0  140.49   12.00
   9  13   0  150.98   12.10
   9  13   0  152.48   10.10
 -10 -12   0   10.80    6.50
 -10 -12   0    8.30    4.90
 -10 -12   0   11.00    7.70
 -10 -12   0    5.20    5.60
 -10 -12   0    9.50    4.50
 -10 -12   0   10.80    7.50
  10  12   0   12.30    4.60
  10  12   0    6.10    5.00
  10  12   0    8.80    3.90
  10  12   0   14.00    5.60
  10  12   0   15.50    5.90
 -11 -11   0   62.49    9.20
 -11 -11   0   78.79    8.20
 -11 -11   0   78.39   10.00
 -11 -11   0  100.19   15.60
 -11 -11   0   94.49   12.20
  11  11   0   96.09    8.80
  11  11   0   76.19    8.10
  11  11   0   66.69    8.30
  11  11   0   95.29   11.70
  11  11   0   91.99   10.10
 -12 -10   0   -5.20    6.50
 -12 -10   0    7.80    8.70
 -12 -10   0    6.50    7.70
 -12 -10   0   -7.50    5.90
 -12 -10   0   -0.10    5.10
  12  10   0   -4.30    4.30
  12  10   0   -6.70    5.50
  12  10   0    8.20    6.40
  12  10   0   -1.80    3.70
 -13  -9   0  141.59   14.60
 -13  -9   0   94.09   12.30
 -13  -9   0  133.89   15.80
 -13  -9   0  105.79   12.20
 -13  -9   0  129.79   14.00
 -13  -9   0  135.19   18.50
 -13  -9   0  112.09   12.40
  13   9   0  129.89   14.80
  13   9   0  124.99   12.90
  13   9   0  124.69   10.50
  13   9   0  103.79   11.40
  13   9   0  116.99   10.00
 -14  -8   0  186.98   15.90
 -14  -8   0  195.28   21.60
 -14  -8   0  197.58   19.00
 -14  -8   0  196.68   16.80
 -14  -8   0  229.88   21.30
 -14  -8   0  185.48   17.50
 -14  -8   0  211.98   19.10
  14   8   0  230.78   16.70
  14   8   0  203.68   13.80
  14   8   0  215.88   20.10
  14   8   0  239.18   19.70
  14   8   0  133.39   16.80
  15   7   0  120.09   14.30
   1 -25   0    9.10    9.20
   1 -25   0   15.00    7.90
  -1  25   0   -5.30   17.10
  -1  25   0    7.30    6.50
  -1  25   0    2.00   11.50
  -1  25   0    0.30    7.60
   0 -24   0  837.72   42.00
   0 -24   0  841.52   43.50
   0  24   0  808.22   42.40
   0  24   0  831.82   46.90
  -1 -23   0   82.39   10.50
  -1 -23   0   62.09    8.40
  -1 -23   0   54.59    6.90
   1  23   0   56.09   11.60
   1  23   0   50.19    9.20
   1  23   0   55.69    8.70
   1  23   0   59.09   13.00
  -2 -22   0    9.40    5.90
  -2 -22   0   -8.20    5.30
  -2 -22   0    6.50   10.80
  -2 -22   0   -1.90    9.90
  -2 -22   0    3.70    6.80
  -2 -22   0   -6.80    8.00
   2  22   0   16.50   11.10
   2  22   0    2.80    4.80
   2  22   0    2.20   11.40
   2  22   0   15.60    6.30
  -3 -21   0   80.09   13.50
  -3 -21   0   98.09   13.60
  -3 -21   0  100.29   12.90
  -3 -21   0  116.99   12.00
  -3 -21   0   82.09   13.20
  -3 -21   0  106.69    9.60
  -3 -21   0  125.99    9.90
  -3 -21   0  112.59   11.30
  -3 -21   0  133.59   10.80
   3  21   0  110.19   11.30
   3  21   0  107.29    9.00
  -4 -20   0   49.70   11.80
  -4 -20   0   71.99    7.50
  -4 -20   0   77.89    8.60
  -4 -20   0   68.49    7.60
  -4 -20   0   70.09   10.10
  -4 -20   0   77.59   11.60
  -4 -20   0   81.69    8.30
  -4 -20   0   62.49    8.70
   4  20   0   56.19    8.40
   4  20   0   53.69   13.20
   4  20   0   85.69   10.10
   4  20   0   75.89    7.60
  -5 -19   0    5.40    5.30
  -5 -19   0    4.20    4.80
  -5 -19   0    0.50    9.20
  -5 -19   0   14.50    8.90
  -5 -19   0   16.40    5.90
  -5 -19   0   -4.70    8.10
  -5 -19   0    4.50    5.90
  -5 -19   0    6.10    6.00
   5  19   0  -17.20   13.60
   5  19   0   -1.00    4.00
   5  19   0   12.20    9.40
   5  19   0   10.60    9.80
   5  19   0    2.00    5.50
  -6 -18   0  128.29   11.50
  -6 -18   0  128.89   14.80
  -6 -18   0  152.98   13.90
  -6 -18   0  148.19   11.00
  -6 -18   0  146.89   12.00
  -6 -18   0  131.39   10.80
  -6 -18   0  123.79   12.60
  -6 -18   0  114.79   16.20
   6  18   0  112.39   11.40
   6  18   0  135.09   15.80
   6  18   0  122.29   11.90
  -7 -17   0   36.30    8.70
  -7 -17   0   29.60    9.00
  -7 -17   0   33.50    6.90
  -7 -17   0   32.00    8.50
  -7 -17   0   25.70    9.20
  -7 -17   0   44.20    9.40
   7  17   0   31.60    5.20
   7  17   0   26.00    6.20
   7  17   0   28.60    6.30
   7  17   0   40.80   10.60
   7  17   0   38.80    7.20
  -8 -16   0   -5.70    8.20
  -8 -16   0    4.50    5.90
  -8 -16   0    1.30    5.00
  -8 -16   0    6.30    7.20
  -8 -16   0   -1.30    7.60
  -8 -16   0    5.10    7.30
   8  16   0    0.70    3.70
   8  16   0    1.60    4.70
   8  16   0   -2.90    8.30
   8  16   0    3.10    5.10
  -9 -15   0  283.57   20.70
  -9 -15   0  257.47   17.70
  -9 -15   0  228.98   16.00
  -9 -15   0  253.27   16.80
  -9 -15   0  268.77   19.60
  -9 -15   0  242.58   18.30
  -9 -15   0  257.67   21.20
   9  15   0  295.07   17.10
   9  15   0  263.67   16.40
   9  15   0  266.37   14.80
 -10 -14   0    1.20    8.10
 -10 -14   0   -6.30    6.50
 -10 -14   0    8.00    9.20
 -10 -14   0    2.90    8.50
  10  14   0   -3.60    5.30
  10  14   0    0.60    5.40
  10  14   0    4.50    4.10
  10  14   0    2.00    4.50
 -11 -13   0   86.59   16.10
 -11 -13   0   62.29    9.00
 -11 -13   0   76.99   10.60
 -11 -13   0   62.29    7.80
  11  13   0   69.89    9.70
  11  13   0   71.89    7.30
  11  13   0   65.99    9.10
  11  13   0   43.70    7.50
  11  13   0   66.39    7.50
 -12 -12   0    5.40    7.30
 -12 -12   0    9.40    5.90
 -12 -12   0   20.50    9.70
 -12 -12   0   17.30    7.40
  12  12   0   17.50    7.30
  12  12   0   12.90    7.00
  12  12   0   12.10    5.20
  12  12   0   19.10    9.80
 -13 -11   0   66.99   14.20
 -13 -11   0   74.99   11.30
 -13 -11   0   63.49    8.90
 -13 -11   0   67.99   11.10
  13  11   0   80.19    8.50
  13  11   0   71.69    7.90
  13  11   0   67.39   11.70
  13  11   0   70.09    9.90
  13  11   0   71.69    9.60
 -14 -10   0   79.19   13.40
 -14 -10   0   73.89   10.90
 -14 -10   0  100.39   17.40
 -14 -10   0   82.09   12.00
 -14 -10   0   52.59   11.40
  14  10   0   66.39   10.30
  14  10   0   87.39    9.10
  14  10   0   71.39   12.90
  14  10   0   62.09    8.40
  -1 -25   0    7.90   23.00
  -1 -25   0    8.90    8.70
  -1 -25   0    9.30    7.60
   1  25   0    1.20    6.30
  -2 -24   0   21.20    7.50
  -2 -24   0    8.20    9.40
  -2 -24   0   20.30    7.40
  -2 -24   0    0.70   15.40
   2  24   0   12.20    7.10
  -3 -23   0  140.79   12.30
  -3 -23   0  121.89   13.70
  -3 -23   0   80.89    9.30
  -3 -23   0  106.29   11.20
   3  23   0   97.39   11.90
   3  23   0  110.49   10.10
   3  23   0  103.09   18.60
  -4 -22   0   25.70    6.50
  -4 -22   0   11.00   13.60
  -4 -22   0    9.40   11.20
  -4 -22   0   15.90    6.70
  -4 -22   0   17.70    7.30
  -4 -22   0   20.30    7.40
  -4 -22   0   21.10    7.70
   4  22   0   -0.30   14.80
   4  22   0   21.60    5.20
   4  22   0   16.50    9.90
   4  22   0   16.70    7.10
  -5 -21   0  158.48   20.00
  -5 -21   0  165.88   14.70
  -5 -21   0  200.08   19.50
  -5 -21   0  151.78   22.80
  -5 -21   0  187.08   14.00
  -5 -21   0  195.28   14.00
  -5 -21   0  209.38   14.70
  -5 -21   0  208.88   16.30
   5  21   0  204.78   15.30
   5  21   0  197.68   12.40
   5  21   0  178.68   24.60
   5  21   0  191.78   19.20
   5  21   0  169.38   14.80
  -6 -20   0   10.50    6.30
  -6 -20   0    4.30    7.50
  -6 -20   0    3.50    6.30
  -6 -20   0    5.90    7.40
  -6 -20   0   18.00   10.80
  -6 -20   0    0.20   11.00
  -6 -20   0    3.00    6.60
   6  20   0   -1.10    8.80
   6  20   0    9.30    6.30
   6  20   0    0.40    5.80
   6  20   0   12.80    4.60
  -7 -19   0   -0.30    6.90
  -7 -19   0    3.80    6.80
  -7 -19   0    0.10   12.80
  -7 -19   0   20.10   10.40
  -7 -19   0   13.20    7.80
  -7 -19   0   -1.60    9.10
  -7 -19   0    1.70    6.30
  -7 -19   0    6.00    9.20
   7  19   0   -0.30    4.90
   7  19   0    5.70    9.40
   7  19   0    3.30    6.50
   7  19   0    7.90    6.10
  -8 -18   0  349.17   23.60
  -8 -18   0  357.56   21.60
  -8 -18   0  359.66   23.70
  -8 -18   0  315.77   26.40
  -8 -18   0  356.86   23.70
  -8 -18   0  356.76   20.40
  -8 -18   0  315.77   22.40
   8  18   0  318.17   19.70
   8  18   0  355.46   20.40
   8  18   0  355.86   18.90
  -9 -17   0   26.80   10.10
  -9 -17   0   -5.00    8.50
  -9 -17   0    2.40    8.40
  -9 -17   0   -6.90   10.60
  -9 -17   0    8.20   10.60
   9  17   0    5.90    6.00
   9  17   0    5.80    4.60
   9  17   0    6.10    5.40
 -10 -16   0    1.40   10.80
 -10 -16   0   -3.00    6.80
  10  16   0   -2.50    4.50
  10  16   0    3.00    5.70
  10  16   0    0.70    5.80
 -11 -15   0   16.40    9.70
 -11 -15   0   45.70    9.20
 -11 -15   0   30.00   11.70
  11  15   0   16.10    7.00
  11  15   0   33.60    6.00
  11  15   0   37.60    7.80
 -12 -14   0   18.00    9.20
 -12 -14   0   22.00    7.80
 -12 -14   0   30.80   11.10
 -12 -14   0   23.30    7.20
  12  14   0   24.20    6.00
  12  14   0   27.30    8.00
  12  14   0   33.00    6.80
  12  14   0   27.10    7.60
 -13 -13   0   26.80    7.90
 -13 -13   0   28.90   12.40
 -13 -13   0   25.40   12.40
 -13 -13   0   25.50    8.70
  13  13   0   22.00    5.50
  13  13   0   13.60    8.60
  13  13   0   26.10    8.10
  13  13   0   23.30    6.50
  -4 -24   0   23.10    9.10
  -4 -24   0   32.10    9.90
  -4 -24   0   21.90    7.90
  -4 -24   0   22.70    8.60
   4  24   0   36.90    9.30
   4  24   0   22.40   18.30
   4  24   0   31.50    6.50
  -5 -23   0   44.00    9.50
  -5 -23   0   51.99    9.20
  -5 -23   0   60.69    9.50
  -5 -23   0   30.40    9.60
  -5 -23   0   50.89   10.50
   5  23   0   41.80    9.20
   5  23   0   45.20   20.80
   5  23   0   38.70    6.70
  -6 -22   0   -0.20   13.50
  -6 -22   0   10.90    8.80
  -6 -22   0    6.00    7.40
  -6 -22   0  -13.20   11.30
   6  22   0   -4.10    5.00
   6  22   0   12.20    7.10
   6  22   0    3.40    6.70
  -7 -21   0  132.39   21.00
  -7 -21   0  188.78   18.20
  -7 -21   0  203.98   17.00
  -7 -21   0  225.38   23.30
  -7 -21   0  198.48   17.90
  -7 -21   0  175.98   25.80
   7  21   0  176.98   12.70
   7  21   0  200.48   16.20
   7  21   0  205.38   16.20
  -8 -20   0  182.68   18.20
  -8 -20   0  159.98   16.00
  -8 -20   0  199.48   21.80
  -8 -20   0  160.58   15.80
  -8 -20   0  154.78   21.50
  -8 -20   0  122.89   17.50
   8  20   0  162.58   12.80
   8  20   0  188.28   14.90
  -9 -19   0  120.59   16.80
  -9 -19   0  119.19   18.00
  -9 -19   0  116.39   19.40
  -9 -19   0  146.99   16.80
  -9 -19   0   91.19   14.10
   9  19   0  116.99   11.90
   9  19   0  123.59   13.00
   9  19   0  143.59   11.20
 -10 -18   0   34.10   11.00
 -10 -18   0   22.20   14.30
 -10 -18   0    8.50   11.30
  10  18   0   15.20    5.70
  10  18   0   20.90    6.80
  10  18   0    5.90    6.50
 -11 -17   0   23.00    9.00
 -11 -17   0   25.70   11.70
 -11 -17   0   21.20   12.00
  11  17   0   19.60    7.50
  11  17   0   13.50    7.70
  11  17   0   23.60    5.70
 -12 -16   0    8.60    8.00
 -12 -16   0    5.80   10.90
 -12 -16   0   13.70   10.10
  12  16   0    3.70    7.80
  12  16   0   12.20    7.00
  12  16   0   14.10    5.70
   9  21  -1   49.40    9.10
   9  21  -1   66.89   15.50
   9  21  -1   38.20    6.80
  -9 -21   1   78.69   17.20
  -9 -21   1   61.69   13.10
  -9 -21   1   34.50   17.10
   8  22  -1   11.50    8.40
   8  22  -1    8.50    5.60
   8  22  -1   14.10   11.00
  -8 -22   1   33.30   11.90
  -8 -22   1    7.20    9.90
  12  16  -1  266.07   17.80
  12  16  -1  243.98   14.30
  12  16  -1  193.18   16.60
 -12 -16   1  240.58   23.10
 -12 -16   1  236.78   20.30
  11  17  -1   50.99    8.70
  11  17  -1   59.49    9.10
  11  17  -1   52.69    6.90
 -11 -17   1   51.19   10.80
 -11 -17   1   72.89   14.00
  10  18  -1   97.29   10.20
  10  18  -1   94.59   11.10
  10  18  -1   86.29   10.70
  10  18  -1  102.69   16.60
 -10 -18   1  129.39   14.90
 -10 -18   1  145.59   16.90
 -10 -18   1   79.79   13.30
   9  19  -1   18.50   10.70
   9  19  -1    8.10    5.50
   9  19  -1   13.50    7.00
  -9 -19   1    1.70   10.80
  -9 -19   1   36.70   11.90
  -9 -19   1   21.10    9.70
  -9 -19   1    8.10    8.40
   8  20  -1    3.30    6.50
   8  20  -1    0.80    8.80
   8  20  -1   -8.70    4.50
  -8 -20   1   -7.10    7.70
  -8 -20   1   -6.10   12.70
  -8 -20   1   -2.80    7.50
  -8 -20   1  -12.90   10.90
  -8 -20   1    3.50    9.10
  -8 -20   1  -11.80    9.20
  -8 -20   1   19.20   13.60
   7  21  -1   76.39   10.80
   7  21  -1   73.19   14.20
   7  21  -1   83.29    8.60
   7  21  -1   69.79   10.40
  -7 -21   1   86.59   12.50
  -7 -21   1   55.29   14.90
  -7 -21   1   50.69   14.20
  -7 -21   1   96.49   14.90
  -7 -21   1   78.39    9.80
  -7 -21   1   79.39   11.30
  -7 -21   1   72.69   11.10
   6  22  -1  307.57   19.70
   6  22  -1  299.57   19.30
   6  22  -1  256.57   35.90
   6  22  -1  287.97   16.10
   6  22  -1  277.07   23.80
  -6 -22   1  256.87   22.40
  -6 -22   1  213.58   27.10
  -6 -22   1  204.58   25.40
  -6 -22   1  226.18   20.10
  -6 -22   1  300.67   20.40
  -6 -22   1  281.57   17.80
   5  23  -1  184.08   16.30
   5  23  -1  177.28   12.90
   5  23  -1  168.08   24.90
   5  23  -1  167.88   19.40
  -5 -23   1  190.48   14.70
  -5 -23   1  186.48   14.50
  -5 -23   1  135.49   19.30
  -5 -23   1  169.38   15.00
  -5 -23   1  186.08   16.40
  -5 -23   1  209.08   15.70
  -5 -23   1  161.88   16.10
   4  24  -1    9.70   11.40
   4  24  -1   25.60   17.00
   4  24  -1   27.40    8.30
  -4 -24   1   16.90   21.20
  -4 -24   1   29.20    8.10
  -4 -24   1   21.00    9.10
  -4 -24   1   25.20    9.00
  14  12  -1    9.10    7.70
  14  12  -1    2.60    8.00
  14  12  -1    3.10    5.80
  14  12  -1    7.00    5.40
 -14 -12   1    7.20    8.70
 -14 -12   1    6.50   11.80
 -14 -12   1   -8.90    8.70
  13  13  -1   11.40    5.30
  13  13  -1    0.30    6.70
  13  13  -1    2.80    7.50
  13  13  -1    5.50    5.60
 -13 -13   1   -7.00    9.70
 -13 -13   1   10.60   10.10
 -13 -13   1    2.40    7.50
  12  14  -1  362.36   23.40
  12  14  -1  384.06   22.00
  12  14  -1  430.56   24.00
  12  14  -1  487.55   27.00
 -12 -14   1  478.35   29.50
 -12 -14   1  347.07   30.40
 -12 -14   1  403.86   22.60
 -12 -14   1  407.36   23.70
 -12 -14   1  402.06   25.60
  11  15  -1   51.29    7.00
  11  15  -1   84.39    9.90
  11  15  -1   52.39   13.80
  11  15  -1   55.09    8.70
 -11 -15   1   65.19   12.40
 -11 -15   1   69.79   13.60
 -11 -15   1   46.00    9.70
  10  16  -1   57.69    8.20
  10  16  -1   85.99   16.30
  10  16  -1   73.69    9.70
 -10 -16   1   80.59   13.10
 -10 -16   1   71.49   11.80
 -10 -16   1   63.19   10.50
   9  17  -1  112.69   16.80
   9  17  -1   77.79   11.90
   9  17  -1   74.99    9.60
   9  17  -1   99.99   11.10
  -9 -17   1   80.99   10.30
  -9 -17   1  135.29   14.00
  -9 -17   1   88.79   14.20
  -9 -17   1   66.09    8.80
  -9 -17   1  130.39   14.80
  -9 -17   1   80.69   12.50
  -9 -17   1   94.39   12.20
   8  18  -1   58.19    7.30
   8  18  -1   60.39    8.10
   8  18  -1   78.59   14.20
  -8 -18   1   49.60    9.00
  -8 -18   1   66.09    8.30
  -8 -18   1   53.79   10.20
  -8 -18   1   70.09    9.30
  -8 -18   1   50.39    8.60
  -8 -18   1   56.79   12.40
  -8 -18   1   73.69   11.80
  -8 -18   1   57.59   10.80
  -8 -18   1   73.69   11.90
   7  19  -1   30.10   10.50
   7  19  -1   29.30    7.10
   7  19  -1   19.70    5.20
   7  19  -1   24.20    7.70
  -7 -19   1   36.80    9.00
  -7 -19   1   25.20    9.90
  -7 -19   1   26.10    8.10
  -7 -19   1   35.20    7.20
  -7 -19   1   25.20   11.10
  -7 -19   1   26.80    7.10
  -7 -19   1   45.00   11.10
   6  20  -1  114.99   12.40
   6  20  -1  143.19   16.90
   6  20  -1  127.19    9.40
   6  20  -1  129.49   12.80
  -6 -20   1  106.59   14.90
  -6 -20   1  111.49   11.30
  -6 -20   1  130.99   13.90
  -6 -20   1  124.59   11.20
  -6 -20   1   85.59   13.80
  -6 -20   1   74.79   14.40
  -6 -20   1  120.69   12.10
  -6 -20   1  109.99   10.80
   5  21  -1   30.30   17.00
   5  21  -1   31.40    7.90
   5  21  -1   32.20    7.70
   5  21  -1   27.60    5.30
   5  21  -1   26.70   10.60
  -5 -21   1   40.10    7.70
  -5 -21   1   49.50    9.40
  -5 -21   1   24.20   10.80
  -5 -21   1   35.70    7.00
  -5 -21   1   35.30    6.60
  -5 -21   1   24.90   11.60
  -5 -21   1   30.90   21.30
  -5 -21   1   17.20    7.40
   4  22  -1   -0.90    4.40
   4  22  -1    7.40    8.90
   4  22  -1    7.80    6.20
   4  22  -1  -13.80   13.50
  -4 -22   1   -2.20   13.70
  -4 -22   1   -5.50    6.30
  -4 -22   1   12.10    8.60
  -4 -22   1    3.60    6.40
  -4 -22   1   -7.20   12.00
  -4 -22   1    1.80    5.80
  -4 -22   1    1.40    5.90
   3  23  -1   50.69    8.80
   3  23  -1   36.40   11.40
   3  23  -1   38.60   15.00
  -3 -23   1   46.10    7.30
  -3 -23   1   37.10   16.00
  -3 -23   1   42.70    7.90
  -3 -23   1   63.99    8.90
  -3 -23   1   40.30   14.60
  -3 -23   1   52.09    9.50
   2  24  -1    4.40    7.00
   2  24  -1    6.60    9.10
   2  24  -1    3.50   12.30
  -2 -24   1   15.40   10.90
  -2 -24   1    9.70    7.50
  -2 -24   1   10.50    7.80
  -2 -24   1   -4.00   15.80
   1  25  -1   52.89    9.60
   1  25  -1   51.09   13.10
   1  25  -1   59.49   14.80
   1  25  -1   57.19   13.40
  -1 -25   1   74.39   12.30
  -1 -25   1   68.59   10.30
  14  10  -1   14.30    8.70
  14  10  -1   11.70    5.10
  14  10  -1   14.70    5.80
  14  10  -1   -3.60    6.30
 -14 -10   1   18.80   10.20
 -14 -10   1    4.80    9.40
 -14 -10   1   23.80    8.80
 -14 -10   1   -4.10    8.20
  13  11  -1    5.20    6.60
  13  11  -1    5.10    7.70
  13  11  -1    6.70    7.00
  13  11  -1    7.80    4.90
  13  11  -1    2.00    4.80
 -13 -11   1    7.30   10.10
 -13 -11   1    4.90    7.40
 -13 -11   1    9.40    7.80
  12  12  -1    9.30    4.40
  12  12  -1    3.30    6.30
  12  12  -1    5.20    4.40
  12  12  -1    2.00    5.70
 -12 -12   1   -3.20    7.40
 -12 -12   1   -7.20    6.10
 -12 -12   1    5.00    8.70
 -12 -12   1   -1.40    5.10
  11  13  -1  187.58   14.60
  11  13  -1  211.88   15.20
  11  13  -1  212.28   12.50
  11  13  -1  175.68   13.40
  11  13  -1  207.68   20.80
  11  13  -1  214.38   15.30
 -11 -13   1  210.78   16.30
 -11 -13   1  235.58   19.50
 -11 -13   1  212.28   15.10
 -11 -13   1  217.78   13.60
  10  14  -1   56.59    6.10
  10  14  -1   49.60    6.60
  10  14  -1   64.79    8.60
  10  14  -1   57.69   13.30
  10  14  -1   47.70    7.40
 -10 -14   1   42.60    7.00
 -10 -14   1   48.90    8.30
 -10 -14   1   65.69   10.70
 -10 -14   1   60.79   11.80
 -10 -14   1   54.19    9.00
 -10 -14   1   50.29   10.40
   9  15  -1  170.78   11.00
   9  15  -1  203.88   13.50
   9  15  -1  157.88   11.70
   9  15  -1  172.68   18.00
   9  15  -1  167.98   12.70
  -9 -15   1  177.58   16.10
  -9 -15   1  158.78   12.20
  -9 -15   1  191.38   13.90
  -9 -15   1  195.58   21.60
  -9 -15   1  159.58   15.40
  -9 -15   1  158.08   16.20
  -9 -15   1  169.78   14.30
  -9 -15   1  176.18   12.90
   8  16  -1   22.70    5.80
   8  16  -1   20.90    6.10
   8  16  -1   26.30    9.80
   8  16  -1   17.30    4.60
  -8 -16   1   18.70    6.80
  -8 -16   1    9.50    7.30
  -8 -16   1   21.60    7.70
  -8 -16   1   23.50    6.10
  -8 -16   1   18.10    7.60
  -8 -16   1   12.40    7.50
  -8 -16   1   21.40    6.70
  -8 -16   1   31.20    8.60
   7  17  -1  105.79    9.70
   7  17  -1  132.29   15.10
   7  17  -1  110.89   11.30
   7  17  -1  111.49   10.60
  -7 -17   1  106.89    9.50
  -7 -17   1   96.89   13.00
  -7 -17   1  103.69   14.40
  -7 -17   1  103.49   12.10
  -7 -17   1  113.29   12.60
  -7 -17   1  103.69   11.50
  -7 -17   1  109.29   12.80
   6  18  -1   52.69    8.20
   6  18  -1   49.90   26.70
   6  18  -1   68.09    7.20
   6  18  -1   53.19   11.00
   6  18  -1   58.39    9.30
  -6 -18   1   66.09   10.60
  -6 -18   1   70.19    7.40
  -6 -18   1   56.19    9.80
  -6 -18   1   48.90    7.40
  -6 -18   1   61.19    7.00
  -6 -18   1   80.59   10.30
  -6 -18   1   48.00   10.50
   5  19  -1  276.17   29.40
   5  19  -1  287.27   20.50
  -5 -19   1  237.68   21.50
  -5 -19   1  269.67   15.60
  -5 -19   1  297.77   19.80
  -5 -19   1  256.67   16.40
  -5 -19   1  268.07   21.00
  -5 -19   1  277.67   16.80
  -5 -19   1  284.27   18.70
  -5 -19   1  279.17   15.90
   4  20  -1  137.79   12.10
   4  20  -1  115.39   18.30
   4  20  -1  128.09   12.80
   4  20  -1  100.19    9.30
  -4 -20   1  109.19   11.90
  -4 -20   1  128.79    9.90
  -4 -20   1  114.89   16.60
  -4 -20   1  109.59   16.30
  -4 -20   1  125.29   14.50
  -4 -20   1  135.59   11.60
  -4 -20   1  115.89   10.60
  -4 -20   1  115.49   10.20
   3  21  -1   25.00    5.30
   3  21  -1   41.10    7.50
   3  21  -1   27.60   12.40
   3  21  -1   40.60   13.00
  -3 -21   1   37.10    6.90
  -3 -21   1   28.10    7.60
  -3 -21   1   29.30    8.00
  -3 -21   1   26.80    5.40
  -3 -21   1   29.20   10.80
  -3 -21   1   32.40    9.70
  -3 -21   1   19.70    5.80
   2  22  -1   69.19   12.90
   2  22  -1   47.50    8.20
   2  22  -1   54.49   13.00
  -2 -22   1   49.50    7.30
  -2 -22   1   83.49    9.30
  -2 -22   1   34.70   10.80
  -2 -22   1   61.49    9.60
  -2 -22   1   67.69   10.30
   1  23  -1   96.49   11.10
   1  23  -1   87.99   14.20
   1  23  -1   93.99   13.60
   1  23  -1   71.79   12.30
  -1 -23   1   87.29   17.30
  -1 -23   1  122.39   12.30
  -1 -23   1  111.09   13.60
   0  24  -1   41.60   11.40
   0  24  -1   34.80    8.10
   0  24  -1   35.00   10.30
   0  24  -1   41.70    8.70
   0  24  -1   37.70   10.40
   0 -24   1   60.39    9.90
   0 -24   1   47.60   10.50
  -1  25  -1   28.30   12.00
  -1  25  -1   17.40    7.90
  -1  25  -1    7.90    9.80
  -1  25  -1   32.00    8.60
   1 -25   1   31.70    9.10
   1 -25   1   30.20   13.60
   1 -25   1   47.70   11.40
  15   7  -1  183.48   13.60
  15   7  -1  198.88   19.10
  15   7  -1  192.18   22.70
  15   7  -1  170.98   16.50
  15   7  -1  193.08   17.00
  15   7  -1  210.88   13.90
 -15  -7   1  165.38   17.80
 -15  -7   1  192.48   19.10
 -15  -7   1  213.48   17.40
 -15  -7   1  201.68   19.00
 -15  -7   1  189.28   22.50
 -15  -7   1  191.48   21.60
 -15  -7   1  161.18   16.30
  14   8  -1   74.59    7.70
  14   8  -1   70.19   11.40
  14   8  -1   67.29    7.70
  14   8  -1   76.39   10.80
 -14  -8   1   45.20   10.90
 -14  -8   1   66.19   10.60
 -14  -8   1   65.49   11.10
 -14  -8   1   63.99   12.90
 -14  -8   1   55.69    9.30
 -14  -8   1   59.29   10.00
 -14  -8   1   68.79   14.70
  13   9  -1   36.90    5.90
  13   9  -1   34.30    6.10
  13   9  -1   47.40    9.40
  13   9  -1   30.60    8.30
  13   9  -1   44.40    8.30
 -13  -9   1   37.10    8.80
 -13  -9   1   36.90    9.20
 -13  -9   1   39.50    9.70
 -13  -9   1   58.39   13.60
 -13  -9   1   31.90    7.10
 -13  -9   1   43.30    7.50
 -13  -9   1   34.90   12.80
  12  10  -1  844.02   43.90
  12  10  -1  821.02   46.50
  12  10  -1  915.21   41.70
  12  10  -1  905.11   44.90
 -12 -10   1  882.91   44.80
 -12 -10   1 1002.60   54.29
 -12 -10   1  894.11   44.50
 -12 -10   1  822.42   42.50
  11  11  -1  198.78   14.30
  11  11  -1  185.18   11.60
  11  11  -1  193.98   14.60
  11  11  -1  180.08   19.10
  11  11  -1  184.58   12.10
  11  11  -1  180.38   12.90
 -11 -11   1  189.88   14.50
 -11 -11   1  213.48   17.80
 -11 -11   1  183.58   12.70
 -11 -11   1  174.38   14.60
 -11 -11   1  181.38   17.30
 -11 -11   1  186.28   12.50
  10  12  -1    4.10    3.70
  10  12  -1    4.10    8.10
  10  12  -1   11.50    5.20
  10  12  -1    4.00    5.00
  10  12  -1    1.30    3.70
  10  12  -1    7.40    4.60
 -10 -12   1    7.20    8.30
 -10 -12   1    5.70    4.60
 -10 -12   1   12.80    7.60
 -10 -12   1   20.20    6.30
 -10 -12   1    9.50    5.60
 -10 -12   1   11.20    4.00
   9  13  -1  143.89   20.20
   9  13  -1  106.69    8.80
   9  13  -1  120.39   12.20
   9  13  -1  106.99    8.40
   9  13  -1  109.99    9.90
  -9 -13   1  104.29   12.70
  -9 -13   1  104.69   14.80
  -9 -13   1   98.69   10.60
  -9 -13   1   94.89    9.10
  -9 -13   1  112.09   10.10
  -9 -13   1  121.79   13.40
  -9 -13   1  120.39   13.20
   8  14  -1   55.19    6.10
   8  14  -1   50.49   10.40
   8  14  -1   44.90    5.40
   8  14  -1   62.09    7.80
   8  14  -1   44.50    6.50
  -8 -14   1   49.40    9.40
  -8 -14   1   49.30    6.60
  -8 -14   1   38.90    5.80
  -8 -14   1   46.80    8.20
  -8 -14   1   49.20    9.10
  -8 -14   1   52.59    7.50
  -8 -14   1   42.90    8.20
  -8 -14   1   60.29    8.00
   7  15  -1   20.30    5.10
   7  15  -1   21.30    8.10
   7  15  -1   18.70    5.40
   7  15  -1   11.10    3.70
   7  15  -1   16.50    5.60
  -7 -15   1   25.50    6.70
  -7 -15   1   23.50    7.20
  -7 -15   1   10.20    6.50
  -7 -15   1   20.70    5.40
  -7 -15   1   16.20    5.30
  -7 -15   1   17.90    4.50
  -7 -15   1   23.50    7.00
  -7 -15   1   12.00    6.10
   6  16  -1  260.17   15.20
   6  16  -1  276.07   27.30
   6  16  -1  250.07   14.50
   6  16  -1  243.38   18.50
   6  16  -1  232.78   15.80
  -6 -16   1  245.48   16.40
  -6 -16   1  243.28   15.50
  -6 -16   1  255.77   17.90
  -6 -16   1  269.87   17.20
  -6 -16   1  232.98   14.10
  -6 -16   1  245.08   14.60
  -6 -16   1  238.08   15.20
  -6 -16   1  260.97   17.20
   5  17  -1  389.36   32.10
   5  17  -1  422.76   21.90
   5  17  -1  435.76   25.40
   5  17  -1  380.46   22.50
   5  17  -1  395.56   20.20
  -5 -17   1  428.06   23.40
  -5 -17   1  396.86   21.10
  -5 -17   1  409.46   20.60
  -5 -17   1  401.36   23.70
  -5 -17   1  363.66   24.40
  -5 -17   1  416.86   21.00
  -5 -17   1  397.36   23.20
   4  18  -1  201.18   13.20
   4  18  -1  140.59   22.80
   4  18  -1  163.28   11.00
   4  18  -1  199.08   13.80
   4  18  -1  187.48   15.70
  -4 -18   1  185.38   12.90
  -4 -18   1  190.08   14.60
  -4 -18   1  170.38   12.10
  -4 -18   1  185.68   16.60
  -4 -18   1  187.78   12.00
  -4 -18   1  191.48   11.50
  -4 -18   1  187.38   11.20
  -4 -18   1  170.58   11.80
  -4 -18   1  171.18   12.50
  -4 -18   1  156.48   16.20
  -4 -18   1  185.98   13.50
   3  19  -1  404.66   28.90
   3  19  -1  377.56   23.60
   3  19  -1  376.56   19.60
   3  19  -1  365.36   24.30
  -3 -19   1  396.66   20.00
  -3 -19   1  406.36   21.60
  -3 -19   1  369.56   21.50
  -3 -19   1  386.06   20.70
  -3 -19   1  360.86   19.40
  -3 -19   1  377.16   22.70
  -3 -19   1  346.97   20.80
  -3 -19   1  371.26   19.30
  -3 -19   1  386.16   24.20
  -3 -19   1  347.87   24.10
   2  20  -1    0.40    4.90
   2  20  -1    6.10   11.80
   2  20  -1    5.50    6.80
   2  20  -1   -2.50    7.70
  -2 -20   1    3.10    7.30
  -2 -20   1    4.20    4.30
  -2 -20   1    3.10    7.70
  -2 -20   1    1.80    5.60
  -2 -20   1    0.50    8.00
  -2 -20   1    6.40    4.70
   1  21  -1   80.29    9.40
   1  21  -1  102.69   12.50
   1  21  -1   90.99    8.70
   1  21  -1   81.39   12.40
   1  21  -1   69.99   10.40
  -1 -21   1   94.89   11.10
  -1 -21   1   73.39   13.90
  -1 -21   1   84.39   10.30
  -1 -21   1   89.49    8.20
  -1 -21   1   93.99    9.80
  -1 -21   1   54.29   10.80
  -1 -21   1  100.49   12.90
   0  22  -1    2.50    7.60
   0  22  -1    9.80    5.70
   0  22  -1   13.30    7.90
   0  22  -1   -2.30    9.40
   0 -22   1    3.50    6.80
   0 -22   1    7.40    6.40
   0 -22   1   -0.40   13.10
   0 -22   1   -3.20    8.20
  -1  23  -1   28.50    8.60
  -1  23  -1   17.50    6.50
  -1  23  -1   25.40    9.50
  -1  23  -1   30.70   10.70
  -1  23  -1   26.70    7.30
   1 -23   1   26.60    7.70
  -2  24  -1    2.40    7.10
  -2  24  -1   -4.90    9.90
  -2  24  -1    0.80    5.90
  -2  24  -1   -5.20    8.70
   2 -24   1    4.80    6.00
   2 -24   1   -1.20    8.40
   2 -24   1   -0.50   11.70
   2 -24   1   -4.10    7.00
  15   5  -1   19.60    8.20
  15   5  -1   23.20    9.00
  15   5  -1   29.80    9.40
  15   5  -1   34.80    9.50
  15   5  -1   15.60    5.40
 -15  -5   1   19.30   12.30
 -15  -5   1   28.30    8.30
 -15  -5   1   22.40   10.70
 -15  -5   1   21.90    8.60
 -15  -5   1   18.60    9.00
 -15  -5   1   20.90   10.90
 -15  -5   1   31.90    9.40
  14   6  -1   -1.20    4.90
  14   6  -1    1.20    6.50
  14   6  -1    2.60    6.40
  14   6  -1  -10.20    6.00
  14   6  -1   -1.10    6.70
  14   6  -1   -2.30    4.20
 -14  -6   1   -4.30    7.80
 -14  -6   1    1.80    6.10
 -14  -6   1    0.00    5.70
 -14  -6   1    1.70    7.30
 -14  -6   1    0.60    9.10
 -14  -6   1    0.20    6.70
 -14  -6   1    1.10   10.10
  13   7  -1   47.70   12.80
  13   7  -1   78.99   10.20
  13   7  -1   71.99    7.50
  13   7  -1   49.20    9.50
  13   7  -1   62.19    8.80
 -13  -7   1   54.49    9.70
 -13  -7   1   49.60    9.20
 -13  -7   1   42.30   13.30
 -13  -7   1   74.49   10.90
 -13  -7   1   65.39   10.40
 -13  -7   1   49.80    9.00
 -13  -7   1   68.29    8.70
 -13  -7   1   63.59    8.90
  12   8  -1  284.07   16.10
  12   8  -1  292.67   18.50
  12   8  -1  302.47   20.10
  12   8  -1  279.77   16.20
  12   8  -1  287.77   17.60
 -12  -8   1  265.57   17.30
 -12  -8   1  313.17   18.70
 -12  -8   1  292.87   18.50
 -12  -8   1  237.98   22.70
 -12  -8   1  292.07   17.00
 -12  -8   1  285.97   19.40
 -12  -8   1  339.77   20.10
 -12  -8   1  287.47   22.20
 -12  -8   1  274.87   18.80
  11   9  -1    0.90    8.00
  11   9  -1   -4.50    4.90
  11   9  -1    1.00    5.60
  11   9  -1    0.00    3.60
  11   9  -1    3.30    4.80
  11   9  -1    3.70    3.20
 -11  -9   1    2.70    5.90
 -11  -9   1    1.20    7.00
 -11  -9   1    0.10    4.30
 -11  -9   1    0.10    5.60
 -11  -9   1   -1.90    5.60
 -11  -9   1    0.30    3.90
  10  10  -1  155.88   12.20
  10  10  -1  137.89   11.70
  10  10  -1  133.49   10.40
  10  10  -1  162.48   16.40
  10  10  -1  131.49    9.70
  10  10  -1  144.99    9.80
 -10 -10   1  157.28   14.80
 -10 -10   1  121.99   13.20
 -10 -10   1  133.99   11.80
 -10 -10   1  143.69    9.90
 -10 -10   1  151.48   12.30
 -10 -10   1  148.99   10.10
   9  11  -1  205.48   11.90
   9  11  -1  189.98   11.40
   9  11  -1  187.78   17.20
   9  11  -1  196.08   13.30
   9  11  -1  183.58   11.80
   9  11  -1  205.08   13.30
  -9 -11   1  182.98   12.90
  -9 -11   1  197.28   13.00
  -9 -11   1  203.08   12.10
  -9 -11   1  212.18   14.00
  -9 -11   1  209.18   16.30
  -9 -11   1  213.18   15.10
   8  12  -1    3.10    4.30
   8  12  -1   -2.00    6.30
   8  12  -1    5.50    3.10
   8  12  -1   -0.40    3.20
   8  12  -1    2.50    3.80
  -8 -12   1    1.40    4.30
  -8 -12   1    3.30    3.30
  -8 -12   1   -0.40    4.00
  -8 -12   1    2.30    4.90
  -8 -12   1   -0.40    5.70
  -8 -12   1    0.70    4.90
  -8 -12   1    3.70    6.10
  -8 -12   1    1.90    4.70
  -8 -12   1    6.50    5.00
   7  13  -1  871.31   38.60
   7  13  -1  785.02   41.70
   7  13  -1  818.72   37.40
   7  13  -1  814.92   38.00
   7  13  -1  742.33   36.70
  -7 -13   1  839.22   38.50
  -7 -13   1  814.12   39.50
  -7 -13   1  778.92   38.00
  -7 -13   1  781.32   38.40
  -7 -13   1  750.82   40.20
  -7 -13   1  777.12   39.00
  -7 -13   1  808.82   40.80
  -7 -13   1  721.03   37.30
   6  14  -1  161.08   10.40
   6  14  -1  152.18   11.10
   6  14  -1  172.58   14.10
   6  14  -1  172.68   11.10
   6  14  -1  146.59    9.50
  -6 -14   1  117.29   11.30
  -6 -14   1  140.39    9.60
  -6 -14   1  144.79    9.80
  -6 -14   1  149.59   11.80
  -6 -14   1  145.69   12.80
  -6 -14   1  146.99   11.00
  -6 -14   1  156.78   12.20
  -6 -14   1  140.19   12.50
   5  15  -1  133.19    9.20
   5  15  -1  143.19   20.60
   5  15  -1  134.29   10.90
   5  15  -1  143.39   10.20
   5  15  -1  136.29   13.20
  -5 -15   1  135.29    9.30
  -5 -15   1  131.49   10.10
  -5 -15   1  129.19   11.70
  -5 -15   1  134.19   12.10
  -5 -15   1  150.98   12.20
  -5 -15   1  133.19    8.90
  -5 -15   1  128.19   10.10
  -5 -15   1  145.59   11.60
   4  16  -1  699.53   32.70
   4  16  -1  705.13   33.90
   4  16  -1  703.43   36.80
   4  16  -1  595.84   40.10
   4  16  -1  729.53   34.80
  -4 -16   1  708.93   35.00
  -4 -16   1  683.33   33.10
  -4 -16   1  725.93   35.20
  -4 -16   1  605.94   33.20
  -4 -16   1  702.53   32.90
  -4 -16   1  662.23   36.00
  -4 -16   1  725.13   35.70
  -4 -16   1  738.13   33.20
  -4 -16   1  750.92   34.10
  -4 -16   1  682.83   33.30
   3  17  -1    5.30    5.90
   3  17  -1   -5.30    9.40
   3  17  -1   -1.30    4.20
   3  17  -1    5.80    3.10
   3  17  -1    7.20    4.60
  -3 -17   1    6.90    3.10
  -3 -17   1   -1.60    5.40
  -3 -17   1    5.20    5.70
  -3 -17   1    1.30    3.40
  -3 -17   1   -0.40    3.70
  -3 -17   1   -1.70    3.90
  -3 -17   1    3.70    3.80
  -3 -17   1    2.10    4.20
  -3 -17   1    3.10    5.40
  -3 -17   1   -1.70    4.50
  -3 -17   1    0.00    4.10
   2  18  -1  185.18   15.80
   2  18  -1  183.58   18.60
   2  18  -1  191.88   15.10
   2  18  -1  183.58   12.50
   2  18  -1  180.18   11.30
   2  18  -1  205.28   13.50
  -2 -18   1  201.98   12.80
  -2 -18   1  203.28   14.70
  -2 -18   1  208.68   13.70
  -2 -18   1  182.58   10.90
  -2 -18   1  195.48   16.00
  -2 -18   1  176.78   10.70
  -2 -18   1  160.38   13.90
  -2 -18   1  161.38   13.00
   1  19  -1  259.67   15.80
   1  19  -1  234.68   16.80
   1  19  -1  242.58   19.40
   1  19  -1  234.48   14.40
   1  19  -1  225.38   17.00
  -1 -19   1  218.38   19.20
  -1 -19   1  224.58   13.90
  -1 -19   1  234.18   16.30
  -1 -19   1  218.28   15.40
  -1 -19   1  209.08   16.30
  -1 -19   1  242.28   14.90
  -1 -19   1  246.88   15.80
   0  20  -1  161.58   14.20
   0  20  -1  152.88   11.80
   0  20  -1  154.78   12.10
   0  20  -1  190.18   18.10
   0  20  -1  163.28   13.90
   0 -20   1  140.99   10.10
   0 -20   1  173.78   12.90
   0 -20   1  159.38   13.50
   0 -20   1  129.19   14.20
   0 -20   1  165.98   18.80
   0 -20   1  155.28   14.20
   0 -20   1  136.19   14.10
  -1  21  -1   -1.30    5.20
  -1  21  -1    5.70    5.00
  -1  21  -1   -3.40    6.50
  -1  21  -1    3.80    7.80
  -1  21  -1    7.10    6.30
   1 -21   1    2.50    5.70
   1 -21   1    3.10    6.50
   1 -21   1    8.40   11.80
   1 -21   1    5.60    7.90
   1 -21   1    7.80    7.70
  -2  22  -1  567.94   35.40
  -2  22  -1  720.63   35.30
  -2  22  -1  641.94   33.50
  -2  22  -1  731.83   37.40
   2 -22   1  712.93   35.30
   2 -22   1  593.14   35.10
   2 -22   1  681.73   33.20
   2 -22   1  674.43   36.10
   2 -22   1  734.63   38.00
  -3  23  -1   37.80   11.20
  -3  23  -1   29.80    7.40
  -3  23  -1   29.50    6.80
  -3  23  -1   21.90   12.60
   3 -23   1   44.20   10.40
   3 -23   1   12.30   11.80
   3 -23   1   40.00   12.30
   3 -23   1   40.90    7.70
   3 -23   1   30.30    8.20
  -4  24  -1    4.70    7.20
  -4  24  -1   -5.20    9.90
  -4  24  -1    9.30   10.40
  -4  24  -1    0.60    6.60
   4 -24   1   -0.30   10.40
   4 -24   1   -5.70   13.40
   4 -24   1    7.80    7.90
   4 -24   1    2.30    6.70
  15   3  -1   60.39   10.70
  15   3  -1   49.50    9.70
  15   3  -1   58.59    7.20
  15   3  -1   51.59    7.60
  15   3  -1   53.99   10.00
  15   3  -1   37.90   10.20
  15   3  -1   39.90    9.80
 -15  -3   1   54.29    9.70
 -15  -3   1   66.19   14.00
 -15  -3   1   52.39   10.90
 -15  -3   1   56.99   13.00
 -15  -3   1   52.99   14.70
 -15  -3   1   49.99   10.60
 -15  -3   1   60.19   10.70
  14   4  -1  109.59   11.70
  14   4  -1   90.39    9.90
  14   4  -1   75.69   10.90
  14   4  -1  104.39    8.80
  14   4  -1  101.99   11.80
  14   4  -1   96.59   13.90
  14   4  -1   85.59   10.80
 -14  -4   1   75.89   12.60
 -14  -4   1   93.59   13.00
 -14  -4   1   78.49   12.00
 -14  -4   1   89.59   12.30
 -14  -4   1  130.19   15.20
 -14  -4   1   76.79   14.00
 -14  -4   1   81.99   11.40
  13   5  -1  413.16   21.40
  13   5  -1  397.76   21.40
  13   5  -1  404.96   21.40
  13   5  -1  399.96   23.60
  13   5  -1  410.56   21.10
  13   5  -1  439.56   25.90
  13   5  -1  395.36   23.80
  13   5  -1  389.36   23.20
 -13  -5   1  368.76   24.00
 -13  -5   1  421.96   28.10
 -13  -5   1  416.56   27.60
 -13  -5   1  370.76   22.20
 -13  -5   1  431.36   25.00
 -13  -5   1  374.26   24.40
 -13  -5   1  445.96   26.30
 -13  -5   1  408.86   23.40
 -13  -5   1  406.56   24.60
 -13  -5   1  413.66   22.00
  12   6  -1  408.26   20.30
  12   6  -1  387.36   24.10
  12   6  -1  357.46   20.50
  12   6  -1  387.86   20.10
  12   6  -1  394.46   21.50
  12   6  -1  400.36   22.50
  12   6  -1  354.66   21.50
 -12  -6   1  359.66   25.40
 -12  -6   1  371.26   21.70
 -12  -6   1  379.96   22.90
 -12  -6   1  426.86   23.40
 -12  -6   1  382.36   22.50
 -12  -6   1  421.36   24.70
 -12  -6   1  357.66   20.60
 -12  -6   1  342.87   22.70
 -12  -6   1  412.96   23.70
  11   7  -1   71.69    7.10
  11   7  -1   62.09    6.80
  11   7  -1   56.99    9.10
  11   7  -1   62.99    6.50
  11   7  -1   65.99    8.60
  11   7  -1   60.29    7.70
  11   7  -1   49.50    7.30
 -11  -7   1   72.39   11.70
 -11  -7   1   58.69    7.80
 -11  -7   1   66.49    8.40
 -11  -7   1   76.29    9.50
 -11  -7   1   72.99    9.10
 -11  -7   1   59.09    8.30
 -11  -7   1   72.19    9.40
 -11  -7   1   66.29    7.30
  10   8  -1  157.58   10.10
  10   8  -1  168.38   11.30
  10   8  -1  142.99   15.40
  10   8  -1  170.18   10.30
  10   8  -1  167.18   12.50
  10   8  -1  181.38   13.40
 -10  -8   1  176.38   15.40
 -10  -8   1  148.99   10.20
 -10  -8   1  170.68   12.10
 -10  -8   1  172.68   12.90
 -10  -8   1  165.18   10.60
 -10  -8   1  170.98   11.70
 -10  -8   1  158.88   13.90
 -10  -8   1  173.88   12.80
 -10  -8   1  143.19   12.50
   9   9  -1  123.59   13.30
   9   9  -1  123.59    9.90
   9   9  -1  127.59    8.30
   9   9  -1  118.19    8.20
   9   9  -1  114.59    8.80
   9   9  -1  127.89   10.50
  -9  -9   1  116.39   12.70
  -9  -9   1  109.69   10.90
  -9  -9   1  107.19    9.10
  -9  -9   1  116.39    8.30
  -9  -9   1  111.29   10.30
  -9  -9   1  115.39    8.10
  -9  -9   1  101.99    9.90
   8  10  -1   18.90    3.90
   8  10  -1   22.00    5.20
   8  10  -1   33.50    4.10
   8  10  -1   30.30    7.90
   8  10  -1   27.10    5.30
   8  10  -1   22.40    3.80
  -8 -10   1   26.80    7.90
  -8 -10   1   27.00    5.40
  -8 -10   1   34.30    5.80
  -8 -10   1   28.90    4.30
  -8 -10   1   33.60    4.70
  -8 -10   1   31.50    5.30
   7  11  -1 1139.49   51.59
   7  11  -1 1125.79   52.49
   7  11  -1 1103.49   51.09
   7  11  -1 1110.79   55.59
   7  11  -1 1194.08   52.49
  -7 -11   1 1069.09   51.89
  -7 -11   1 1060.19   52.79
  -7 -11   1 1124.49   51.69
  -7 -11   1 1053.59   53.99
  -7 -11   1 1211.68   53.99
  -7 -11   1 1205.98   54.99
  -7 -11   1 1132.29   52.49
  -7 -11   1 1060.59   51.89
  -7 -11   1 1104.09   52.29
   6  12  -1    8.10    5.60
   6  12  -1    1.30    3.60
   6  12  -1    3.80    3.30
   6  12  -1    6.60    2.80
   6  12  -1    4.20    2.60
   6  12  -1   11.10    4.30
  -6 -12   1    4.10    4.40
  -6 -12   1    8.40    4.00
  -6 -12   1    1.30    3.50
  -6 -12   1   10.00    5.20
  -6 -12   1    0.70    3.80
  -6 -12   1   -0.40    3.20
  -6 -12   1    8.50    8.00
  -6 -12   1    2.10    4.40
  -6 -12   1   -3.80    4.90
  -6 -12   1    6.30    2.80
   5  13  -1  552.84   27.50
   5  13  -1  591.54   28.40
   5  13  -1  575.94   28.00
   5  13  -1  582.44   31.20
   5  13  -1  584.74   28.90
   5  13  -1  608.04   35.30
  -5 -13   1  543.75   27.60
  -5 -13   1  624.14   29.60
  -5 -13   1  570.94   28.00
  -5 -13   1  578.04   28.70
  -5 -13   1  615.84   30.20
  -5 -13   1  572.04   30.60
  -5 -13   1  552.14   29.90
   4  14  -1 1404.76   66.09
   4  14  -1 1326.57   67.49
   4  14  -1 1466.35   69.69
   4  14  -1 1501.15   66.89
   4  14  -1 1585.34   72.59
  -4 -14   1 1544.25   68.09
  -4 -14   1 1498.35   66.89
  -4 -14   1 1477.75   67.79
  -4 -14   1 1367.96   66.49
  -4 -14   1 1333.37   70.19
  -4 -14   1 1727.23   74.49
  -4 -14   1 1473.25   67.09
  -4 -14   1 1367.96   66.19
  -4 -14   1 1454.35   66.49
  -4 -14   1 1413.76   67.59
  -4 -14   1 1474.25   66.59
   3  15  -1  157.98   11.00
   3  15  -1  153.48    9.20
   3  15  -1  158.18   10.70
   3  15  -1  169.08   12.90
   3  15  -1  119.69   17.10
  -3 -15   1  128.39   10.60
  -3 -15   1  159.28   10.10
  -3 -15   1  167.68   10.70
  -3 -15   1  159.38   12.60
  -3 -15   1  155.38   11.10
  -3 -15   1  162.18    9.40
  -3 -15   1  153.18    9.00
  -3 -15   1  150.48   10.20
  -3 -15   1  165.28   11.50
  -3 -15   1  160.78    9.70
  -3 -15   1  140.19   12.10
   2  16  -1   43.20    7.70
   2  16  -1   50.79    6.40
   2  16  -1   49.70    8.30
   2  16  -1   39.80    4.90
   2  16  -1   35.10    8.90
   2  16  -1   53.29    5.70
  -2 -16   1   37.10    6.60
  -2 -16   1   39.10    4.20
  -2 -16   1   35.60    7.10
  -2 -16   1   39.40    4.90
  -2 -16   1   44.80    6.50
  -2 -16   1   56.09    6.10
  -2 -16   1   38.50    4.60
  -2 -16   1   33.90    6.30
   1  17  -1   87.89   10.20
   1  17  -1   72.79   10.20
   1  17  -1   96.99    8.70
   1  17  -1   80.09    8.40
   1  17  -1   76.79    9.70
  -1 -17   1   76.49    7.40
  -1 -17   1   88.09    9.20
  -1 -17   1   66.39    8.70
  -1 -17   1   93.99    8.40
  -1 -17   1   83.59    6.60
  -1 -17   1   75.29   11.00
  -1 -17   1   74.19    9.30
   0  18  -1   42.00    6.40
   0  18  -1   44.40    7.60
   0  18  -1   38.60    7.30
   0  18  -1   42.40    5.60
   0  18  -1   32.80    7.60
   0 -18   1   40.90    7.50
   0 -18   1   50.99    6.90
   0 -18   1   41.90    7.20
   0 -18   1   34.40    9.00
   0 -18   1   33.10    7.10
  -1  19  -1   28.40    6.90
  -1  19  -1   24.20    9.20
  -1  19  -1   19.90    6.40
  -1  19  -1   20.70    4.80
  -1  19  -1   19.50    7.40
   1 -19   1   18.50    9.90
   1 -19   1   26.50    7.50
   1 -19   1   11.60    6.40
   1 -19   1   16.60    7.70
  -2  20  -1  221.08   14.50
  -2  20  -1  254.57   15.60
  -2  20  -1  204.58   16.80
  -2  20  -1  274.87   22.60
   2 -20   1  240.08   16.50
   2 -20   1  212.38   16.50
   2 -20   1  252.07   18.20
   2 -20   1  235.78   17.60
   2 -20   1  255.57   14.30
   2 -20   1  223.88   16.40
  -3  21  -1    7.70    7.50
  -3  21  -1    2.30    6.10
  -3  21  -1   15.90    5.60
  -3  21  -1    7.20    7.90
   3 -21   1    7.10    7.30
   3 -21   1   -8.90    8.40
   3 -21   1    4.20    4.80
   3 -21   1    8.10   12.60
   3 -21   1    6.90    8.80
  -4  22  -1    4.80    9.50
  -4  22  -1   -2.10    5.60
  -4  22  -1    6.00    5.90
   4 -22   1    7.80    6.00
   4 -22   1  -19.60   10.60
   4 -22   1    8.40   11.20
   4 -22   1    8.30    8.20
  -5  23  -1   89.19   10.60
  -5  23  -1   66.69    9.20
  -5  23  -1  115.19   18.10
  -5  23  -1   56.99   12.20
   5 -23   1   92.29   10.70
   5 -23   1   89.59   13.90
   5 -23   1   69.19   16.60
  16   0  -1    3.90    5.10
  16   0  -1   -1.80    7.10
  16   0  -1   -2.00    8.40
 -16   0   1    0.20    9.90
 -16   0   1    0.90    9.60
 -16   0   1    0.40   10.40
 -16   0   1    4.80    8.60
  15   1  -1   40.40   10.20
  15   1  -1   70.19   10.90
  15   1  -1   35.70    9.40
  15   1  -1   45.90    6.70
  15   1  -1   45.70   10.10
  15   1  -1   44.00    7.60
 -15  -1   1   35.40   10.10
 -15  -1   1   31.20    9.10
 -15  -1   1   51.29   12.00
 -15  -1   1   47.40   11.00
 -15  -1   1   47.30   10.30
  14   2  -1  263.77   18.90
  14   2  -1  266.67   20.60
  14   2  -1  261.07   19.80
  14   2  -1  295.57   16.90
  14   2  -1  248.48   18.70
  14   2  -1  285.57   18.20
 -14  -2   1  246.38   21.00
 -14  -2   1  266.17   17.10
 -14  -2   1  242.18   18.50
 -14  -2   1  220.48   20.70
 -14  -2   1  296.97   23.60
 -14  -2   1  280.77   20.50
  13   3  -1   94.99   14.40
  13   3  -1  132.49   11.80
  13   3  -1  141.79    9.80
  13   3  -1  142.69   13.10
  13   3  -1  138.89   15.30
  13   3  -1  128.49   10.60
  13   3  -1  138.09   13.20
  13   3  -1  122.49   12.10
  13   3  -1  133.99   14.30
 -13  -3   1  161.18   16.40
 -13  -3   1  147.89   14.20
 -13  -3   1  127.99   14.20
 -13  -3   1  122.89   13.00
 -13  -3   1  162.98   16.10
 -13  -3   1  101.09   19.40
 -13  -3   1  131.09   11.20
 -13  -3   1  132.19   13.70
 -13  -3   1  129.79   12.80
 -13  -3   1  128.59   14.30
  12   4  -1   31.60    6.70
  12   4  -1   31.60    6.30
  12   4  -1   42.70    9.40
  12   4  -1   47.30   11.80
  12   4  -1   36.20    5.40
  12   4  -1   27.90    5.10
  12   4  -1   28.20    5.70
  12   4  -1   33.90    8.00
  12   4  -1   32.60    7.00
 -12  -4   1   29.60    5.80
 -12  -4   1   32.30    8.50
 -12  -4   1   43.40    8.20
 -12  -4   1   23.70    6.40
 -12  -4   1   38.20    9.20
 -12  -4   1   35.60    7.30
 -12  -4   1   47.80    8.30
 -12  -4   1   38.90    8.30
 -12  -4   1   30.30    7.30
  11   5  -1  304.07   19.80
  11   5  -1  283.37   22.70
  11   5  -1  287.87   15.90
  11   5  -1  269.57   16.50
  11   5  -1  294.07   15.70
  11   5  -1  297.77   17.50
  11   5  -1  280.57   17.40
  11   5  -1  292.67   17.30
  11   5  -1  302.77   16.00
  11   5  -1  308.17   18.10
  11   5  -1  290.67   15.90
 -11  -5   1  300.97   19.10
 -11  -5   1  302.97   18.40
 -11  -5   1  285.87   15.90
 -11  -5   1  288.67   18.60
 -11  -5   1  295.87   17.50
 -11  -5   1  335.27   19.40
 -11  -5   1  285.77   18.30
 -11  -5   1  301.67   16.50
 -11  -5   1  310.37   17.50
 -11  -5   1  292.37   18.70
 -11  -5   1  290.07   20.80
  10   6  -1  371.96   18.50
  10   6  -1  355.86   19.30
  10   6  -1  357.76   20.30
  10   6  -1  385.96   21.90
  10   6  -1  348.57   18.40
  10   6  -1  360.06   19.50
  10   6  -1  374.76   23.40
  10   6  -1  340.27   18.50
  10   6  -1  352.66   21.90
  10   6  -1  335.17   19.40
 -10  -6   1  381.26   19.80
 -10  -6   1  348.57   19.70
 -10  -6   1  382.26   20.80
 -10  -6   1  354.86   21.00
 -10  -6   1  342.87   18.60
 -10  -6   1  329.87   22.60
 -10  -6   1  382.06   20.80
 -10  -6   1  368.16   20.20
 -10  -6   1  364.16   18.60
 -10  -6   1  366.06   20.80
 -10  -6   1  375.26   21.00
   9   7  -1  553.54   26.80
   9   7  -1  529.85   27.70
   9   7  -1  540.15   26.00
   9   7  -1  527.05   26.20
   9   7  -1  582.14   28.90
   9   7  -1  564.64   30.80
  -9  -7   1  545.85   30.30
  -9  -7   1  540.45   27.70
  -9  -7   1  497.85   26.70
  -9  -7   1  532.35   27.80
  -9  -7   1  554.84   27.50
  -9  -7   1  499.35   26.10
  -9  -7   1  581.34   27.90
  -9  -7   1  548.05   28.30
   8   8  -1   52.69    4.80
   8   8  -1   58.29    5.00
   8   8  -1   40.10    6.10
   8   8  -1   43.80    6.00
   8   8  -1   33.50    4.90
   8   8  -1   49.00    8.90
  -8  -8   1   34.80    5.50
  -8  -8   1   45.90    4.80
  -8  -8   1   52.79    6.10
  -8  -8   1   58.59    6.60
  -8  -8   1   44.70    6.20
  -8  -8   1   51.39    8.80
  -8  -8   1   46.60    4.60
   7   9  -1  379.96   19.20
   7   9  -1  401.16   20.40
   7   9  -1  395.86   20.30
   7   9  -1  387.26   22.90
   7   9  -1  384.86   19.00
   7   9  -1  385.76   18.80
  -7  -9   1  383.76   20.60
  -7  -9   1  373.46   20.00
  -7  -9   1  429.46   22.70
  -7  -9   1  391.46   21.60
  -7  -9   1  407.76   20.30
  -7  -9   1  370.36   19.20
  -7  -9   1  403.66   19.20
  -7  -9   1  369.26   19.20
   6  10  -1   -3.50    2.70
   6  10  -1    2.60    2.30
   6  10  -1    0.30    2.20
   6  10  -1   -0.50    4.10
   6  10  -1   -0.90    2.90
  -6 -10   1    3.00    3.00
  -6 -10   1   -1.60    3.00
  -6 -10   1    0.80    2.70
  -6 -10   1   -1.10    2.50
  -6 -10   1    4.00    2.30
  -6 -10   1   -2.50    9.20
  -6 -10   1    1.70    4.30
  -6 -10   1    0.90    3.90
  -6 -10   1   -1.80    2.80
  -6 -10   1    0.10    2.90
   5  11  -1  584.44   29.30
   5  11  -1  560.74   26.20
   5  11  -1  538.35   25.80
   5  11  -1  562.64   26.70
   5  11  -1  514.45   25.40
   5  11  -1  550.04   31.70
   5  11  -1  552.44   26.80
  -5 -11   1  562.34   28.40
  -5 -11   1  567.84   26.30
  -5 -11   1  530.65   26.90
  -5 -11   1  545.75   26.60
  -5 -11   1  549.85   26.40
  -5 -11   1  539.45   28.40
  -5 -11   1  511.55   27.50
  -5 -11   1  552.14   26.60
  -5 -11   1  521.45   27.40
  -5 -11   1  568.84   27.40
  -5 -11   1  508.35   26.70
  -5 -11   1  550.54   26.00
   4  12  -1    1.80    4.30
   4  12  -1   -8.10    6.60
   4  12  -1    1.40    2.90
   4  12  -1    0.70    2.90
   4  12  -1   -3.40    2.20
  -4 -12   1   -0.60    2.90
  -4 -12   1   -1.90    2.80
  -4 -12   1    1.10    2.10
  -4 -12   1    0.60    4.40
  -4 -12   1    0.80    3.90
  -4 -12   1   -0.70    4.70
  -4 -12   1    0.40    3.50
  -4 -12   1   -0.90    3.30
  -4 -12   1    0.50    2.40
  -4 -12   1   -1.00    4.20
  -4 -12   1   -1.50    3.50
  -4 -12   1   -0.30    2.40
  -4 -12   1    3.90    3.50
  -4 -12   1   -1.70    3.40
   3  13  -1  107.99    8.30
   3  13  -1   83.79   11.30
   3  13  -1  101.99    6.90
   3  13  -1  113.79    7.90
   3  13  -1  114.09    9.90
  -3 -13   1  119.69    8.60
  -3 -13   1  104.49    9.70
  -3 -13   1  113.29    9.40
  -3 -13   1  103.69    7.50
  -3 -13   1  102.19    9.20
  -3 -13   1   99.49    9.30
  -3 -13   1  109.89    6.80
  -3 -13   1  122.69    8.10
  -3 -13   1  104.89    7.30
  -3 -13   1  113.49    7.20
  -3 -13   1   94.39   12.20
  -3 -13   1  112.69    9.30
  -3 -13   1  104.69    9.40
  -3 -13   1  117.09    9.60
  -3 -13   1  100.99    7.30
   2  14  -1   30.80    4.70
   2  14  -1   24.70    6.80
   2  14  -1   29.10    3.70
   2  14  -1   29.60    5.00
   2  14  -1   22.80    7.70
   2  14  -1   25.10    5.60
  -2 -14   1   33.60    4.40
  -2 -14   1   29.60    5.50
  -2 -14   1   31.00    8.60
  -2 -14   1   31.00    3.90
  -2 -14   1   34.10    6.00
  -2 -14   1   31.90    4.90
  -2 -14   1   24.70    4.30
  -2 -14   1   27.80    3.50
  -2 -14   1   30.20    3.40
  -2 -14   1   21.70    6.60
  -2 -14   1   39.80    8.40
   1  15  -1  241.68   16.50
   1  15  -1  210.08   13.40
   1  15  -1  220.38   13.00
   1  15  -1  230.88   12.50
   1  15  -1  242.88   15.30
   1  15  -1  210.98   14.40
  -1 -15   1  250.57   14.40
  -1 -15   1  235.28   14.20
  -1 -15   1  217.38   11.90
  -1 -15   1  205.28   15.70
  -1 -15   1  227.38   13.10
  -1 -15   1  218.08   14.00
  -1 -15   1  217.58   14.40
   0  16  -1   36.40    5.50
   0  16  -1   17.60    6.00
   0  16  -1   35.60    6.20
   0  16  -1   37.60    6.50
   0  16  -1   39.40    5.00
   0 -16   1   29.70    5.30
   0 -16   1   34.00    4.00
   0 -16   1   36.00    6.10
   0 -16   1   32.70    5.80
   0 -16   1   25.30    5.80
   0 -16   1   28.10    7.70
  -1  17  -1  266.17   17.90
  -1  17  -1  260.77   17.00
  -1  17  -1  271.27   16.30
  -1  17  -1  275.87   15.10
  -1  17  -1  276.27   15.90
   1 -17   1  279.57   17.10
   1 -17   1  269.37   16.20
   1 -17   1  246.28   20.10
   1 -17   1  235.38   15.20
   1 -17   1  265.27   16.10
   1 -17   1  248.88   16.20
  -2  18  -1  247.68   17.50
  -2  18  -1  204.78   14.00
  -2  18  -1  221.18   16.00
  -2  18  -1  232.98   14.70
   2 -18   1  222.58   16.30
   2 -18   1  226.08   15.00
   2 -18   1  258.57   17.60
   2 -18   1  206.18   15.60
  -3  19  -1    1.80    4.60
  -3  19  -1   -2.10    7.90
  -3  19  -1    9.00    5.80
  -3  19  -1    1.00    6.00
   3 -19   1   -1.00    6.80
   3 -19   1    5.00    5.90
   3 -19   1    4.00    4.20
   3 -19   1    8.50    6.60
  -4  20  -1   19.70    8.50
  -4  20  -1   36.80    6.80
  -4  20  -1   30.00   10.00
  -4  20  -1   27.80    7.20
   4 -20   1   45.00    9.90
   4 -20   1   36.20    8.90
   4 -20   1   21.60    9.60
   4 -20   1   18.50    6.10
   4 -20   1   35.10   14.40
  -5  21  -1   77.39    9.40
  -5  21  -1   74.39   13.20
  -5  21  -1   54.29    7.70
  -5  21  -1   56.69   18.80
   5 -21   1   76.29   13.50
   5 -21   1   50.29   13.50
   5 -21   1   81.39    9.50
   5 -21   1   77.99   11.90
  -6  22  -1    3.50    6.10
  -6  22  -1  -11.40    9.90
  -6  22  -1   -3.80   11.10
  -6  22  -1   -3.80    6.20
   6 -22   1    4.10    6.60
   6 -22   1    1.60    7.30
   6 -22   1    8.50    9.60
   6 -22   1    1.90   17.10
   6 -22   1   -0.60    9.10
   6 -22   1    1.00    6.60
  15  -1  -1   38.90    8.70
  15  -1  -1   46.20    8.80
  15  -1  -1   51.39   10.50
  15  -1  -1   42.00   10.60
  15  -1  -1   40.90    6.50
  15  -1  -1   35.90    9.40
  15  -1  -1   36.00   10.70
 -15   1   1   63.49   15.60
 -15   1   1   33.20    9.70
 -15   1   1   58.49    9.60
 -15   1   1   46.10   11.70
 -15   1   1   38.80   12.30
 -15   1   1   48.00    9.90
 -15   1   1   37.90   10.00
 -15   1   1   46.30   11.40
 -15   1   1   32.70    9.50
  14   0  -1   -0.40    5.30
  14   0  -1    3.00    7.00
  14   0  -1   -3.20    6.20
  14   0  -1    5.40    8.60
  14   0  -1   -0.40    3.90
  14   0  -1   -0.50    6.80
 -14   0   1   12.20    6.30
 -14   0   1   -4.80   10.60
 -14   0   1    1.90    7.70
 -14   0   1    3.20    6.60
 -14   0   1   -4.70    5.30
 -14   0   1   -0.10    7.80
 -14   0   1    1.80   10.20
 -14   0   1    6.50    7.20
 -14   0   1   -0.10    8.90
 -14   0   1    1.70    6.80
  13   1  -1  391.66   23.40
  13   1  -1  416.06   21.60
  13   1  -1  393.66   20.20
  13   1  -1  363.06   22.90
  13   1  -1  378.56   24.50
  13   1  -1  390.06   24.90
  13   1  -1  399.76   21.80
  13   1  -1  400.16   22.20
 -13  -1   1  348.77   20.90
 -13  -1   1  373.36   23.70
 -13  -1   1  351.26   22.70
 -13  -1   1  351.06   25.10
 -13  -1   1  385.26   24.90
 -13  -1   1  476.35   26.80
 -13  -1   1  391.26   23.30
 -13  -1   1  381.36   21.30
 -13  -1   1  391.86   24.20
 -13  -1   1  350.26   21.00
  12   2  -1    7.10    5.20
  12   2  -1    2.80    4.50
  12   2  -1    1.90    3.00
  12   2  -1    0.90    6.40
  12   2  -1    4.20    5.70
  12   2  -1    5.40    5.80
  12   2  -1    2.20    5.10
  12   2  -1    9.80    4.20
  12   2  -1    0.50    5.10
 -12  -2   1    5.00    4.50
 -12  -2   1    2.50    4.00
 -12  -2   1    0.60    6.40
 -12  -2   1    2.30    5.60
 -12  -2   1   -0.70    6.40
 -12  -2   1    8.50    7.10
 -12  -2   1   -1.90    3.60
 -12  -2   1   -1.10    5.00
 -12  -2   1    3.50    5.50
 -12  -2   1    5.20    4.80
 -12  -2   1    5.00    6.40
 -12  -2   1    4.50    4.70
  11   3  -1    3.70    4.60
  11   3  -1   -2.80    3.50
  11   3  -1    5.30    4.40
  11   3  -1   -3.50    4.50
  11   3  -1    2.70    4.20
  11   3  -1   -0.80    4.60
  11   3  -1   -6.10    4.20
  11   3  -1   -3.90    2.60
  11   3  -1    3.50    5.00
  11   3  -1    1.90    5.10
 -11  -3   1    3.00    5.10
 -11  -3   1    0.80    4.70
 -11  -3   1    1.20    5.10
 -11  -3   1    6.90    5.00
 -11  -3   1   -1.40    4.20
 -11  -3   1   -0.30    3.40
 -11  -3   1    0.00    3.00
 -11  -3   1    3.50    6.10
 -11  -3   1   -0.10    4.20
 -11  -3   1   -3.10    5.20
 -11  -3   1    2.00    5.30
  10   4  -1   18.90    3.50
  10   4  -1   16.40    4.40
  10   4  -1   22.80    6.00
  10   4  -1    9.80    5.00
  10   4  -1   21.80    4.50
  10   4  -1   19.80    5.20
  10   4  -1   20.00    5.30
  10   4  -1   22.70    7.70
  10   4  -1   13.80    3.60
  10   4  -1   18.00    4.40
  10   4  -1   15.60    5.10
 -10  -4   1   13.60    5.40
 -10  -4   1   19.50    5.60
 -10  -4   1   31.60    6.20
 -10  -4   1   11.80    3.80
 -10  -4   1   17.00    6.70
 -10  -4   1   22.40    5.80
 -10  -4   1   16.90    3.60
 -10  -4   1   38.30    6.70
 -10  -4   1   15.40    4.80
 -10  -4   1   18.20    5.60
 -10  -4   1   14.90    4.90
   9   5  -1  342.07   20.50
   9   5  -1  324.37   18.10
   9   5  -1  334.27   17.60
   9   5  -1  342.57   17.30
   9   5  -1  327.07   17.20
   9   5  -1  341.07   21.10
   9   5  -1  336.67   18.20
   9   5  -1  330.17   17.00
   9   5  -1  369.76   19.10
   9   5  -1  326.37   18.20
  -9  -5   1  311.07   20.70
  -9  -5   1  441.26   25.90
  -9  -5   1  338.17   18.40
  -9  -5   1  333.77   18.80
  -9  -5   1  324.87   17.20
  -9  -5   1  350.26   18.00
  -9  -5   1  356.86   19.20
  -9  -5   1  337.57   18.90
  -9  -5   1  331.47   18.40
  -9  -5   1  367.76   19.60
  -9  -5   1  345.97   19.50
   8   6  -1    2.40    3.40
   8   6  -1    2.70    2.20
   8   6  -1    1.00    3.20
   8   6  -1    8.10    5.20
   8   6  -1    1.60    2.50
   8   6  -1    0.90    3.50
   8   6  -1    6.30    3.00
  -8  -6   1    7.70    4.00
  -8  -6   1    1.30    3.10
  -8  -6   1    4.60    2.30
  -8  -6   1    5.20    3.80
  -8  -6   1    5.90    2.40
  -8  -6   1   13.20    5.10
  -8  -6   1    3.40    3.70
  -8  -6   1    6.40    4.90
  -8  -6   1    7.10    3.60
  -8  -6   1    3.80    3.40
   7   7  -1 1015.70   46.90
   7   7  -1  981.90   50.19
   7   7  -1 1056.59   48.20
   7   7  -1 1038.60   47.20
   7   7  -1 1048.40   48.50
   7   7  -1 1054.09   47.30
  -7  -7   1  963.90   51.09
  -7  -7   1 1024.50   46.90
  -7  -7   1 1051.79   47.70
  -7  -7   1 1015.50   46.90
  -7  -7   1 1007.60   49.10
  -7  -7   1 1042.40   48.10
  -7  -7   1 1040.00   47.20
  -7  -7   1 1000.80   48.40
  -7  -7   1 1078.59   50.19
   6   8  -1 1167.98   52.89
   6   8  -1 1190.58   54.09
   6   8  -1 1157.78   56.19
   6   8  -1 1169.48   53.09
   6   8  -1 1175.68   53.19
   6   8  -1 1205.08   54.19
  -6  -8   1 1134.39   55.09
  -6  -8   1 1173.88   56.39
  -6  -8   1 1011.70   55.29
  -6  -8   1 1171.28   53.29
  -6  -8   1 1154.28   54.29
  -6  -8   1 1186.18   55.29
  -6  -8   1 1187.58   53.29
  -6  -8   1 1132.39   53.19
  -6  -8   1 1218.48   53.89
  -6  -8   1 1264.07   55.99
   5   9  -1   28.10    6.10
   5   9  -1   31.10    3.40
   5   9  -1   16.80    3.30
   5   9  -1   28.60    3.20
   5   9  -1   18.70    3.60
   5   9  -1   19.80    3.90
  -5  -9   1   26.90    5.60
  -5  -9   1   20.60    5.20
  -5  -9   1   26.80    3.90
  -5  -9   1   21.70    4.10
  -5  -9   1   26.60    5.00
  -5  -9   1   20.80    3.90
  -5  -9   1   23.80    4.80
  -5  -9   1   20.10    3.40
  -5  -9   1   22.90    3.80
  -5  -9   1   18.90    6.10
  -5  -9   1   22.70    2.90
  -5  -9   1   23.40    3.70
  -5  -9   1   22.50    3.90
   4  10  -1 2577.84  111.69
   4  10  -1 2522.05  115.09
   4  10  -1 2408.66  111.19
   4  10  -1 2494.15  112.29
   4  10  -1 2566.54  111.99
   4  10  -1 2448.66  111.39
   4  10  -1 2556.84  113.99
  -4 -10   1 2593.74  111.69
  -4 -10   1 2488.05  111.49
  -4 -10   1 2433.26  112.79
  -4 -10   1 2484.35  114.29
  -4 -10   1 2360.06  111.89
  -4 -10   1 2477.35  112.29
  -4 -10   1 2338.57  112.99
  -4 -10   1 2507.55  111.99
  -4 -10   1 2502.95  111.69
  -4 -10   1 2594.24  113.29
  -4 -10   1 2561.34  112.59
  -4 -10   1 2481.95  113.19
  -4 -10   1 2431.66  112.19
   3  11  -1  112.69    7.60
   3  11  -1  127.89   13.10
   3  11  -1  121.29    8.10
   3  11  -1  110.59    7.00
   3  11  -1  130.09    9.60
  -3 -11   1  111.39    7.80
  -3 -11   1  100.39    9.20
  -3 -11   1  110.59    8.40
  -3 -11   1  108.89    7.40
  -3 -11   1  111.19    7.20
  -3 -11   1  118.89    8.20
  -3 -11   1  117.79    7.10
  -3 -11   1  111.19    8.50
  -3 -11   1  111.29    8.50
  -3 -11   1  122.49    8.40
  -3 -11   1  101.49    6.60
  -3 -11   1  114.59    7.20
  -3 -11   1  111.19    7.10
  -3 -11   1  117.89    9.00
   2  12  -1   29.90    4.40
   2  12  -1   15.10    6.20
   2  12  -1   32.30    4.50
   2  12  -1   19.10    5.60
   2  12  -1   28.90    4.10
   2  12  -1   28.10    3.60
   2  12  -1   19.60    5.90
   2  12  -1   36.00    5.90
  -2 -12   1   32.40    4.90
  -2 -12   1   35.20    3.80
  -2 -12   1   25.20    5.10
  -2 -12   1   30.70    4.50
  -2 -12   1   30.70    5.20
  -2 -12   1   28.10    3.20
  -2 -12   1   29.70    5.90
  -2 -12   1   34.90    3.80
  -2 -12   1   32.50    8.20
  -2 -12   1   27.40    4.50
  -2 -12   1   25.20    4.40
  -2 -12   1   19.50    3.30
  -2 -12   1   33.10    4.80
  -2 -12   1   29.30    4.00
   1  13  -1   20.60    3.30
   1  13  -1   29.20    7.80
   1  13  -1   16.60    3.90
   1  13  -1   28.70    4.20
   1  13  -1   27.20    6.20
   1  13  -1   22.90    3.70
   1  13  -1   20.60    5.00
  -1 -13   1   16.50    4.10
  -1 -13   1   21.80    4.50
  -1 -13   1   28.40    4.20
  -1 -13   1   15.60    3.80
  -1 -13   1   27.30    4.60
  -1 -13   1   21.60    3.30
  -1 -13   1   25.30    5.10
  -1 -13   1   21.40    5.00
   0  14  -1 1001.20   44.90
   0  14  -1  949.80   44.40
   0  14  -1  963.10   45.80
   0  14  -1 1002.80   46.20
   0  14  -1  995.70   46.60
   0  14  -1  971.70   46.10
   0 -14   1 1027.20   45.80
   0 -14   1  945.51   46.00
   0 -14   1  961.70   45.00
   0 -14   1  986.70   46.30
   0 -14   1  911.71   50.19
   0 -14   1  901.91   45.80
  -1  15  -1  397.06   21.60
  -1  15  -1  414.86   22.80
  -1  15  -1  417.26   20.70
  -1  15  -1  411.56   22.20
  -1  15  -1  418.96   21.60
   1 -15   1  406.36   21.20
   1 -15   1  449.66   22.80
   1 -15   1  379.06   21.70
   1 -15   1  406.76   25.30
  -2  16  -1  528.45   28.10
  -2  16  -1  537.85   28.60
  -2  16  -1  542.25   26.00
  -2  16  -1  550.34   27.00
   2 -16   1  524.35   26.50
   2 -16   1  498.65   26.60
   2 -16   1  559.34   28.70
   2 -16   1  464.45   26.90
   2 -16   1  536.55   25.80
   2 -16   1  523.65   32.10
  -3  17  -1  149.99   13.20
  -3  17  -1  161.78   14.00
  -3  17  -1  157.08   10.90
  -3  17  -1  160.68   15.80
  -3  17  -1  162.38   11.40
   3 -17   1  131.49   12.70
   3 -17   1  149.39   12.20
   3 -17   1  154.48   12.60
   3 -17   1  172.68   14.40
   3 -17   1  155.78   10.30
   3 -17   1  130.49   12.00
   3 -17   1  144.19   11.00
  -4  18  -1    0.50    8.10
  -4  18  -1   -1.60    7.00
  -4  18  -1   -0.30    4.20
  -4  18  -1    3.20    4.50
   4 -18   1    6.80    6.90
   4 -18   1    1.00    7.70
   4 -18   1   -0.30    4.20
   4 -18   1    1.90    6.60
   4 -18   1   -1.00    6.80
   4 -18   1    8.30    5.50
   4 -18   1    2.10    4.40
  -5  19  -1  329.97   24.00
  -5  19  -1  346.97   20.40
  -5  19  -1  399.06   26.20
  -5  19  -1  363.76   25.20
  -5  19  -1  413.06   21.40
   5 -19   1  372.66   21.40
   5 -19   1  382.36   22.30
   5 -19   1  382.36   22.50
   5 -19   1  350.56   24.40
   5 -19   1  392.96   21.30
   5 -19   1  310.47   23.40
   5 -19   1  378.06   24.40
   5 -19   1  333.07   22.40
   5 -19   1  404.46   22.20
  -6  20  -1   40.60    7.20
  -6  20  -1   35.60   10.90
  -6  20  -1   37.50    6.60
  -6  20  -1   34.60    8.00
   6 -20   1   13.00   11.50
   6 -20   1   32.50    8.80
   6 -20   1   23.70   10.30
   6 -20   1   44.10   18.10
   6 -20   1   41.60    7.70
   6 -20   1   39.30    9.50
   6 -20   1   32.70    8.50
   6 -20   1   22.50   12.30
  -7  21  -1   28.60   11.40
  -7  21  -1   20.60    6.80
  -7  21  -1   12.70   11.70
  -7  21  -1   12.00    6.30
   7 -21   1   30.80    9.20
   7 -21   1   42.20   11.10
   7 -21   1   16.20    8.30
   7 -21   1    5.50   10.10
   7 -21   1   23.70   10.20
  15  -3  -1   50.69    7.00
  15  -3  -1   39.10    8.50
  15  -3  -1   51.79   10.10
  15  -3  -1   72.19   11.90
  15  -3  -1   65.69   11.80
 -15   3   1   53.69   10.30
 -15   3   1   42.30   10.80
 -15   3   1   64.49   13.60
 -15   3   1   66.29   12.00
 -15   3   1   85.09   17.20
 -15   3   1   71.59   11.20
 -15   3   1   44.70   11.80
  14  -2  -1  267.97   17.90
  14  -2  -1  245.58   19.90
  14  -2  -1  230.68   25.90
  14  -2  -1  256.77   19.50
  14  -2  -1  253.77   14.90
  14  -2  -1  261.27   16.90
 -14   2   1  303.77   31.70
 -14   2   1  251.07   18.90
 -14   2   1  275.47   23.20
 -14   2   1  243.48   20.00
 -14   2   1  277.57   17.70
 -14   2   1  203.28   21.20
 -14   2   1  278.57   19.60
 -14   2   1  241.88   15.50
 -14   2   1  247.28   19.50
 -14   2   1  243.78   20.80
  13  -1  -1  407.66   20.30
  13  -1  -1  432.56   24.20
  13  -1  -1  404.66   21.90
  13  -1  -1  307.77   25.20
  13  -1  -1  386.36   25.30
  13  -1  -1  401.16   22.90
  13  -1  -1  386.06   22.30
  13  -1  -1  409.86   24.20
 -13   1   1  346.97   23.10
 -13   1   1  367.76   20.90
 -13   1   1  399.56   23.90
 -13   1   1  367.26   24.40
 -13   1   1  389.66   25.20
 -13   1   1  383.96   21.60
 -13   1   1  379.86   23.80
 -13   1   1  412.96   25.10
 -13   1   1  393.06   25.60
 -13   1   1  374.86   21.60
  12   0  -1   -5.50    5.20
  12   0  -1   -3.80    2.60
  12   0  -1   -3.00    4.60
  12   0  -1   -3.00    4.00
  12   0  -1   -0.10    6.80
  12   0  -1    2.70    5.50
  12   0  -1   -1.20    5.80
  12   0  -1   -5.10    3.70
 -12   0   1    0.60    4.80
 -12   0   1   -1.90    6.20
 -12   0   1   -3.20    5.90
 -12   0   1   -1.80    3.50
 -12   0   1   -5.90    5.00
 -12   0   1    0.40    5.60
 -12   0   1   -1.10    4.20
 -12   0   1   -2.70    5.00
 -12   0   1    3.90    4.00
 -12   0   1   -1.60    6.40
 -12   0   1   -0.90    4.40
 -12   0   1    0.70    6.70
  11   1  -1   20.70    5.60
  11   1  -1   20.00    5.90
  11   1  -1   18.40    4.70
  11   1  -1   27.70    6.20
  11   1  -1   13.20    5.10
  11   1  -1   12.10    5.40
  11   1  -1   16.70    4.50
  11   1  -1   18.80    4.00
  11   1  -1   24.30    6.70
 -11  -1   1   27.50    6.70
 -11  -1   1   20.60    4.10
 -11  -1   1   20.50    6.60
 -11  -1   1   18.10    6.10
 -11  -1   1   15.90    6.00
 -11  -1   1   26.10    4.80
 -11  -1   1   30.50    5.40
 -11  -1   1   15.60    7.00
 -11  -1   1   23.10    6.20
 -11  -1   1   15.40    6.30
 -11  -1   1   18.70    6.40
 -11  -1   1   22.70    7.00
 -11  -1   1   28.50    6.70
  10   2  -1  776.32   34.80
  10   2  -1  711.63   35.00
  10   2  -1  692.73   35.00
  10   2  -1  716.53   35.50
  10   2  -1  730.23   36.10
  10   2  -1  702.23   37.40
  10   2  -1  738.63   34.20
  10   2  -1  757.52   35.90
  10   2  -1  730.93   36.00
 -10  -2   1  756.92   37.40
 -10  -2   1  720.03   36.20
 -10  -2   1  775.22   36.80
 -10  -2   1  739.43   36.40
 -10  -2   1  618.24   35.30
 -10  -2   1  722.23   34.60
 -10  -2   1  671.03   33.90
 -10  -2   1  735.33   36.00
 -10  -2   1  711.83   34.60
 -10  -2   1  722.13   35.20
 -10  -2   1  725.63   36.30
 -10  -2   1  736.93   37.80
 -10  -2   1  744.53   36.30
   9   3  -1  218.08   14.10
   9   3  -1  257.97   13.20
   9   3  -1  247.58   17.80
   9   3  -1  225.18   14.70
   9   3  -1  289.67   16.90
   9   3  -1  258.27   14.60
   9   3  -1  242.28   13.90
   9   3  -1  247.08   14.30
   9   3  -1  244.38   14.50
   9   3  -1  245.68   13.70
  -9  -3   1  260.57   15.20
  -9  -3   1  243.38   13.30
  -9  -3   1  264.37   13.60
  -9  -3   1  247.88   14.70
  -9  -3   1  268.27   14.50
  -9  -3   1  234.88   15.20
  -9  -3   1  254.47   15.20
  -9  -3   1  260.87   15.00
  -9  -3   1  241.48   16.60
  -9  -3   1  211.88   14.70
  -9  -3   1  252.07   13.10
  -9  -3   1  253.77   15.80
  -9  -3   1  254.67   15.50
   8   4  -1    4.30    2.20
   8   4  -1    7.20    2.50
   8   4  -1    9.30    3.60
   8   4  -1    7.00    3.20
   8   4  -1    4.40    4.60
   8   4  -1    2.90    2.70
   8   4  -1    6.60    3.70
   8   4  -1    7.30    3.30
   8   4  -1    6.00    3.90
  -8  -4   1    6.80    3.60
  -8  -4   1   11.10    2.40
  -8  -4   1    9.70    2.50
  -8  -4   1    9.80    4.40
  -8  -4   1   12.10    3.90
  -8  -4   1    4.70    3.80
  -8  -4   1   12.20    4.30
  -8  -4   1    6.20    3.70
  -8  -4   1    3.10    4.00
  -8  -4   1    3.30    3.00
  -8  -4   1    9.50    3.80
  -8  -4   1    0.30    3.90
   7   5  -1   -2.80    2.10
   7   5  -1    2.90    3.10
   7   5  -1    3.40    2.30
   7   5  -1   -1.40    3.00
   7   5  -1    0.30    4.00
   7   5  -1    0.90    2.40
   7   5  -1   -1.60    1.70
   7   5  -1   -1.50    2.70
  -7  -5   1    3.20    3.00
  -7  -5   1    6.90    3.20
  -7  -5   1    0.40    2.80
  -7  -5   1    1.00    1.90
  -7  -5   1    6.80    3.50
  -7  -5   1   -4.60    3.90
  -7  -5   1    1.90    3.40
  -7  -5   1    0.90    2.50
  -7  -5   1   -0.40    3.10
  -7  -5   1    1.20    1.70
  -7  -5   1    3.30    3.60
  -7  -5   1   -1.00    3.80
   6   6  -1  162.48   12.20
   6   6  -1  172.08    9.40
   6   6  -1  181.68   10.90
   6   6  -1  183.08    9.50
   6   6  -1  175.18   10.80
   6   6  -1  189.28   10.00
  -6  -6   1  170.98    9.20
  -6  -6   1  171.58   11.10
  -6  -6   1  190.58   12.40
  -6  -6   1  177.78   10.60
  -6  -6   1  175.78   11.50
  -6  -6   1  174.48    9.40
  -6  -6   1  196.08   10.40
  -6  -6   1  160.08   15.70
  -6  -6   1  174.08    9.50
  -6  -6   1  176.78   10.50
   5   7  -1 1254.97   55.69
   5   7  -1 1255.67   54.99
   5   7  -1 1170.48   55.49
   5   7  -1 1214.98   54.79
   5   7  -1 1175.78   54.59
   5   7  -1 1212.98   57.39
  -5  -7   1 1226.38   55.69
  -5  -7   1 1170.08   56.49
  -5  -7   1 1235.48   55.09
  -5  -7   1 1226.58   55.39
  -5  -7   1 1229.48   54.99
  -5  -7   1 1144.59   56.39
  -5  -7   1 1263.87   57.09
  -5  -7   1 1196.48   55.79
  -5  -7   1 1227.68   57.69
  -5  -7   1 1223.98   55.09
   4   8  -1  765.32   36.20
   4   8  -1  763.52   39.20
   4   8  -1  755.32   35.40
   4   8  -1  798.52   37.90
   4   8  -1  785.92   35.60
   4   8  -1  828.32   36.10
   4   8  -1  802.92   36.60
   4   8  -1  766.62   36.20
  -4  -8   1  740.73   35.90
  -4  -8   1  788.42   35.70
  -4  -8   1  792.92   37.70
  -4  -8   1  772.32   37.30
  -4  -8   1  739.33   36.70
  -4  -8   1  786.42   36.50
  -4  -8   1  757.92   36.40
  -4  -8   1  770.82   36.20
  -4  -8   1  808.32   35.90
  -4  -8   1  781.72   35.40
  -4  -8   1  794.52   36.20
  -4  -8   1  818.32   37.10
  -4  -8   1  736.63   35.70
   3   9  -1  385.46   22.10
   3   9  -1  380.46   20.30
   3   9  -1  386.26   18.60
   3   9  -1  388.76   19.00
   3   9  -1  385.56   19.10
   3   9  -1  370.76   18.20
   3   9  -1  379.26   18.00
  -3  -9   1  410.76   19.20
  -3  -9   1  382.16   19.30
  -3  -9   1  383.66   18.10
  -3  -9   1  379.76   18.50
  -3  -9   1  407.46   18.30
  -3  -9   1  398.56   18.30
  -3  -9   1  371.06   18.10
  -3  -9   1  385.06   18.80
  -3  -9   1  365.76   19.70
  -3  -9   1  353.06   19.40
  -3  -9   1  371.86   18.90
  -3  -9   1  372.36   19.00
  -3  -9   1  395.76   19.30
  -3  -9   1  382.76   18.60
   2  10  -1   21.40    4.70
   2  10  -1   24.40    3.70
   2  10  -1   27.90    3.70
   2  10  -1   26.30    2.90
   2  10  -1   19.30    5.10
   2  10  -1   21.60    3.10
   2  10  -1   21.50    3.30
   2  10  -1   27.50    3.80
   2  10  -1   22.10    5.90
  -2 -10   1   22.40    4.30
  -2 -10   1   23.50    3.00
  -2 -10   1   30.50    3.60
  -2 -10   1   22.40    3.80
  -2 -10   1   21.70    2.50
  -2 -10   1   20.10    3.60
  -2 -10   1   27.70    4.30
  -2 -10   1   19.80    4.10
  -2 -10   1   22.60    3.00
  -2 -10   1   19.80    4.70
  -2 -10   1   23.70    3.70
  -2 -10   1   16.90    3.60
  -2 -10   1   21.30    2.90
   1  11  -1  556.04   28.50
   1  11  -1  604.84   27.80
   1  11  -1  570.04   29.00
   1  11  -1  586.84   27.80
   1  11  -1  611.04   27.60
   1  11  -1  588.44   29.70
   1  11  -1  584.64   27.80
   1  11  -1  652.33   29.50
  -1 -11   1  592.74   29.30
  -1 -11   1  579.74   27.40
  -1 -11   1  568.64   29.70
  -1 -11   1  592.54   29.50
  -1 -11   1  563.04   27.80
  -1 -11   1  580.24   28.60
  -1 -11   1  599.14   28.70
  -1 -11   1  562.74   28.80
  -1 -11   1  666.73   28.70
   0  12  -1   -1.00    3.10
   0  12  -1    4.70    3.80
   0  12  -1    5.30    2.30
   0  12  -1    3.70    2.90
   0  12  -1    7.60    4.40
   0  12  -1    0.60    3.00
   0 -12   1    0.30    3.60
   0 -12   1    5.20    2.10
   0 -12   1    3.10    3.40
   0 -12   1    8.70    4.20
   0 -12   1    4.00    3.40
   0 -12   1    5.10    2.80
   0 -12   1    1.70    2.80
   0 -12   1    1.60    3.30
  -1  13  -1 1260.87   59.79
  -1  13  -1 1330.07   60.79
  -1  13  -1 1329.17   59.19
  -1  13  -1 1334.57   60.09
  -1  13  -1 1287.77   60.69
   1 -13   1 1297.27   60.79
   1 -13   1 1299.07   59.49
   1 -13   1 1226.98   58.69
   1 -13   1 1269.57   60.09
   1 -13   1 1342.77   63.39
  -2  14  -1   55.89    7.50
  -2  14  -1   70.99    6.70
  -2  14  -1   53.79    8.00
  -2  14  -1   65.89    8.90
  -2  14  -1   53.49    5.80
   2 -14   1   66.09    7.40
   2 -14   1   64.89    7.90
   2 -14   1   69.49    6.80
   2 -14   1   66.09    5.90
   2 -14   1   77.69   12.00
   2 -14   1   68.89    6.50
  -3  15  -1   24.00    4.80
  -3  15  -1   40.00    5.00
  -3  15  -1   24.80    6.70
  -3  15  -1   22.60    6.90
  -3  15  -1   30.20    6.40
   3 -15   1   27.80    5.20
   3 -15   1   33.20    7.80
   3 -15   1   36.30    6.80
   3 -15   1   27.50    5.60
   3 -15   1   35.50    5.90
   3 -15   1   28.80    5.70
  -4  16  -1   21.40    8.30
  -4  16  -1   22.40    4.60
  -4  16  -1   21.90    4.90
  -4  16  -1   32.00    7.40
  -4  16  -1   23.40    6.80
  -4  16  -1   25.00    5.30
   4 -16   1   20.00    6.70
   4 -16   1   20.90    5.60
   4 -16   1   25.70    5.70
   4 -16   1   21.30    6.40
   4 -16   1   29.30    5.20
   4 -16   1   23.70    5.70
   4 -16   1   34.70    6.90
   4 -16   1   30.00    7.20
   4 -16   1   27.80    6.10
  -5  17  -1  140.19   16.40
  -5  17  -1  112.19   11.10
  -5  17  -1  133.49   11.60
  -5  17  -1  143.79   10.70
  -5  17  -1  127.79   11.00
  -5  17  -1  149.79   10.50
  -5  17  -1  127.59   14.40
   5 -17   1  119.49   13.30
   5 -17   1  132.59   10.80
   5 -17   1  111.19   12.40
   5 -17   1  130.79   12.20
   5 -17   1  123.49   11.80
   5 -17   1  113.39   12.30
   5 -17   1  128.79   11.40
   5 -17   1  150.08   12.00
  -6  18  -1    1.70    8.50
  -6  18  -1    8.40    5.90
  -6  18  -1    7.30    5.00
  -6  18  -1   -1.60    7.20
  -6  18  -1    3.30    6.20
  -6  18  -1    0.90    8.90
   6 -18   1    0.60    9.00
   6 -18   1    0.80    7.30
   6 -18   1    0.70   11.30
   6 -18   1    1.40    5.10
   6 -18   1    9.70    7.70
   6 -18   1    9.90    9.30
   6 -18   1    8.00    5.70
   6 -18   1   -0.10    5.60
   6 -18   1   -1.60    6.40
  -7  19  -1  261.37   16.40
  -7  19  -1  210.78   15.80
  -7  19  -1  262.67   22.10
  -7  19  -1  260.67   25.00
  -7  19  -1  184.08   19.30
  -7  19  -1  245.08   15.90
  -7  19  -1  251.47   17.80
   7 -19   1  221.78   23.10
   7 -19   1  258.97   20.00
   7 -19   1  257.77   17.00
   7 -19   1  185.98   19.40
   7 -19   1  231.68   20.10
   7 -19   1  261.87   18.40
   7 -19   1  273.17   18.60
   7 -19   1  238.78   18.40
  -8  20  -1   19.60    9.50
  -8  20  -1   39.10    7.10
  -8  20  -1   27.40    9.50
  -8  20  -1   31.00   12.30
  -8  20  -1   30.50    7.40
  -8  20  -1   20.10   11.00
   8 -20   1   28.50   11.60
   8 -20   1   36.90    9.80
   8 -20   1   39.40    9.60
   8 -20   1   27.90   11.60
   8 -20   1   25.80   11.00
   8 -20   1   27.90    8.50
  15  -5  -1   18.00    6.90
  15  -5  -1   18.90    6.10
  15  -5  -1   16.10   10.10
  15  -5  -1   18.50    9.80
  15  -5  -1   31.30    9.60
 -15   5   1   22.50    6.30
 -15   5   1   21.70   10.40
 -15   5   1   34.10   10.30
 -15   5   1   47.40   15.40
 -15   5   1   31.90    9.80
 -15   5   1   23.50   10.20
 -15   5   1   22.10    9.00
  14  -4  -1   97.29   13.30
  14  -4  -1   82.09   15.30
  14  -4  -1  104.39   12.30
  14  -4  -1  112.29   13.90
  14  -4  -1   88.89   15.50
  14  -4  -1   77.19   11.60
  14  -4  -1   88.69    8.40
 -14   4   1   67.19   10.80
 -14   4   1   65.19   10.50
 -14   4   1   73.39   13.10
 -14   4   1   83.79   13.40
 -14   4   1   84.19   14.00
 -14   4   1   98.49   13.40
 -14   4   1   83.69    8.50
 -14   4   1   77.39   11.50
 -14   4   1   86.39   12.50
  13  -3  -1  136.39   11.90
  13  -3  -1  131.39   12.60
  13  -3  -1  108.79   13.30
  13  -3  -1  123.39   13.80
  13  -3  -1  155.38   14.80
  13  -3  -1  129.99    9.30
 -13   3   1  138.29   10.10
 -13   3   1  141.49   15.60
 -13   3   1  136.69   16.70
 -13   3   1  129.89   14.20
 -13   3   1  139.49   15.30
 -13   3   1  141.99   15.40
 -13   3   1   93.09   12.50
 -13   3   1  130.59   11.90
 -13   3   1  143.09   13.40
 -13   3   1  124.59   13.70
 -13   3   1  123.59   13.50
  12  -2  -1    0.10    6.70
  12  -2  -1    1.60    4.80
  12  -2  -1    1.40    7.40
  12  -2  -1   -2.80    3.00
  12  -2  -1   -4.90    5.80
  12  -2  -1    0.10    5.70
  12  -2  -1    3.60    5.60
  12  -2  -1    2.40    4.10
 -12   2   1    4.00    6.10
 -12   2   1   -2.20    5.30
 -12   2   1    4.50    6.60
 -12   2   1    4.10    4.70
 -12   2   1    3.70    5.10
 -12   2   1    4.50    4.50
 -12   2   1   -0.90    5.70
 -12   2   1    0.20    4.90
 -12   2   1    4.30    6.40
 -12   2   1   -0.50    4.80
 -12   2   1    3.20    4.10
 -12   2   1    4.90    6.00
 -12   2   1   15.20    7.10
  11  -1  -1   16.20    6.70
  11  -1  -1   25.80    6.70
  11  -1  -1   20.70    3.80
  11  -1  -1   16.20    5.60
  11  -1  -1    8.00    4.30
  11  -1  -1   24.40    5.60
  11  -1  -1   19.50    6.30
  11  -1  -1   15.00    5.40
  11  -1  -1   24.60    5.40
 -11   1   1   19.90    6.20
 -11   1   1   33.10    8.00
 -11   1   1   24.50    6.00
 -11   1   1   19.80    6.40
 -11   1   1   21.20    4.80
 -11   1   1   12.30    4.70
 -11   1   1   19.60    4.30
 -11   1   1   16.30    6.80
 -11   1   1   29.90    6.80
 -11   1   1   21.60    4.00
 -11   1   1   20.40    6.40
 -11   1   1   18.00    6.70
 -11   1   1   22.30    5.10
 -11   1   1   19.70    6.00
  10   0  -1    3.50    3.30
  10   0  -1    0.70    2.40
  10   0  -1    0.40    3.70
  10   0  -1   -1.20    3.90
  10   0  -1    0.20    4.10
  10   0  -1    0.10    3.70
  10   0  -1    2.00    4.80
  10   0  -1   -1.80    3.70
  10   0  -1    1.50    3.90
 -10   0   1    3.90    4.40
 -10   0   1    3.10    4.90
 -10   0   1   -1.40    2.40
 -10   0   1   -1.00    2.50
 -10   0   1   -1.20    3.30
 -10   0   1    4.00    4.80
 -10   0   1   -1.40    3.80
 -10   0   1    1.10    4.20
 -10   0   1   -0.30    2.90
 -10   0   1    3.40    4.00
 -10   0   1    2.60    4.00
 -10   0   1    5.80    5.20
   9   1  -1   99.39    8.20
   9   1  -1  112.89    7.00
   9   1  -1  107.89    7.70
   9   1  -1  117.59    8.90
   9   1  -1  113.39    9.20
   9   1  -1  106.69    8.70
   9   1  -1  111.59    8.90
   9   1  -1  108.89    8.30
   9   1  -1   98.69    7.70
  -9  -1   1   88.59    8.70
  -9  -1   1  102.09    9.50
  -9  -1   1   94.99    8.30
  -9  -1   1  106.99    9.30
  -9  -1   1   98.79   10.30
  -9  -1   1   95.69    6.80
  -9  -1   1  104.89    7.20
  -9  -1   1   97.59    7.40
  -9  -1   1  125.69    9.70
  -9  -1   1  100.39    9.10
  -9  -1   1  114.99    9.10
  -9  -1   1  101.49   10.20
  -9  -1   1  113.59    9.70
   8   2  -1   98.69   11.20
   8   2  -1  108.59    7.20
   8   2  -1  100.29    9.10
   8   2  -1   94.99    7.90
   8   2  -1  114.69    6.70
   8   2  -1  106.69    7.60
   8   2  -1   96.99    7.80
  -8  -2   1   88.19    8.00
  -8  -2   1   84.99    9.10
  -8  -2   1  104.59    7.10
  -8  -2   1  105.59    7.60
  -8  -2   1  102.29    8.40
  -8  -2   1  102.59    8.60
  -8  -2   1   99.99    6.80
  -8  -2   1  102.79    8.70
  -8  -2   1   95.79    8.20
  -8  -2   1  102.99    9.50
  -8  -2   1  108.89    8.70
   7   3  -1  367.26   18.90
   7   3  -1  388.56   18.80
   7   3  -1  388.66   21.00
   7   3  -1  362.06   19.40
   7   3  -1  379.06   19.60
   7   3  -1  401.36   21.00
   7   3  -1  394.36   18.70
   7   3  -1  375.46   19.30
   7   3  -1  384.76   19.40
  -7  -3   1  394.56   19.90
  -7  -3   1  383.66   20.20
  -7  -3   1  368.96   19.80
  -7  -3   1  390.36   18.50
  -7  -3   1  382.06   18.80
  -7  -3   1  361.86   19.30
  -7  -3   1  366.16   20.00
  -7  -3   1  398.86   19.80
  -7  -3   1  417.36   19.80
  -7  -3   1  400.96   20.30
   6   4  -1 2300.07  106.09
   6   4  -1 2261.87  104.29
   6   4  -1 2325.97  105.69
   6   4  -1 2342.57  104.39
   6   4  -1 2325.27  104.89
   6   4  -1 2320.87  103.69
   6   4  -1 2280.47  103.69
   6   4  -1 2258.77  104.09
   6   4  -1 2411.16  104.49
   6   4  -1 2404.26  104.09
  -6  -4   1 2375.76  105.19
  -6  -4   1 2282.57  103.99
  -6  -4   1 2390.06  104.69
  -6  -4   1 2401.86  104.79
  -6  -4   1 2355.86  104.59
  -6  -4   1 2251.47  105.29
  -6  -4   1 2191.38  105.99
  -6  -4   1 2367.06  104.79
  -6  -4   1 2336.87  104.79
  -6  -4   1 2246.38  103.89
  -6  -4   1 2299.67  104.99
  -6  -4   1 2387.76  104.49
   5   5  -1  860.01   38.50
   5   5  -1  857.61   38.30
   5   5  -1  770.92   40.10
   5   5  -1  833.32   39.20
   5   5  -1  800.42   38.10
   5   5  -1  845.42   39.10
  -5  -5   1  848.92   39.10
  -5  -5   1  881.21   39.40
  -5  -5   1  838.02   41.40
  -5  -5   1  866.01   38.90
  -5  -5   1  842.82   40.10
  -5  -5   1  824.02   39.70
  -5  -5   1  869.41   38.30
  -5  -5   1  855.81   38.10
  -5  -5   1  776.82   38.00
  -5  -5   1  834.02   39.80
  -5  -5   1  877.01   38.30
   4   6  -1   36.50    4.10
   4   6  -1   40.20    3.60
   4   6  -1   33.70    3.50
   4   6  -1   49.50    6.00
   4   6  -1   29.90    3.80
   4   6  -1   30.30    3.00
   4   6  -1   38.80    4.20
   4   6  -1   33.10    3.50
   4   6  -1   38.00    4.10
  -4  -6   1   35.90    3.90
  -4  -6   1   41.90    4.10
  -4  -6   1   28.20    4.10
  -4  -6   1   39.20    4.70
  -4  -6   1   36.30    4.30
  -4  -6   1   38.80    5.90
  -4  -6   1   35.40    3.70
  -4  -6   1   34.10    3.10
  -4  -6   1   38.80    4.70
  -4  -6   1   43.50    4.20
  -4  -6   1   35.30    3.50
   3   7  -1  839.22   38.00
   3   7  -1  836.92   37.80
   3   7  -1  846.52   37.30
   3   7  -1  851.31   37.20
   3   7  -1  813.12   37.70
   3   7  -1  789.52   39.60
   3   7  -1  849.81   37.50
   3   7  -1  834.02   39.00
  -3  -7   1  787.62   38.50
  -3  -7   1  797.72   38.00
  -3  -7   1  815.32   37.40
  -3  -7   1  837.92   37.90
  -3  -7   1  846.32   38.30
  -3  -7   1  856.31   37.40
  -3  -7   1  820.62   37.70
  -3  -7   1  843.02   37.30
  -3  -7   1  819.92   37.70
  -3  -7   1  800.82   37.90
  -3  -7   1  811.22   37.30
  -3  -7   1  770.72   38.40
  -3  -7   1  798.52   38.00
   2   8  -1  225.08   12.30
   2   8  -1  258.67   13.70
   2   8  -1  233.88   13.30
   2   8  -1  243.88   11.90
   2   8  -1  257.47   14.50
   2   8  -1  231.28   11.30
   2   8  -1  245.08   12.10
   2   8  -1  250.17   12.40
   2   8  -1  236.58   11.60
  -2  -8   1  208.28   11.90
  -2  -8   1  236.18   12.30
  -2  -8   1  236.58   11.60
  -2  -8   1  221.68   12.70
  -2  -8   1  240.28   11.40
  -2  -8   1  261.77   12.70
  -2  -8   1  199.88   11.70
  -2  -8   1  233.18   11.80
  -2  -8   1  252.27   11.90
  -2  -8   1  220.48   12.10
  -2  -8   1  233.78   12.30
  -2  -8   1  233.48   11.90
  -2  -8   1  254.97   12.50
  -2  -8   1  220.28   12.70
   1   9  -1   21.20    4.20
   1   9  -1   15.60    4.40
   1   9  -1   18.20    4.20
   1   9  -1   20.10    3.00
   1   9  -1   15.10    3.30
   1   9  -1   22.50    2.80
   1   9  -1   20.50    3.00
   1   9  -1   27.00    3.10
   1   9  -1   12.40    3.00
  -1  -9   1   22.20    4.30
  -1  -9   1   19.00    3.00
  -1  -9   1   19.60    3.70
  -1  -9   1   18.30    3.00
  -1  -9   1   18.50    2.80
  -1  -9   1   28.40    3.90
  -1  -9   1   14.70    3.20
  -1  -9   1   19.40    3.70
  -1  -9   1   21.60    2.20
  -1  -9   1   27.20    3.20
  -1  -9   1   21.60    4.10
  -1  -9   1   31.20    4.50
   0  10  -1  678.53   31.60
   0  10  -1  655.23   31.20
   0  10  -1  698.13   30.70
   0  10  -1  684.33   32.00
   0  10  -1  641.64   31.40
   0  10  -1  727.53   31.90
   0  10  -1  671.13   30.30
   0 -10   1  666.73   31.40
   0 -10   1  685.93   30.70
   0 -10   1  637.64   31.20
   0 -10   1  674.63   30.50
   0 -10   1  592.14   31.10
   0 -10   1  710.03   33.10
   0 -10   1  549.35   30.00
   0 -10   1  587.74   31.40
   0 -10   1  684.33   30.70
  -1  11  -1  653.03   30.40
  -1  11  -1  642.34   31.50
  -1  11  -1  735.93   33.00
  -1  11  -1  709.43   32.40
  -1  11  -1  632.54   32.80
  -1  11  -1  638.74   32.00
  -1  11  -1  696.83   31.80
   1 -11   1  697.23   31.30
   1 -11   1  657.53   30.80
   1 -11   1  669.13   31.10
   1 -11   1  621.54   32.20
   1 -11   1  674.83   32.00
   1 -11   1  659.33   31.90
   1 -11   1  607.34   30.60
   1 -11   1  686.73   34.60
  -2  12  -1    4.60    6.70
  -2  12  -1    4.90    2.80
  -2  12  -1    1.50    4.50
  -2  12  -1    9.30    4.40
  -2  12  -1    2.40    2.60
   2 -12   1    3.20    3.30
   2 -12   1    0.30    3.40
   2 -12   1    1.10    5.10
   2 -12   1   -3.30    2.40
   2 -12   1   -2.90    3.60
   2 -12   1    1.50    3.60
   2 -12   1   -1.30    3.00
   2 -12   1    2.60    2.10
   2 -12   1    4.10    2.60
   2 -12   1    1.90    3.20
  -3  13  -1 1085.19   51.59
  -3  13  -1 1099.99   53.29
  -3  13  -1 1066.39   51.29
  -3  13  -1 1155.58   53.69
  -3  13  -1 1144.99   51.09
  -3  13  -1 1046.30   52.19
  -3  13  -1 1118.79   51.39
   3 -13   1 1052.69   51.09
   3 -13   1 1024.50   53.19
   3 -13   1 1057.39   51.79
   3 -13   1 1114.29   52.19
   3 -13   1 1152.58   51.69
   3 -13   1 1121.59   51.49
   3 -13   1 1156.18   53.29
   3 -13   1 1166.28   52.39
   3 -13   1 1112.09   51.89
   3 -13   1 1154.88   51.99
  -4  14  -1  828.62   43.10
  -4  14  -1  925.41   42.50
  -4  14  -1  833.12   42.30
  -4  14  -1  937.11   42.50
  -4  14  -1  911.41   41.80
  -4  14  -1  824.52   42.40
  -4  14  -1  875.61   40.60
  -4  14  -1  935.81   45.50
   4 -14   1  943.01   44.60
   4 -14   1  852.71   42.60
   4 -14   1  919.71   42.60
   4 -14   1  941.51   43.60
   4 -14   1  887.01   43.60
   4 -14   1  875.21   43.00
   4 -14   1  911.51   43.00
   4 -14   1  884.81   42.30
   4 -14   1  931.41   42.90
   4 -14   1  836.42   43.10
  -5  15  -1  102.39    9.50
  -5  15  -1  107.09    8.70
  -5  15  -1   99.79    7.00
  -5  15  -1  105.29   12.40
  -5  15  -1   91.59   10.30
  -5  15  -1   84.19    9.40
  -5  15  -1   91.19    9.80
  -5  15  -1   90.79    8.90
  -5  15  -1  102.29   10.40
   5 -15   1  101.59    9.70
   5 -15   1   76.49    9.90
   5 -15   1   97.19   10.90
   5 -15   1  104.69   11.60
   5 -15   1   86.99    8.60
   5 -15   1  111.79   10.10
   5 -15   1   80.69    9.80
   5 -15   1   87.59    9.90
   5 -15   1  105.19   10.00
   5 -15   1  106.69   11.30
  -6  16  -1  144.79   10.50
  -6  16  -1  127.49   10.40
  -6  16  -1  127.79    8.70
  -6  16  -1  108.69   11.50
  -6  16  -1  126.19   14.40
  -6  16  -1  131.99   10.80
  -6  16  -1  126.09   12.30
  -6  16  -1  135.49   11.80
   6 -16   1  135.99   12.50
   6 -16   1  127.49   13.00
   6 -16   1  132.29   11.00
   6 -16   1  109.79   17.90
   6 -16   1  124.39   13.40
   6 -16   1  131.09   13.40
   6 -16   1  147.59   14.00
   6 -16   1  127.29   11.60
   6 -16   1  132.59   12.20
   6 -16   1  133.39   12.10
  -7  17  -1   37.70   10.40
  -7  17  -1   39.60    7.80
  -7  17  -1   37.50    6.90
  -7  17  -1   50.99    7.20
  -7  17  -1   44.90    5.60
  -7  17  -1   35.50    8.00
  -7  17  -1   46.40    6.70
   7 -17   1   29.40    7.70
   7 -17   1   40.50    9.00
   7 -17   1   31.80    6.70
   7 -17   1   39.00   10.30
   7 -17   1   28.40    7.10
   7 -17   1   41.30    9.50
   7 -17   1   53.59    9.00
   7 -17   1   47.00   10.90
  -8  18  -1  115.89   12.30
  -8  18  -1   82.69   13.70
  -8  18  -1   91.99   12.00
  -8  18  -1   90.69    9.80
  -8  18  -1   85.99   10.30
  -8  18  -1   97.89    9.30
  -8  18  -1  112.19   10.50
   8 -18   1   88.49   10.70
   8 -18   1   94.29   12.30
   8 -18   1  113.29   15.80
   8 -18   1   95.69   13.50
   8 -18   1  102.59   12.30
   8 -18   1  122.59   13.70
   8 -18   1   95.69   13.70
  -9  19  -1  176.38   14.00
  -9  19  -1  175.28   13.80
  -9  19  -1  199.98   17.20
  -9  19  -1  158.78   21.20
  -9  19  -1  183.48   14.20
  -9  19  -1  189.48   17.70
  -9  19  -1  192.88   19.00
   9 -19   1  156.58   17.80
   9 -19   1  198.08   18.70
   9 -19   1  180.38   19.80
   9 -19   1  176.88   17.60
   9 -19   1  194.68   16.50
   9 -19   1  160.18   17.00
  15  -7  -1  219.28   21.70
  15  -7  -1  227.38   19.50
  15  -7  -1  187.48   16.60
  15  -7  -1  200.28   21.30
 -15   7   1  191.68   20.20
 -15   7   1  196.68   13.00
 -15   7   1  226.88   19.50
 -15   7   1  183.98   20.20
 -15   7   1  187.88   18.50
 -15   7   1  182.88   18.60
 -15   7   1  213.88   22.10
 -15   7   1  215.98   23.50
  14  -6  -1   -3.30    7.40
  14  -6  -1   10.00    8.60
  14  -6  -1    5.60    4.40
  14  -6  -1    1.60    8.50
  14  -6  -1   -0.80    5.30
  14  -6  -1   -5.00   12.70
  14  -6  -1    4.60    8.20
 -14   6   1    4.50    6.90
 -14   6   1    3.20    8.00
 -14   6   1    6.20    7.60
 -14   6   1    2.90    4.30
 -14   6   1   19.00   12.70
 -14   6   1   -4.20    8.40
 -14   6   1   -8.50    6.70
 -14   6   1    2.40    7.90
  13  -5  -1  408.36   22.70
  13  -5  -1  365.36   27.50
  13  -5  -1  403.66   24.20
  13  -5  -1  335.07   23.80
  13  -5  -1  436.56   26.00
  13  -5  -1  382.66   25.30
  13  -5  -1  381.66   20.40
 -13   5   1  372.86   25.30
 -13   5   1  408.86   20.50
 -13   5   1  414.86   25.20
 -13   5   1  393.06   27.30
 -13   5   1  378.96   23.90
 -13   5   1  401.96   24.50
 -13   5   1  426.76   24.60
 -13   5   1  389.66   25.90
 -13   5   1  412.66   24.20
 -13   5   1  418.26   26.50
 -13   5   1  387.96   22.90
  12  -4  -1   45.40    7.80
  12  -4  -1   29.70    7.30
  12  -4  -1   31.10    4.50
  12  -4  -1   36.00    9.50
  12  -4  -1   25.50    5.70
  12  -4  -1   25.60    7.60
  12  -4  -1   31.70    8.30
 -12   4   1   36.20    5.40
 -12   4   1   43.50   12.20
 -12   4   1   27.00    7.60
 -12   4   1   42.40    9.00
 -12   4   1   22.70    6.70
 -12   4   1   40.80    9.00
 -12   4   1   42.30    7.60
 -12   4   1   19.70    6.70
 -12   4   1   34.00    6.90
 -12   4   1   24.10    7.20
 -12   4   1   39.00    9.10
  11  -3  -1   -1.50    2.60
  11  -3  -1    2.30    4.70
  11  -3  -1   -3.20    5.00
  11  -3  -1   -0.10    5.40
  11  -3  -1   -0.20    5.30
  11  -3  -1    1.00    3.70
  11  -3  -1    6.10    6.60
  11  -3  -1    1.60    5.10
  11  -3  -1   -0.70    4.40
 -11   3   1    3.10    3.60
 -11   3   1   -0.20    5.10
 -11   3   1   -4.50    4.30
 -11   3   1   -2.10    3.20
 -11   3   1    1.60    5.10
 -11   3   1   -0.50    3.40
 -11   3   1    4.40    5.80
 -11   3   1   -1.60    5.10
 -11   3   1    2.60    5.30
 -11   3   1   -1.70    5.40
 -11   3   1    2.70    5.20
 -11   3   1   -0.10    5.30
  10  -2  -1  711.33   35.70
  10  -2  -1  715.03   33.80
  10  -2  -1  766.92   36.50
  10  -2  -1  688.53   35.50
  10  -2  -1  704.93   36.60
  10  -2  -1  736.23   35.70
  10  -2  -1  744.43   35.10
  10  -2  -1  763.92   36.70
  10  -2  -1  703.63   35.40
 -10   2   1  703.93   37.50
 -10   2   1  722.13   33.70
 -10   2   1  683.83   34.40
 -10   2   1  734.13   35.90
 -10   2   1  656.03   36.00
 -10   2   1  723.73   36.30
 -10   2   1  739.13   36.30
 -10   2   1  709.33   34.40
 -10   2   1  704.43   36.60
 -10   2   1  705.03   35.80
 -10   2   1  738.53   35.90
 -10   2   1  738.13   36.60
 -10   2   1  715.23   35.70
   9  -1  -1  100.09    9.30
   9  -1  -1   94.79    8.70
   9  -1  -1   95.59    8.10
   9  -1  -1   98.69    9.80
   9  -1  -1  105.29    6.80
   9  -1  -1   97.49    8.60
   9  -1  -1  113.69    7.90
   9  -1  -1  104.19    8.80
  -9   1   1   92.59   10.30
  -9   1   1  133.49    9.80
  -9   1   1  122.09   10.00
  -9   1   1  112.99    9.40
  -9   1   1  112.29    6.90
  -9   1   1   99.09    7.70
  -9   1   1  109.49    7.50
  -9   1   1  113.19    9.90
  -9   1   1  121.79    9.40
  -9   1   1   93.99    9.00
  -9   1   1  103.49    7.60
  -9   1   1  102.89    7.70
  -9   1   1  103.49    8.70
  -9   1   1  109.39    9.30
   8   0  -1    0.40    1.80
   8   0  -1   -0.30    2.40
   8   0  -1   -3.60    3.50
   8   0  -1   -3.30    3.00
   8   0  -1   -3.40    2.70
   8   0  -1    1.60    3.30
   8   0  -1   -2.30    3.50
  -8   0   1   -1.00    2.20
  -8   0   1   -1.70    2.10
  -8   0   1   -0.90    3.80
  -8   0   1   -1.20    2.60
  -8   0   1    0.30    4.20
  -8   0   1    1.50    3.50
  -8   0   1    6.30    3.60
  -8   0   1    1.00    1.90
  -8   0   1   -1.60    2.80
  -8   0   1    2.70    3.70
  -8   0   1    1.60    3.70
  -8   0   1   -5.00    3.10
  -8   0   1   -4.90    3.00
   7   1  -1    7.10    3.30
   7   1  -1   14.00    4.00
   7   1  -1   26.50    4.90
   7   1  -1   14.10    3.50
   7   1  -1   14.40    3.80
   7   1  -1   10.80    3.40
   7   1  -1   13.10    2.30
   7   1  -1   12.30    2.70
   7   1  -1    8.20    2.70
   7   1  -1   11.90    3.70
  -7  -1   1    9.90    2.50
  -7  -1   1   12.50    3.20
  -7  -1   1   16.40    4.10
  -7  -1   1   14.40    4.30
  -7  -1   1   14.80    3.80
  -7  -1   1    9.50    4.50
  -7  -1   1   14.50    4.00
  -7  -1   1   11.20    3.60
  -7  -1   1    9.40    2.20
  -7  -1   1   10.10    3.40
  -7  -1   1   13.20    3.90
  -7  -1   1    5.20    4.40
  -7  -1   1   12.10    2.50
   6   2  -1 3722.93  164.18
   6   2  -1 3676.93  163.08
   6   2  -1 3710.43  162.68
   6   2  -1 3543.55  163.18
   6   2  -1 3725.03  163.28
   6   2  -1 3711.33  162.48
   6   2  -1 3581.14  162.88
   6   2  -1 3698.53  162.58
   6   2  -1 3664.23  163.38
  -6  -2   1 3595.94  163.28
  -6  -2   1 3447.46  163.48
  -6  -2   1 3605.74  163.38
  -6  -2   1 3695.63  164.38
  -6  -2   1 3586.14  162.58
  -6  -2   1 3515.55  163.48
  -6  -2   1 3686.13  163.08
  -6  -2   1 3521.35  163.88
  -6  -2   1 3833.82  163.28
  -6  -2   1 3643.64  163.58
  -6  -2   1 3686.33  163.38
  -6  -2   1 3781.12  162.48
   5   3  -1    2.00    1.80
   5   3  -1    1.80    2.10
   5   3  -1    0.40    2.20
   5   3  -1    2.20    1.90
   5   3  -1    2.70    3.10
   5   3  -1    1.70    1.60
   5   3  -1    0.90    1.40
   5   3  -1    3.20    2.20
   5   3  -1    0.50    1.70
  -5  -3   1    1.70    2.20
  -5  -3   1    0.70    2.10
  -5  -3   1    1.60    1.40
  -5  -3   1    4.70    2.20
  -5  -3   1    5.50    2.60
  -5  -3   1    3.10    2.40
  -5  -3   1   -0.40    2.50
  -5  -3   1    3.60    1.50
  -5  -3   1   -0.10    2.30
  -5  -3   1   -1.10    2.50
  -5  -3   1    1.40    2.30
  -5  -3   1    4.00    2.90
   4   4  -1 1520.85   71.59
   4   4  -1 1496.45   71.69
   4   4  -1 1631.24   73.39
   4   4  -1 1568.24   70.89
   4   4  -1 1647.44   71.19
   4   4  -1 1477.95   70.69
   4   4  -1 1554.24   71.69
   4   4  -1 1633.94   71.09
  -4  -4   1 1642.94   71.49
  -4  -4   1 1659.13   71.69
  -4  -4   1 1603.84   71.09
  -4  -4   1 1618.04   71.89
  -4  -4   1 1596.04   73.29
  -4  -4   1 1615.44   70.99
  -4  -4   1 1546.05   72.09
  -4  -4   1 1618.44   71.09
  -4  -4   1 1581.34   70.79
  -4  -4   1 1579.44   72.09
   3   5  -1  815.32   36.50
   3   5  -1  833.42   36.40
   3   5  -1  798.02   37.40
   3   5  -1  774.12   36.80
   3   5  -1  838.82   37.10
   3   5  -1  758.32   39.10
   3   5  -1  797.22   36.90
   3   5  -1  825.62   36.30
   3   5  -1  832.12   36.70
   3   5  -1  858.11   38.80
  -3  -5   1  801.72   36.60
  -3  -5   1  772.72   37.00
  -3  -5   1  753.52   36.60
  -3  -5   1  833.62   36.70
  -3  -5   1  828.12   37.20
  -3  -5   1  804.52   38.00
  -3  -5   1  785.22   37.00
  -3  -5   1  823.12   36.90
  -3  -5   1  819.22   36.50
  -3  -5   1  797.52   37.60
   2   6  -1  437.86   20.60
   2   6  -1  451.85   21.80
   2   6  -1  449.86   20.70
   2   6  -1  436.16   20.30
   2   6  -1  421.86   20.40
   2   6  -1  427.16   19.90
   2   6  -1  449.46   21.40
   2   6  -1  433.16   20.10
  -2  -6   1  426.86   20.40
  -2  -6   1  452.25   20.20
  -2  -6   1  411.86   21.00
  -2  -6   1  445.36   20.40
  -2  -6   1  393.06   20.70
  -2  -6   1  466.85   20.60
  -2  -6   1  451.35   20.50
  -2  -6   1  432.06   20.00
  -2  -6   1  434.66   20.70
  -2  -6   1  442.46   20.10
  -2  -6   1  429.76   20.50
  -2  -6   1  423.76   20.00
  -2  -6   1  437.56   20.30
   1   7  -1  181.98    9.20
   1   7  -1  145.99   11.60
   1   7  -1  186.88    9.20
   1   7  -1  175.28   10.00
   1   7  -1  177.98    9.50
   1   7  -1  182.48    9.10
   1   7  -1  174.28   10.10
  -1  -7   1  178.08    8.90
  -1  -7   1  210.98    9.70
  -1  -7   1  193.98    9.10
  -1  -7   1  178.38    9.00
  -1  -7   1  172.18   10.50
  -1  -7   1  174.08    9.40
  -1  -7   1  172.18    9.60
  -1  -7   1  165.78    9.80
  -1  -7   1  186.88    9.60
  -1  -7   1  195.98   10.20
  -1  -7   1  167.58    9.20
  -1  -7   1  192.68    9.00
   0   8  -1  225.38   12.60
   0   8  -1  218.78   12.60
   0   8  -1  266.87   13.50
   0   8  -1  253.17   13.70
   0   8  -1  244.88   11.80
   0   8  -1  255.77   12.30
   0   8  -1  236.68   12.60
   0  -8   1  265.77   14.10
   0  -8   1  252.97   12.30
   0  -8   1  258.37   12.10
   0  -8   1  262.37   12.70
   0  -8   1  236.88   11.80
   0  -8   1  232.18   12.90
   0  -8   1  237.48   12.70
   0  -8   1  237.68   12.70
  -1   9  -1  249.48   12.10
  -1   9  -1  236.08   13.90
  -1   9  -1  217.98   12.00
  -1   9  -1  218.18   13.60
  -1   9  -1  218.38   12.50
  -1   9  -1  229.08   12.40
   1  -9   1  217.38   12.40
   1  -9   1  226.38   14.80
   1  -9   1  231.78   11.50
   1  -9   1  234.88   12.50
   1  -9   1  230.28   12.90
   1  -9   1  247.68   11.50
   1  -9   1  232.78   12.10
   1  -9   1  243.88   12.00
   1  -9   1  242.68   11.40
   1  -9   1  237.08   12.20
  -2  10  -1   32.00    4.20
  -2  10  -1   36.50    4.10
  -2  10  -1   44.60    6.60
  -2  10  -1   39.20    4.40
  -2  10  -1   34.60    4.60
   2 -10   1   38.10    5.30
   2 -10   1   43.50    4.20
   2 -10   1   33.90    4.30
   2 -10   1   27.60    4.00
   2 -10   1   40.90    5.10
   2 -10   1   39.90    4.50
   2 -10   1   42.60    5.00
   2 -10   1   32.90    4.40
   2 -10   1   43.50    4.60
   2 -10   1   34.50    6.90
   2 -10   1   33.10    4.50
  -3  11  -1 1003.70   45.40
  -3  11  -1  958.50   45.70
  -3  11  -1  993.30   47.90
  -3  11  -1  931.61   46.40
  -3  11  -1 1059.99   45.90
  -3  11  -1  970.30   44.60
  -3  11  -1 1012.80   45.90
  -3  11  -1  940.71   45.10
   3 -11   1 1038.10   46.70
   3 -11   1  956.60   44.90
   3 -11   1  961.70   47.00
   3 -11   1  962.20   45.80
   3 -11   1 1048.10   47.20
   3 -11   1  935.41   46.20
   3 -11   1  992.20   45.60
   3 -11   1  971.90   46.50
   3 -11   1 1008.80   46.20
   3 -11   1  954.70   46.10
   3 -11   1  978.70   46.10
   3 -11   1 1007.10   46.90
  -4  12  -1   37.70    4.60
  -4  12  -1   37.00    4.90
  -4  12  -1   30.70    4.60
  -4  12  -1   24.40    4.60
  -4  12  -1   23.80    4.30
  -4  12  -1   26.90    5.20
  -4  12  -1   34.80    6.50
  -4  12  -1   24.30    4.60
  -4  12  -1   31.30    3.40
  -4  12  -1   28.70    4.60
   4 -12   1   24.40    4.60
   4 -12   1   37.50    5.80
   4 -12   1   24.20    5.10
   4 -12   1   29.60    5.20
   4 -12   1   27.80    5.00
   4 -12   1   29.30    5.20
   4 -12   1   29.20    5.80
   4 -12   1   30.10    7.10
   4 -12   1   25.00    4.30
   4 -12   1   20.40    5.20
   4 -12   1   31.60    5.60
  -5  13  -1   51.59    6.50
  -5  13  -1   43.50    6.40
  -5  13  -1   42.60    5.60
  -5  13  -1   33.60    5.70
  -5  13  -1   51.89    6.80
  -5  13  -1   38.60    7.70
  -5  13  -1   32.60    5.60
  -5  13  -1   51.59    5.70
  -5  13  -1   44.50    5.90
  -5  13  -1   43.10    4.70
   5 -13   1   57.59    7.20
   5 -13   1   42.70    7.10
   5 -13   1   45.00    7.40
   5 -13   1   43.80    6.40
   5 -13   1   45.50    7.00
   5 -13   1   41.10    5.60
   5 -13   1   33.00    6.70
   5 -13   1   49.40    6.80
   5 -13   1   46.50    6.20
   5 -13   1   42.30    6.60
  -6  14  -1    5.70    6.00
  -6  14  -1    4.80    4.70
  -6  14  -1    9.20    4.80
  -6  14  -1    7.20    5.00
  -6  14  -1    1.10    4.40
  -6  14  -1   15.50    5.80
  -6  14  -1   15.40    4.20
  -6  14  -1    6.60    5.30
  -6  14  -1    7.40    4.20
   6 -14   1    9.70    5.90
   6 -14   1    1.70    6.30
   6 -14   1    6.50    6.40
   6 -14   1    8.50    4.50
   6 -14   1   10.10    4.80
   6 -14   1    7.90    4.80
   6 -14   1    3.90    4.90
   6 -14   1    5.90    5.20
   6 -14   1    2.60    5.90
   6 -14   1   15.10    6.20
  -7  15  -1  389.96   20.70
  -7  15  -1  384.46   20.70
  -7  15  -1  384.26   21.50
  -7  15  -1  357.76   22.40
  -7  15  -1  394.96   19.70
  -7  15  -1  413.36   22.20
  -7  15  -1  382.66   26.00
   7 -15   1  385.26   22.80
   7 -15   1  364.16   21.60
   7 -15   1  339.37   21.40
   7 -15   1  406.16   23.40
   7 -15   1  398.36   23.70
   7 -15   1  372.56   24.20
   7 -15   1  385.46   22.30
   7 -15   1  397.26   24.10
   7 -15   1  376.96   24.00
  -8  16  -1   76.69    8.50
  -8  16  -1   75.59    9.90
  -8  16  -1   76.99    9.10
  -8  16  -1   94.39    8.60
  -8  16  -1   71.29   10.00
  -8  16  -1   94.89    9.20
  -8  16  -1   68.49   12.60
  -8  16  -1   79.89   11.00
  -8  16  -1   95.89   14.00
   8 -16   1   82.79   10.60
   8 -16   1   75.69   11.00
   8 -16   1   72.49    9.50
   8 -16   1   91.19   12.80
   8 -16   1   86.09   12.10
   8 -16   1   77.59   12.90
   8 -16   1   76.39   10.30
   8 -16   1   73.49   12.80
  -9  17  -1  150.48   15.80
  -9  17  -1  160.78   12.50
  -9  17  -1  162.88   16.40
  -9  17  -1  135.29   18.50
  -9  17  -1  169.88   15.10
  -9  17  -1  143.09   12.30
  -9  17  -1  135.79   12.50
   9 -17   1  135.69   14.50
   9 -17   1  135.59   14.10
   9 -17   1  159.48   17.00
   9 -17   1  131.29   15.00
   9 -17   1  143.99   15.80
   9 -17   1  165.58   15.80
   9 -17   1  161.78   19.10
 -10  18  -1   40.50   10.90
 -10  18  -1   57.99   13.70
 -10  18  -1   53.59   11.30
 -10  18  -1   62.09    8.80
 -10  18  -1   30.40    7.80
 -10  18  -1   50.59   10.50
  10 -18   1   47.40   12.50
  10 -18   1   34.40    9.80
  10 -18   1   50.19   11.30
  10 -18   1   73.79   14.80
  10 -18   1   66.69   12.80
  10 -18   1   44.80   12.60
  14  -8  -1   94.39   15.70
  14  -8  -1   58.19   12.80
  14  -8  -1   61.39    9.50
  14  -8  -1   63.99   12.30
  14  -8  -1   68.39   15.70
  14  -8  -1   66.29    7.60
 -14   8   1   59.69   10.90
 -14   8   1   78.09   15.80
 -14   8   1   82.99   13.60
 -14   8   1   81.59   12.10
 -14   8   1   58.09   10.60
 -14   8   1   67.69   12.50
 -14   8   1   60.99   11.50
  13  -7  -1   53.39   10.60
  13  -7  -1   59.49   13.20
  13  -7  -1   67.09   10.50
  13  -7  -1   49.00   10.70
  13  -7  -1   70.39    7.10
 -13   7   1   63.69   11.10
 -13   7   1   69.59   12.00
 -13   7   1   76.59   11.70
 -13   7   1   69.69   10.40
 -13   7   1   68.49    6.60
 -13   7   1   66.79   11.50
 -13   7   1   72.79   12.50
 -13   7   1   61.89    9.30
 -13   7   1   71.79   13.50
 -13   7   1   33.90   12.30
 -13   7   1   84.29   11.90
  12  -6  -1  371.56   21.60
  12  -6  -1  439.96   23.40
  12  -6  -1  361.86   25.20
  12  -6  -1  419.46   19.70
  12  -6  -1  375.46   25.30
  12  -6  -1  361.96   24.10
  12  -6  -1  353.86   23.70
 -12   6   1  336.87   23.50
 -12   6   1  390.36   23.10
 -12   6   1  419.96   25.40
 -12   6   1  398.96   23.00
 -12   6   1  408.06   23.00
 -12   6   1  364.36   19.30
 -12   6   1  355.86   21.80
 -12   6   1  400.76   25.20
 -12   6   1  360.16   21.60
 -12   6   1  350.66   23.20
  11  -5  -1  282.77   17.10
  11  -5  -1  316.47   15.60
  11  -5  -1  300.47   19.60
  11  -5  -1  332.87   18.70
  11  -5  -1  293.07   19.60
  11  -5  -1  259.77   18.20
  11  -5  -1  297.37   23.50
  11  -5  -1  270.47   19.50
 -11   5   1  285.57   18.70
 -11   5   1  307.47   19.10
 -11   5   1  335.97   20.90
 -11   5   1  286.37   17.10
 -11   5   1  275.77   15.70
 -11   5   1  282.87   16.50
 -11   5   1  294.47   18.50
 -11   5   1  294.77   19.60
 -11   5   1  319.47   18.80
 -11   5   1  298.57   18.20
 -11   5   1  312.77   19.60
 -11   5   1  273.57   18.80
  10  -4  -1   14.90    5.90
  10  -4  -1   12.30    3.90
  10  -4  -1   18.40    5.10
  10  -4  -1   27.40    3.80
  10  -4  -1   16.60    5.30
  10  -4  -1   18.20    6.40
  10  -4  -1   20.50    5.50
  10  -4  -1   26.30    6.50
 -10   4   1   12.60    4.90
 -10   4   1   13.30    6.00
 -10   4   1   18.70    5.60
 -10   4   1   20.00    5.70
 -10   4   1   34.10    6.00
 -10   4   1   12.30    5.60
 -10   4   1   16.80    3.90
 -10   4   1   15.50    5.60
 -10   4   1   21.70    4.50
 -10   4   1   15.60    5.20
 -10   4   1   18.70    5.90
 -10   4   1   19.20    4.30
   9  -3  -1  262.17   15.30
   9  -3  -1  254.47   14.30
   9  -3  -1  272.87   13.20
   9  -3  -1  232.08   15.10
   9  -3  -1  254.07   15.10
   9  -3  -1  273.57   16.20
   9  -3  -1  261.97   15.90
  -9   3   1  247.48   13.60
  -9   3   1  259.57   15.80
  -9   3   1  243.78   14.10
  -9   3   1  265.17   15.80
  -9   3   1  258.27   15.70
  -9   3   1  245.28   15.00
  -9   3   1  258.47   15.60
  -9   3   1  231.38   16.70
  -9   3   1  240.68   13.70
  -9   3   1  253.57   15.80
  -9   3   1  243.58   15.30
   8  -2  -1  106.89    9.50
   8  -2  -1  111.69    7.30
   8  -2  -1  113.29    9.00
   8  -2  -1   97.99    7.40
   8  -2  -1  114.99    9.10
   8  -2  -1  105.69    8.20
   8  -2  -1  113.99    9.30
   8  -2  -1  108.89    8.70
  -8   2   1  106.69    8.90
  -8   2   1  105.69   10.40
  -8   2   1  101.89    7.50
  -8   2   1  105.69    6.60
  -8   2   1  106.89    8.90
  -8   2   1  121.59    9.40
  -8   2   1  107.39    9.20
  -8   2   1   99.69    8.70
  -8   2   1  109.29    7.20
  -8   2   1   86.59    8.30
  -8   2   1  125.39    9.10
  -8   2   1  106.19    7.20
   7  -1  -1   15.90    3.80
   7  -1  -1   10.70    3.30
   7  -1  -1   13.50    2.40
   7  -1  -1    7.50    3.40
   7  -1  -1   12.30    3.90
   7  -1  -1    9.80    3.40
   7  -1  -1   12.90    4.10
   7  -1  -1   19.00    3.30
  -7   1   1    9.40    2.70
  -7   1   1   10.80    3.60
  -7   1   1   12.10    2.20
  -7   1   1   15.20    2.60
  -7   1   1   10.30    3.80
  -7   1   1   12.30    3.30
  -7   1   1   10.40    2.90
  -7   1   1   24.10    4.80
  -7   1   1   13.70    4.00
  -7   1   1   11.70    4.10
  -7   1   1   13.20    3.50
  -7   1   1    9.50    4.60
  -7   1   1   17.00    4.20
   6   0  -1    5.80    3.00
   6   0  -1   -1.50    1.90
   6   0  -1   -1.00    2.60
   6   0  -1    2.60    1.60
   6   0  -1    4.10    2.80
   6   0  -1   -0.30    2.00
   6   0  -1    2.40    2.70
   6   0  -1    1.10    3.10
   6   0  -1    1.40    3.00
   6   0  -1    0.70    2.70
  -6   0   1   11.80    3.60
  -6   0   1    5.70    3.30
  -6   0   1   -1.20    1.80
  -6   0   1    0.90    1.70
  -6   0   1    8.90    3.10
  -6   0   1    1.10    1.50
  -6   0   1    1.20    2.50
  -6   0   1    3.50    3.90
  -6   0   1   11.10    3.70
  -6   0   1    1.50    3.10
  -6   0   1    7.60    3.20
  -6   0   1    4.20    3.60
   5   1  -1 1168.68   51.39
   5   1  -1 1154.88   52.29
   5   1  -1 1168.18   51.19
   5   1  -1 1141.59   51.39
   5   1  -1 1166.38   51.89
   5   1  -1 1156.78   51.69
   5   1  -1 1054.79   51.29
   5   1  -1 1157.28   51.99
   5   1  -1 1144.79   51.99
   5   1  -1 1184.08   51.79
  -5  -1   1 1068.49   51.89
  -5  -1   1 1107.69   51.29
  -5  -1   1 1115.89   52.39
  -5  -1   1 1092.59   51.89
  -5  -1   1 1143.89   51.79
  -5  -1   1 1139.99   51.09
  -5  -1   1 1058.59   51.79
  -5  -1   1 1162.48   52.59
  -5  -1   1 1149.69   51.59
  -5  -1   1 1131.69   51.29
  -5  -1   1 1139.59   51.99
  -5  -1   1 1132.29   52.09
  -5  -1   1 1159.88   51.99
   4   2  -1   61.99    4.40
   4   2  -1   60.69    4.10
   4   2  -1   62.69    4.50
   4   2  -1   58.69    5.00
   4   2  -1   64.39    3.80
   4   2  -1   59.29    4.50
   4   2  -1   63.59    3.90
   4   2  -1   51.19    4.50
   4   2  -1   66.79    4.20
   4   2  -1   61.59    4.50
   4   2  -1   62.19    4.90
  -4  -2   1   65.49    4.80
  -4  -2   1   68.29    4.80
  -4  -2   1   63.19    4.70
  -4  -2   1   58.29    4.70
  -4  -2   1   69.79    4.60
  -4  -2   1   60.39    3.70
  -4  -2   1   57.39    5.00
  -4  -2   1   61.79    4.60
  -4  -2   1   62.49    3.80
  -4  -2   1   57.89    4.30
   3   3  -1  623.84   29.20
   3   3  -1  613.64   28.60
   3   3  -1  647.24   29.90
   3   3  -1  627.84   29.20
   3   3  -1  641.74   28.80
   3   3  -1  624.64   29.60
   3   3  -1  672.43   28.90
  -3  -3   1  646.34   28.80
  -3  -3   1  634.44   29.40
  -3  -3   1  569.84   29.40
  -3  -3   1  658.73   30.70
  -3  -3   1  640.74   29.40
  -3  -3   1  653.13   29.10
  -3  -3   1  634.64   28.70
  -3  -3   1  648.04   29.20
   2   4  -1  222.08   10.10
   2   4  -1  199.48   10.30
   2   4  -1  207.98   10.40
   2   4  -1  213.98   10.00
   2   4  -1  224.48   11.20
   2   4  -1  213.58    9.90
   2   4  -1  217.28   10.50
   2   4  -1  210.38   10.00
   2   4  -1  214.78   10.70
   2   4  -1  203.28   11.80
  -2  -4   1  210.98   10.30
  -2  -4   1  224.68   10.80
  -2  -4   1  212.48   10.00
  -2  -4   1  206.28   10.40
  -2  -4   1  218.18   11.00
  -2  -4   1  205.08   10.30
  -2  -4   1  201.58   11.10
  -2  -4   1  212.98   10.00
  -2  -4   1  204.98   10.30
  -2  -4   1  217.88   10.10
  -2  -4   1  227.18   10.30
  -2  -4   1  200.88   10.80
   1   5  -1 1039.10   51.79
   1   5  -1 1235.58   52.59
   1   5  -1 1191.98   52.29
   1   5  -1 1177.78   51.89
   1   5  -1 1157.98   52.19
   1   5  -1 1165.58   52.69
   1   5  -1 1111.99   51.59
   1   5  -1 1141.09   52.49
   1   5  -1 1156.68   51.89
   1   5  -1 1185.28   52.09
  -1  -5   1 1140.59   51.59
  -1  -5   1 1149.78   51.89
  -1  -5   1 1216.78   52.19
  -1  -5   1 1247.68   51.99
  -1  -5   1 1145.79   51.79
  -1  -5   1 1214.68   52.49
  -1  -5   1 1122.99   52.39
  -1  -5   1 1168.08   52.49
  -1  -5   1 1137.79   52.09
  -1  -5   1 1085.59   51.89
  -1  -5   1 1191.78   52.09
  -1  -5   1 1126.79   52.19
   0   6  -1   41.60    2.80
   0   6  -1   40.80    5.30
   0   6  -1   46.70    3.60
   0   6  -1   50.99    3.70
   0   6  -1   50.29    4.80
   0   6  -1   48.60    3.10
   0   6  -1   48.40    3.60
   0   6  -1   48.80    3.80
   0  -6   1   47.30    3.70
   0  -6   1   45.30    3.20
   0  -6   1   48.00    3.00
   0  -6   1   44.10    3.80
   0  -6   1   47.10    3.80
   0  -6   1   50.09    3.20
   0  -6   1   48.00    3.70
   0  -6   1   46.70    5.10
   0  -6   1   44.40    3.60
  -1   7  -1 1815.32   82.89
  -1   7  -1 1779.82   83.39
  -1   7  -1 1758.92   82.89
  -1   7  -1 1922.21   84.29
  -1   7  -1 1903.81   82.89
  -1   7  -1 1782.22   83.29
   1  -7   1 1881.31   83.29
   1  -7   1 1789.72   83.39
   1  -7   1 1817.22   82.99
   1  -7   1 1861.61   85.19
   1  -7   1 1950.20   82.79
   1  -7   1 1921.31   83.09
   1  -7   1 1902.71   83.79
   1  -7   1 1873.61   83.39
   1  -7   1 1836.32   82.69
  -2   8  -1  154.18    7.80
  -2   8  -1  165.78    8.90
  -2   8  -1  147.79    8.70
  -2   8  -1  158.68    9.00
  -2   8  -1  143.89    9.00
  -2   8  -1  158.38   10.60
  -2   8  -1  152.78    8.70
  -2   8  -1  149.69    8.70
   2  -8   1  156.08    8.90
   2  -8   1  159.68    9.60
   2  -8   1  153.68    9.20
   2  -8   1  167.88    8.50
   2  -8   1  165.98    9.20
   2  -8   1  141.89    9.60
   2  -8   1  169.28   12.10
   2  -8   1  145.59    8.20
   2  -8   1  126.39    9.00
   2  -8   1  145.39    8.80
   2  -8   1  166.38    9.30
   2  -8   1  131.89    8.90
  -3   9  -1   40.10    4.80
  -3   9  -1   32.70    4.60
  -3   9  -1   37.40    4.60
  -3   9  -1   33.00    3.40
  -3   9  -1   32.50    4.00
  -3   9  -1   29.90    4.10
  -3   9  -1   45.20    5.30
  -3   9  -1   43.90    4.70
  -3   9  -1   33.40    4.10
  -3   9  -1   33.20    5.80
   3  -9   1   43.10    4.80
   3  -9   1   27.40    4.50
   3  -9   1   36.50    5.30
   3  -9   1   40.50    4.60
   3  -9   1   43.00    5.00
   3  -9   1   43.80    5.20
   3  -9   1   34.60    4.10
   3  -9   1   30.60    4.40
   3  -9   1   41.10    4.30
   3  -9   1   47.80    5.50
  -4  10  -1 1962.90   87.69
  -4  10  -1 1923.91   88.29
  -4  10  -1 2083.59   91.69
  -4  10  -1 1880.01   89.29
  -4  10  -1 1996.00   88.39
  -4  10  -1 1955.00   88.09
  -4  10  -1 1874.21   90.59
  -4  10  -1 2038.90   88.89
  -4  10  -1 2001.00   89.69
   4 -10   1 1927.81   88.49
   4 -10   1 1978.20   89.79
   4 -10   1 1934.11   89.59
   4 -10   1 1975.00   89.29
   4 -10   1 1777.12   88.49
   4 -10   1 1951.90   89.59
   4 -10   1 1962.00   88.89
   4 -10   1 1936.21   89.09
   4 -10   1 1954.10   89.19
   4 -10   1 1985.30   88.59
  -5  11  -1  223.38   13.80
  -5  11  -1  240.18   14.10
  -5  11  -1  230.48   13.80
  -5  11  -1  210.88   13.20
  -5  11  -1  213.08   13.90
  -5  11  -1  249.68   14.60
  -5  11  -1  240.18   12.40
  -5  11  -1  222.98   13.90
  -5  11  -1  219.78   16.80
  -5  11  -1  222.68   12.90
   5 -11   1  222.58   13.10
   5 -11   1  222.58   14.00
   5 -11   1  249.28   14.50
   5 -11   1  245.08   14.70
   5 -11   1  238.48   13.50
   5 -11   1  251.17   15.00
   5 -11   1  240.58   14.10
   5 -11   1  242.48   15.10
   5 -11   1  239.88   14.90
   5 -11   1  246.58   14.80
  -6  12  -1    8.20    4.50
  -6  12  -1    7.70    3.40
  -6  12  -1   -0.80    4.30
  -6  12  -1    7.30    4.40
  -6  12  -1    5.40    4.20
  -6  12  -1   10.20    4.50
  -6  12  -1    3.90    3.70
  -6  12  -1    4.90    5.40
  -6  12  -1    8.10    4.30
   6 -12   1    5.20    4.80
   6 -12   1   11.30    5.10
   6 -12   1    3.70    5.60
   6 -12   1    2.30    5.40
   6 -12   1    4.30    4.60
   6 -12   1    3.50    5.20
   6 -12   1    2.40    4.00
   6 -12   1    9.00    4.20
   6 -12   1    7.10    4.80
  -7  13  -1   13.20    3.60
  -7  13  -1    8.20    6.00
  -7  13  -1    8.50    4.30
  -7  13  -1    5.80    5.10
  -7  13  -1    4.20    3.90
  -7  13  -1    9.80    4.90
  -7  13  -1    9.60    5.50
  -7  13  -1    5.80    5.30
  -7  13  -1    2.70    6.20
  -7  13  -1    6.40    5.00
   7 -13   1    5.40    5.90
   7 -13   1    1.20    6.30
   7 -13   1    7.10    6.90
   7 -13   1    5.10    5.00
   7 -13   1    3.20    6.50
   7 -13   1    6.70    4.80
   7 -13   1   11.10    6.00
   7 -13   1    7.00    5.20
   7 -13   1    9.70    4.60
  -8  14  -1 1096.69   55.69
  -8  14  -1 1011.90   51.69
  -8  14  -1 1037.50   49.20
  -8  14  -1 1018.20   48.70
  -8  14  -1  915.31   54.79
  -8  14  -1 1081.39   50.39
  -8  14  -1 1132.49   51.29
  -8  14  -1 1023.60   49.20
   8 -14   1 1062.79   52.29
   8 -14   1 1037.60   51.89
   8 -14   1  974.40   49.80
   8 -14   1 1045.20   50.99
   8 -14   1  998.10   53.99
   8 -14   1 1070.09   52.49
   8 -14   1 1153.08   53.29
   8 -14   1  994.20   50.69
  -9  15  -1   37.20    7.90
  -9  15  -1   33.00    8.30
  -9  15  -1   31.30   10.30
  -9  15  -1   46.90    6.50
  -9  15  -1   44.50    8.90
  -9  15  -1   32.60    6.20
  -9  15  -1   65.29   18.50
  -9  15  -1   32.70    6.60
   9 -15   1   46.10    9.80
   9 -15   1   15.00   12.70
   9 -15   1   31.80   10.30
   9 -15   1   31.80    7.50
   9 -15   1   42.80   12.30
   9 -15   1   44.70    9.90
   9 -15   1   34.50    7.40
 -10  16  -1  108.29   12.80
 -10  16  -1  124.39   15.50
 -10  16  -1  102.19   15.80
 -10  16  -1  133.39   11.60
 -10  16  -1  137.09   12.60
 -10  16  -1   96.09   13.30
  10 -16   1   96.79   13.30
  10 -16   1  128.89   27.00
  10 -16   1  143.89   16.30
  10 -16   1  124.19   13.70
  10 -16   1  112.39   13.50
 -11  17  -1  210.78   19.50
 -11  17  -1  175.98   13.90
 -11  17  -1  157.48   15.10
 -11  17  -1  175.08   21.20
 -11  17  -1  195.78   18.70
 -11  17  -1  152.18   22.70
  11 -17   1  184.18   17.50
  11 -17   1  151.08   20.00
  11 -17   1  190.58   20.80
  11 -17   1  161.58   20.30
  11 -17   1  179.78   19.70
  14 -10  -1    5.90    5.00
  14 -10  -1    8.80    6.80
  14 -10  -1    2.40    9.40
  14 -10  -1   10.60    8.60
  14 -10  -1   20.70   14.90
  14 -10  -1   14.80    9.80
 -14  10   1   11.40    9.80
 -14  10   1   12.30    9.60
 -14  10   1    2.70    7.90
 -14  10   1   15.60    9.20
 -14  10   1    3.70    8.70
  13  -9  -1   23.40    7.00
  13  -9  -1   45.30    6.10
  13  -9  -1   42.60   13.10
  13  -9  -1   42.90    9.60
  13  -9  -1   38.90    7.90
  13  -9  -1   31.90   10.00
 -13   9   1   53.29   10.70
 -13   9   1   44.20    8.70
 -13   9   1   27.70    7.80
 -13   9   1   56.79    9.40
 -13   9   1   39.70    8.60
 -13   9   1   33.70    9.20
 -13   9   1   40.80   10.70
  12  -8  -1  259.67   20.90
  12  -8  -1  281.17   20.20
  12  -8  -1  289.57   18.40
  12  -8  -1  267.27   19.70
  12  -8  -1  281.17   20.90
  12  -8  -1  301.37   22.90
  12  -8  -1  316.67   19.70
  12  -8  -1  306.97   15.90
 -12   8   1  326.17   21.70
 -12   8   1  277.27   20.60
 -12   8   1  296.97   18.90
 -12   8   1  304.87   20.30
 -12   8   1  351.16   20.00
 -12   8   1  297.37   18.70
 -12   8   1  286.87   17.10
 -12   8   1  266.57   19.40
 -12   8   1  275.57   18.30
 -12   8   1  294.97   22.30
  11  -7  -1   64.79    9.50
  11  -7  -1   74.79    6.30
  11  -7  -1   66.99   10.40
  11  -7  -1   69.59    7.10
  11  -7  -1   75.09   11.30
  11  -7  -1   65.59    9.10
  11  -7  -1   46.20    8.90
  11  -7  -1   62.99    7.90
  11  -7  -1   63.99    9.10
 -11   7   1   62.39    6.70
 -11   7   1   76.29   10.20
 -11   7   1   61.99    8.50
 -11   7   1   77.99    8.90
 -11   7   1   62.39    8.60
 -11   7   1   49.80    6.90
 -11   7   1   71.59    8.40
 -11   7   1   63.09    9.40
 -11   7   1   67.49   10.50
 -11   7   1   69.89    9.90
 -11   7   1   71.79   10.30
 -11   7   1   72.99    9.30
  10  -6  -1  376.16   18.10
  10  -6  -1  378.26   19.90
  10  -6  -1  354.56   21.00
  10  -6  -1  369.06   22.20
  10  -6  -1  360.96   18.20
  10  -6  -1  326.97   21.40
  10  -6  -1  343.47   20.70
  10  -6  -1  348.27   22.20
  10  -6  -1  369.46   20.80
 -10   6   1  371.16   20.50
 -10   6   1  349.96   20.70
 -10   6   1  354.66   19.00
 -10   6   1  346.17   17.90
 -10   6   1  390.96   21.90
 -10   6   1  365.56   20.70
 -10   6   1  374.86   21.50
 -10   6   1  367.86   19.90
 -10   6   1  378.06   22.80
 -10   6   1  345.47   19.90
 -10   6   1  344.67   18.90
 -10   6   1  377.66   21.00
 -10   6   1  365.16   21.30
   9  -5  -1  323.57   18.80
   9  -5  -1  336.87   20.10
   9  -5  -1  345.17   18.20
   9  -5  -1  307.27   19.50
   9  -5  -1  327.17   16.60
   9  -5  -1  355.96   19.40
   9  -5  -1  332.97   19.10
   9  -5  -1  306.27   18.80
   9  -5  -1  316.17   20.00
   9  -5  -1  362.16   16.70
  -9   5   1  334.97   17.50
  -9   5   1  353.56   19.70
  -9   5   1  323.87   18.60
  -9   5   1  321.87   20.20
  -9   5   1  345.47   19.10
  -9   5   1  342.67   19.20
  -9   5   1  321.87   18.00
  -9   5   1  342.97   16.90
  -9   5   1  364.86   27.00
  -9   5   1  336.27   17.50
  -9   5   1  333.17   19.30
  -9   5   1  357.76   19.70
   8  -4  -1    5.90    4.10
   8  -4  -1   12.20    4.10
   8  -4  -1   11.10    3.10
   8  -4  -1    6.70    3.90
   8  -4  -1    9.60    2.60
   8  -4  -1    0.80    4.10
   8  -4  -1    8.30    4.10
   8  -4  -1    5.90    3.80
   8  -4  -1   10.40    2.40
  -8   4   1    4.50    4.20
  -8   4   1    6.90    3.70
  -8   4   1    5.40    3.20
  -8   4   1    6.40    3.60
  -8   4   1    8.80    4.00
  -8   4   1    9.70    2.90
  -8   4   1   10.20    4.10
  -8   4   1    7.90    3.00
  -8   4   1    4.30    4.40
  -8   4   1   10.30    4.00
  -8   4   1    8.00    2.60
  -8   4   1    7.30    4.30
   7  -3  -1  392.46   20.10
   7  -3  -1  392.06   18.60
   7  -3  -1  412.36   20.70
   7  -3  -1  377.86   20.90
   7  -3  -1  393.76   20.30
   7  -3  -1  360.36   20.00
   7  -3  -1  415.46   20.90
   7  -3  -1  379.46   20.00
  -7   3   1  383.96   18.80
  -7   3   1  379.56   19.10
  -7   3   1  397.36   21.60
  -7   3   1  391.26   20.60
  -7   3   1  403.66   20.40
  -7   3   1  383.26   20.60
  -7   3   1  370.46   19.90
  -7   3   1  379.26   19.40
  -7   3   1  409.46   20.50
   6  -2  -1 3679.93  164.48
   6  -2  -1 3689.53  163.98
   6  -2  -1 3601.44  164.98
   6  -2  -1 3737.53  164.88
   6  -2  -1 3766.02  165.08
   6  -2  -1 3753.32  163.38
   6  -2  -1 3663.43  164.48
   6  -2  -1 3734.53  164.38
   6  -2  -1 3584.14  164.28
  -6   2   1 3561.64  163.78
  -6   2   1 3637.44  165.38
  -6   2   1 3623.14  164.48
  -6   2   1 3621.04  164.78
  -6   2   1 3747.53  164.58
  -6   2   1 3695.73  164.68
  -6   2   1 3686.53  164.78
  -6   2   1 3727.53  163.28
  -6   2   1 3718.53  164.88
  -6   2   1 3707.23  164.58
  -6   2   1 3573.54  163.58
  -6   2   1 3617.34  163.98
   5  -1  -1 1200.58   53.09
   5  -1  -1 1175.98   52.79
   5  -1  -1 1155.28   53.19
   5  -1  -1 1118.49   52.49
   5  -1  -1 1189.08   53.19
   5  -1  -1 1178.18   52.79
   5  -1  -1 1194.18   51.89
   5  -1  -1 1164.48   52.29
   5  -1  -1 1128.39   52.49
  -5   1   1 1122.69   52.29
  -5   1   1 1159.88   52.89
  -5   1   1 1134.39   52.19
  -5   1   1 1155.48   52.79
  -5   1   1 1132.69   53.39
  -5   1   1 1173.98   53.19
  -5   1   1 1099.19   52.09
  -5   1   1 1128.29   51.79
  -5   1   1 1145.19   52.99
  -5   1   1 1167.78   53.09
  -5   1   1 1168.08   52.89
  -5   1   1 1137.39   52.79
   4   0  -1    2.40    1.30
   4   0  -1    1.40    1.80
   4   0  -1    1.20    1.70
   4   0  -1   -0.90    1.40
   4   0  -1    0.90    1.70
   4   0  -1   -0.70    1.70
   4   0  -1   -1.60    1.80
   4   0  -1   -1.50    0.90
   4   0  -1    0.00    1.90
   4   0  -1    1.60    1.80
  -4   0   1   -0.80    1.10
  -4   0   1    0.20    1.40
  -4   0   1    3.10    2.00
  -4   0   1    3.10    2.10
  -4   0   1    2.60    1.90
  -4   0   1    2.30    1.90
  -4   0   1    0.00    1.90
  -4   0   1    0.10    1.70
  -4   0   1    1.70    1.10
  -4   0   1   -2.50    2.10
  -4   0   1   -0.10    1.00
  -4   0   1    0.20    2.00
   3   1  -1 2533.35  109.79
   3   1  -1 2502.25  109.89
   3   1  -1 2468.45  109.79
   3   1  -1 2480.75  109.59
   3   1  -1 2399.76  109.49
   3   1  -1 2472.35  109.49
   3   1  -1 2532.25  109.79
   3   1  -1 2534.05  109.49
   3   1  -1 2250.67  109.99
   3   1  -1 2406.36  109.69
  -3  -1   1 2446.06  109.79
  -3  -1   1 2364.36  109.79
  -3  -1   1 2509.25  109.89
  -3  -1   1 2488.95  110.29
  -3  -1   1 2319.87  109.89
  -3  -1   1 2462.25  109.49
  -3  -1   1 2527.15  109.59
  -3  -1   1 2386.96  109.69
  -3  -1   1 2476.85  109.39
  -3  -1   1 2511.85  109.99
  -3  -1   1 2653.63  109.89
   2   2  -1  701.23   31.10
   2   2  -1  725.73   31.40
   2   2  -1  704.53   31.60
   2   2  -1  608.84   31.40
   2   2  -1  732.73   31.20
  -2  -2   1  671.13   30.90
  -2  -2   1  679.93   31.50
  -2  -2   1  709.73   32.30
  -2  -2   1  678.33   31.20
  -2  -2   1  712.83   31.60
  -2  -2   1  704.93   31.10
  -2  -2   1  707.53   31.20
  -2  -2   1  670.93   30.90
   1   3  -1  859.11   40.30
   1   3  -1  923.61   40.60
   1   3  -1  900.61   40.10
   1   3  -1  889.71   40.40
   1   3  -1  913.61   40.10
   1   3  -1  927.11   40.20
   1   3  -1  903.11   40.00
   1   3  -1  949.80   40.60
   1   3  -1  880.01   39.90
  -1  -3   1  879.51   40.10
  -1  -3   1  902.21   40.40
  -1  -3   1  908.21   40.00
  -1  -3   1  890.81   39.90
  -1  -3   1  829.12   40.40
  -1  -3   1  894.61   40.50
  -1  -3   1  943.81   40.10
  -1  -3   1  895.51   40.30
  -1  -3   1  953.50   40.10
  -1  -3   1  801.12   40.10
   0   4  -1 2098.79   94.89
   0   4  -1 2278.87   95.99
   0   4  -1 2125.39   94.99
   0   4  -1 2146.79   95.79
   0   4  -1 2088.99   95.29
   0   4  -1 2097.19   95.29
   0   4  -1 2011.10   95.29
   0   4  -1 2154.78   95.09
   0  -4   1 2254.77   95.19
   0  -4   1 2083.49   95.29
   0  -4   1 2161.38   94.99
   0  -4   1 2251.37   94.99
   0  -4   1 2082.19   95.39
   0  -4   1 2120.89   96.09
   0  -4   1 2141.39   95.09
  -1   5  -1  465.35   22.70
  -1   5  -1  519.75   23.90
  -1   5  -1  478.95   22.70
  -1   5  -1  482.85   22.90
  -1   5  -1  463.45   22.70
  -1   5  -1  492.75   22.70
  -1   5  -1  499.45   22.10
  -1   5  -1  499.95   22.60
  -1   5  -1  487.95   22.20
   1  -5   1  474.85   22.70
   1  -5   1  484.85   22.70
   1  -5   1  491.05   22.90
   1  -5   1  518.75   22.50
   1  -5   1  464.05   22.90
   1  -5   1  514.85   24.40
   1  -5   1  478.85   23.00
   1  -5   1  496.85   22.80
   1  -5   1  498.75   22.80
   1  -5   1  484.25   22.50
  -2   6  -1 1256.07   56.89
  -2   6  -1 1223.78   57.49
  -2   6  -1 1269.07   58.99
  -2   6  -1 1280.07   57.19
  -2   6  -1 1249.18   57.29
  -2   6  -1 1256.37   57.69
  -2   6  -1 1286.67   57.59
  -2   6  -1 1233.08   57.49
  -2   6  -1 1267.57   57.89
   2  -6   1 1294.67   57.89
   2  -6   1 1257.07   57.89
   2  -6   1 1307.67   57.19
   2  -6   1 1308.27   57.69
   2  -6   1 1246.18   57.29
   2  -6   1 1266.37   57.59
   2  -6   1 1279.57   57.79
   2  -6   1 1278.57   57.29
   2  -6   1 1280.27   58.19
  -3   7  -1  567.44   27.20
  -3   7  -1  582.64   26.70
  -3   7  -1  571.34   25.80
  -3   7  -1  540.05   26.60
  -3   7  -1  560.34   28.70
  -3   7  -1  570.64   26.10
  -3   7  -1  536.15   26.30
  -3   7  -1  514.05   26.50
  -3   7  -1  555.04   26.00
  -3   7  -1  559.74   26.50
   3  -7   1  553.34   27.10
   3  -7   1  534.75   26.70
   3  -7   1  537.95   26.80
   3  -7   1  555.44   26.70
   3  -7   1  569.44   27.10
   3  -7   1  550.14   27.30
   3  -7   1  572.94   26.30
   3  -7   1  530.65   26.20
   3  -7   1  560.44   26.70
   3  -7   1  575.74   26.30
  -4   8  -1   84.59    6.40
  -4   8  -1   83.79    6.80
  -4   8  -1   76.39    7.30
  -4   8  -1   83.09    6.90
  -4   8  -1   92.79    9.70
  -4   8  -1   92.09    6.10
  -4   8  -1   86.19    7.40
  -4   8  -1   84.39    5.70
  -4   8  -1   80.39    6.80
  -4   8  -1   73.99    6.60
   4  -8   1  102.29    7.40
   4  -8   1   84.79    7.00
   4  -8   1   86.09    6.50
   4  -8   1   81.59    6.80
   4  -8   1   82.49    8.10
   4  -8   1   93.69    7.90
   4  -8   1   81.79    7.80
   4  -8   1   91.09    7.60
   4  -8   1   99.59    7.80
   4  -8   1   78.29    7.30
  -5   9  -1  150.48    8.90
  -5   9  -1  151.98   10.00
  -5   9  -1  156.48   13.20
  -5   9  -1  169.18   10.70
  -5   9  -1  153.68    9.20
  -5   9  -1  156.58   11.00
  -5   9  -1  151.88    9.40
  -5   9  -1  139.59    9.90
   5  -9   1  137.29   11.10
   5  -9   1  157.98   10.70
   5  -9   1  155.28    9.30
   5  -9   1  164.38    9.80
   5  -9   1  159.58   11.00
   5  -9   1  159.48   10.60
   5  -9   1  155.38   12.50
   5  -9   1  145.59   10.60
   5  -9   1  166.48   10.30
  -6  10  -1   10.70    4.20
  -6  10  -1    7.50    4.00
  -6  10  -1    8.00    5.10
  -6  10  -1   20.30    3.60
  -6  10  -1   10.40    4.10
  -6  10  -1   10.40    3.60
  -6  10  -1    9.40    4.20
  -6  10  -1   15.10    5.40
  -6  10  -1    9.70    4.40
   6 -10   1    9.00    4.50
   6 -10   1   14.90    4.90
   6 -10   1   10.30    5.20
   6 -10   1   15.80    4.90
   6 -10   1    9.80    4.70
   6 -10   1    9.60    3.70
   6 -10   1   12.50    3.70
   6 -10   1   12.00    4.80
   6 -10   1   14.10    5.10
  -7  11  -1   62.19    8.00
  -7  11  -1   63.79    6.30
  -7  11  -1   76.69    9.20
  -7  11  -1   59.19    6.60
  -7  11  -1   44.10    9.30
  -7  11  -1   72.29    8.70
  -7  11  -1   66.29    6.60
  -7  11  -1   65.39    8.10
  -7  11  -1   67.99    8.20
  -7  11  -1   68.19    8.30
  -7  11  -1   49.80    7.10
   7 -11   1   64.39    9.00
   7 -11   1   66.79    8.60
   7 -11   1   52.99    7.90
   7 -11   1   68.69    8.60
   7 -11   1   61.29    8.80
   7 -11   1   62.69    7.90
   7 -11   1   61.69    8.90
   7 -11   1   66.09    7.30
   7 -11   1   68.19    7.10
  -8  12  -1   17.20    4.90
  -8  12  -1   25.60    6.30
  -8  12  -1   18.20    4.10
  -8  12  -1   14.30    6.00
  -8  12  -1   14.80    4.40
  -8  12  -1    9.60    5.80
  -8  12  -1   19.60    6.10
  -8  12  -1   12.70    6.40
  -8  12  -1   11.60    5.50
  -8  12  -1   21.20    8.40
   8 -12   1   12.10    6.30
   8 -12   1   19.20    6.70
   8 -12   1   20.30    5.60
   8 -12   1   21.20    6.30
   8 -12   1   13.50    5.00
   8 -12   1   13.50    7.00
   8 -12   1   14.10    6.50
   8 -12   1   15.20    7.00
   8 -12   1   18.80    8.00
  -9  13  -1    1.70    4.30
  -9  13  -1    1.30    4.40
  -9  13  -1   -1.90    5.50
  -9  13  -1   -0.50    6.60
  -9  13  -1    4.40    6.50
  -9  13  -1    3.50    6.00
  -9  13  -1    3.00    8.80
  -9  13  -1    3.50    5.00
  -9  13  -1    1.10    7.00
   9 -13   1    0.30    5.00
   9 -13   1    1.60    6.10
   9 -13   1    9.40    8.40
   9 -13   1    0.40    7.10
   9 -13   1   -2.20    7.30
   9 -13   1    0.90    5.90
   9 -13   1   -1.00    5.50
   9 -13   1  -10.20    8.50
   9 -13   1    0.70    5.20
 -10  14  -1    7.50    4.90
 -10  14  -1    0.70    8.30
 -10  14  -1    3.30    7.20
 -10  14  -1    0.00    7.20
 -10  14  -1   -9.00    6.50
 -10  14  -1    9.30    5.60
  10 -14   1   -1.80    6.90
  10 -14   1   -2.80    7.00
  10 -14   1    7.50    9.20
  10 -14   1    1.50    9.50
  10 -14   1   -5.00    6.10
  10 -14   1    6.50    7.50
  10 -14   1    5.60    7.10
 -11  15  -1   58.79    8.40
 -11  15  -1   53.49   10.30
 -11  15  -1   61.29    9.80
 -11  15  -1   35.30   12.50
 -11  15  -1   65.09   11.90
 -11  15  -1   68.69   12.10
  11 -15   1   42.70    8.80
  11 -15   1   68.69   11.50
  11 -15   1   50.09   11.60
  11 -15   1   36.40   12.20
  11 -15   1   53.59   14.10
  11 -15   1   77.39   13.00
  14 -12  -1    4.70   11.10
  14 -12  -1    3.00    8.60
  14 -12  -1    6.60   16.50
  14 -12  -1    3.70   10.70
  14 -12  -1   15.10    9.90
  14 -12  -1    1.80    5.30
  14 -12  -1   -3.40    7.80
 -14  12   1   10.90   10.30
 -14  12   1   -1.10    9.60
 -14  12   1    2.50    9.50
 -14  12   1   11.50    9.00
  13 -11  -1    6.50    7.80
  13 -11  -1    2.10   12.50
  13 -11  -1    9.50    6.90
  13 -11  -1   -1.70    8.30
  13 -11  -1    8.20    4.60
  13 -11  -1    6.50    9.30
  13 -11  -1    4.40    7.00
 -13  11   1   11.70    7.70
 -13  11   1    8.30    8.00
 -13  11   1    4.20    6.20
 -13  11   1    2.20    8.50
 -13  11   1    3.00   14.50
 -13  11   1   17.60   14.90
  12 -10  -1  910.91   45.00
  12 -10  -1  839.12   46.20
  12 -10  -1  835.62   45.50
  12 -10  -1  803.62   44.10
  12 -10  -1  893.61   46.50
  12 -10  -1  893.71   40.90
  12 -10  -1  833.52   41.50
 -12  10   1  918.41   46.40
 -12  10   1  811.42   44.00
 -12  10   1  837.82   43.60
 -12  10   1  852.81   43.20
 -12  10   1  834.42   42.20
 -12  10   1  842.32   48.10
 -12  10   1  873.31   42.10
 -12  10   1 1004.00   57.59
 -12  10   1  879.01   44.90
 -12  10   1  884.21   41.70
  11  -9  -1   13.80    8.50
  11  -9  -1   -0.80   11.10
  11  -9  -1    2.70    3.20
  11  -9  -1    0.10    5.10
  11  -9  -1   -0.20    4.20
  11  -9  -1    1.60    5.90
  11  -9  -1    4.00    6.60
  11  -9  -1    6.10    6.20
 -11   9   1    4.70    7.60
 -11   9   1    3.70    7.50
 -11   9   1    4.70    5.80
 -11   9   1    6.60    6.10
 -11   9   1   -1.10    5.00
 -11   9   1    5.00    4.70
 -11   9   1    1.60    4.40
 -11   9   1    0.50    4.70
 -11   9   1   -0.50    4.10
 -11   9   1   -0.80    4.90
 -11   9   1    2.90    5.60
  10  -8  -1  133.69   11.50
  10  -8  -1  166.48   10.60
  10  -8  -1  158.48   13.10
  10  -8  -1  148.39   14.60
  10  -8  -1  162.88   13.50
  10  -8  -1  178.88   13.10
  10  -8  -1  149.29   13.80
  10  -8  -1  158.08   13.60
  10  -8  -1  178.28    9.80
  10  -8  -1  156.08   14.40
 -10   8   1  176.48   13.60
 -10   8   1  168.68   13.10
 -10   8   1  175.88   12.60
 -10   8   1  175.48   14.40
 -10   8   1  157.98   13.00
 -10   8   1  168.48   12.80
 -10   8   1  164.58   12.20
 -10   8   1  168.58   11.20
 -10   8   1  154.88   13.30
 -10   8   1  154.68   10.70
 -10   8   1  180.08   12.20
 -10   8   1  157.88   14.50
   9  -7  -1  532.25   25.00
   9  -7  -1  532.65   27.40
   9  -7  -1  528.25   28.70
   9  -7  -1  495.55   28.40
   9  -7  -1  542.95   26.90
   9  -7  -1  525.75   25.50
   9  -7  -1  524.35   27.60
   9  -7  -1  532.45   27.90
   9  -7  -1  521.35   27.50
   9  -7  -1  475.65   28.10
  -9   7   1  568.34   27.60
  -9   7   1  512.75   26.80
  -9   7   1  522.05   26.70
  -9   7   1  535.25   29.00
  -9   7   1  553.34   27.30
  -9   7   1  516.25   27.70
  -9   7   1  524.65   27.50
  -9   7   1  503.75   25.30
  -9   7   1  528.45   28.00
  -9   7   1  549.35   26.00
  -9   7   1  527.65   27.90
  -9   7   1  504.05   25.80
   8  -6  -1    8.00    4.30
   8  -6  -1    3.30    3.10
   8  -6  -1    2.50    3.70
   8  -6  -1    5.80    4.50
   8  -6  -1    2.80    3.90
   8  -6  -1    2.90    2.00
   8  -6  -1    2.70    4.10
   8  -6  -1    6.50    3.50
   8  -6  -1    2.90    4.20
   8  -6  -1    4.70    2.40
  -8   6   1    6.00    4.80
  -8   6   1    0.70    3.60
  -8   6   1    3.80    4.20
  -8   6   1    7.10    3.30
  -8   6   1    4.90    3.50
  -8   6   1    3.20    3.80
  -8   6   1    3.70    3.50
  -8   6   1    1.40    3.70
  -8   6   1    3.80    3.10
  -8   6   1    5.00    2.20
  -8   6   1   -0.30    2.10
  -8   6   1    6.00    3.70
   7  -5  -1    1.60    3.50
   7  -5  -1    0.80    3.10
   7  -5  -1    2.50    2.30
   7  -5  -1    0.30    3.50
   7  -5  -1    4.80    4.10
   7  -5  -1   -2.40    3.20
   7  -5  -1   -1.20    3.00
   7  -5  -1    4.60    3.50
   7  -5  -1    3.50    2.30
   7  -5  -1    2.20    1.80
  -7   5   1    1.00    3.10
  -7   5   1   -0.40    2.50
  -7   5   1    8.00    4.00
  -7   5   1   -0.60    2.60
  -7   5   1    4.50    3.30
  -7   5   1   -0.10    3.30
  -7   5   1    2.40    3.10
  -7   5   1    1.20    2.00
  -7   5   1   -1.60    3.00
  -7   5   1   -2.50    3.60
  -7   5   1   -4.20    2.80
  -7   5   1   -1.30    1.90
   6  -4  -1 2324.67  106.49
   6  -4  -1 2456.05  106.49
   6  -4  -1 2346.07  104.99
   6  -4  -1 2360.76  106.39
   6  -4  -1 2367.46  105.19
   6  -4  -1 2296.47  106.99
   6  -4  -1 2360.06  106.39
   6  -4  -1 2218.48  106.69
   6  -4  -1 2222.78  106.89
   6  -4  -1 2390.36  105.99
  -6   4   1 2380.26  105.09
  -6   4   1 2363.06  106.29
  -6   4   1 2293.77  105.99
  -6   4   1 2312.87  105.59
  -6   4   1 2422.66  106.49
  -6   4   1 2313.67  106.19
  -6   4   1 2466.45  107.59
  -6   4   1 2428.16  106.89
  -6   4   1 2394.26  106.69
  -6   4   1 2392.66  106.49
  -6   4   1 2333.57  106.69
   5  -3  -1    1.30    2.40
   5  -3  -1    2.90    2.60
   5  -3  -1    1.10    2.70
   5  -3  -1    4.60    2.70
   5  -3  -1    0.60    2.00
   5  -3  -1    1.10    2.40
   5  -3  -1    3.90    1.70
   5  -3  -1    2.20    2.50
   5  -3  -1    3.60    1.40
  -5   3   1    5.40    1.90
  -5   3   1    0.90    2.20
  -5   3   1    1.40    2.40
  -5   3   1    1.60    1.50
  -5   3   1    0.70    1.80
  -5   3   1    1.70    2.90
  -5   3   1    1.30    2.00
  -5   3   1    8.00    2.90
  -5   3   1    1.70    2.50
  -5   3   1    1.90    2.90
  -5   3   1    8.10    2.80
   4  -2  -1   61.89    4.80
   4  -2  -1   59.39    5.00
   4  -2  -1   62.59    4.20
   4  -2  -1   61.69    5.30
   4  -2  -1   63.79    4.40
   4  -2  -1   66.49    5.20
   4  -2  -1   59.89    4.90
   4  -2  -1   64.29    4.90
   4  -2  -1   65.09    3.70
  -4   2   1   61.39    3.90
  -4   2   1   62.79    4.10
  -4   2   1   64.09    4.70
  -4   2   1   67.29    5.20
  -4   2   1   68.09    5.70
  -4   2   1   71.79    5.20
  -4   2   1   63.19    4.20
  -4   2   1   57.79    4.90
  -4   2   1   60.59    5.00
  -4   2   1   69.09    5.10
   3  -1  -1 2567.44  110.89
   3  -1  -1 2437.06  111.49
   3  -1  -1 2554.74  111.19
   3  -1  -1 2522.55  111.39
   3  -1  -1 2600.54  111.39
   3  -1  -1 2374.86  111.09
   3  -1  -1 2530.15  111.59
   3  -1  -1 2454.05  111.59
   3  -1  -1 2543.75  110.99
  -3   1   1 2582.44  111.49
  -3   1   1 2364.16  110.99
  -3   1   1 2462.15  111.39
  -3   1   1 2480.65  111.19
  -3   1   1 2462.95  111.39
  -3   1   1 2508.85  111.69
  -3   1   1 2465.25  111.59
  -3   1   1 2499.35  110.89
  -3   1   1 2505.65  111.59
  -3   1   1 2490.75  111.09
  -3   1   1 2540.05  111.39
   2   0  -1    0.80    1.20
   2   0  -1    0.50    0.90
   2   0  -1    0.70    1.00
   2   0  -1    0.40    0.80
   2   0  -1   -0.30    0.70
   2   0  -1    1.50    0.90
   2   0  -1    0.70    0.60
   2   0  -1    1.10    1.00
   2   0  -1    0.90    0.80
   2   0  -1   -0.70    0.90
   2   0  -1    1.90    1.20
   2   0  -1    1.00    1.00
   2   0  -1   -0.70    0.60
  -2   0   1    1.60    1.00
  -2   0   1    0.80    0.80
  -2   0   1   -0.30    0.60
  -2   0   1    0.60    0.60
  -2   0   1    0.30    1.00
  -2   0   1    0.20    0.70
  -2   0   1    1.00    0.90
  -2   0   1    0.60    1.00
  -2   0   1    2.90    1.20
  -2   0   1   -0.40    0.80
  -2   0   1    0.80    0.60
  -2   0   1   -0.40    1.00
  -2   0   1    1.40    1.00
   1   1  -1  550.84   25.10
   0   2  -1   35.70    2.20
   0   2  -1   33.10    2.20
   0   2  -1   33.40    2.10
   0   2  -1   35.40    2.10
   0   2  -1   34.00    2.10
   0   2  -1   36.10    2.00
   0   2  -1   36.90    2.80
   0   2  -1   33.00    2.10
   0   2  -1   32.00    2.10
   0   2  -1   34.60    2.10
   0  -2   1   34.90    2.20
   0  -2   1   33.90    2.10
   0  -2   1   34.60    2.80
   0  -2   1   33.20    2.10
   0  -2   1   38.00    2.00
   0  -2   1   32.80    3.00
   0  -2   1   34.60    2.10
   0  -2   1   31.00    2.10
   0  -2   1   31.70    2.10
   0  -2   1   30.80    2.30
   0  -2   1   34.10    2.10
   0  -2   1   36.10    2.20
  -1   3  -1  519.55   23.90
  -1   3  -1  496.85   23.90
  -1   3  -1  548.65   23.60
  -1   3  -1  532.65   24.00
  -1   3  -1  500.95   23.60
  -1   3  -1  530.15   23.60
  -1   3  -1  488.55   24.00
  -1   3  -1  544.95   24.90
  -1   3  -1  527.35   23.60
  -1   3  -1  513.15   23.90
   1  -3   1  517.05   24.10
   1  -3   1  549.35   23.70
   1  -3   1  515.55   24.10
   1  -3   1  512.55   23.70
   1  -3   1  516.25   23.60
   1  -3   1  539.75   24.00
   1  -3   1  487.75   23.90
   1  -3   1  485.15   23.60
   1  -3   1  525.25   23.90
   1  -3   1  519.35   23.90
   1  -3   1  548.55   25.00
  -2   4  -1 1659.63   76.69
  -2   4  -1 1660.83   76.59
  -2   4  -1 1743.43   76.59
  -2   4  -1 1660.53   76.59
  -2   4  -1 1678.13   76.59
  -2   4  -1 1700.43   77.99
  -2   4  -1 1715.43   76.99
  -2   4  -1 1627.04   76.09
  -2   4  -1 1609.74   76.19
  -2   4  -1 1754.52   76.09
  -2   4  -1 1760.52   76.19
   2  -4   1 1725.23   76.29
   2  -4   1 1647.94   76.19
   2  -4   1 1715.13   76.69
   2  -4   1 1739.13   76.69
   2  -4   1 1769.22   76.89
   2  -4   1 1731.33   76.69
   2  -4   1 1763.92   76.19
   2  -4   1 1684.93   76.99
   2  -4   1 1737.63   76.89
   2  -4   1 1723.23   76.59
   2  -4   1 1695.53   76.39
  -3   5  -1  822.12   40.10
  -3   5  -1  845.52   40.60
  -3   5  -1  879.51   40.50
  -3   5  -1  873.31   41.10
  -3   5  -1  867.71   39.90
  -3   5  -1  853.71   39.90
  -3   5  -1  888.21   42.50
  -3   5  -1  852.51   40.60
  -3   5  -1  899.01   40.70
  -3   5  -1  902.11   40.50
  -3   5  -1  871.81   39.80
   3  -5   1  902.51   40.60
   3  -5   1  870.41   41.20
   3  -5   1  914.81   40.70
   3  -5   1  862.11   40.70
   3  -5   1  923.51   40.20
   3  -5   1  834.42   39.90
   3  -5   1  868.61   40.20
   3  -5   1  898.91   40.80
   3  -5   1  917.31   41.00
   3  -5   1  881.31   39.90
   3  -5   1  883.91   40.90
  -4   6  -1  223.88   11.60
  -4   6  -1  234.38   12.60
  -4   6  -1  236.68   11.60
  -4   6  -1  217.58   12.30
  -4   6  -1  247.28   13.00
  -4   6  -1  211.88   11.80
  -4   6  -1  223.48   11.80
  -4   6  -1  229.88   12.40
  -4   6  -1  221.68   12.60
  -4   6  -1  220.68   11.60
  -4   6  -1  203.88   13.10
   4  -6   1  224.08   11.90
   4  -6   1  226.68   12.90
   4  -6   1  221.28   12.00
   4  -6   1  215.58   12.00
   4  -6   1  232.58   13.60
   4  -6   1  223.58   12.70
   4  -6   1  224.48   12.90
   4  -6   1  236.78   13.20
   4  -6   1  226.08   12.60
   4  -6   1  228.48   13.00
  -5   7  -1  745.13   34.30
  -5   7  -1  731.03   34.30
  -5   7  -1  750.92   35.70
  -5   7  -1  765.02   35.70
  -5   7  -1  739.53   34.50
  -5   7  -1  710.23   35.30
  -5   7  -1  728.43   35.40
  -5   7  -1  728.53   34.70
  -5   7  -1  699.83   34.70
  -5   7  -1  786.22   35.50
  -5   7  -1  759.32   36.30
   5  -7   1  725.33   34.80
   5  -7   1  772.92   36.00
   5  -7   1  735.93   35.60
   5  -7   1  717.93   35.80
   5  -7   1  749.82   36.40
   5  -7   1  744.23   36.20
   5  -7   1  748.23   37.30
   5  -7   1  771.32   35.70
   5  -7   1  694.63   36.70
  -6   8  -1    1.60    3.00
  -6   8  -1    3.90    2.40
  -6   8  -1   -2.90    2.50
  -6   8  -1    3.70    2.90
  -6   8  -1   -0.20    3.40
  -6   8  -1    3.20    2.40
  -6   8  -1    4.70    3.70
  -6   8  -1    0.60    3.10
  -6   8  -1    4.00    5.00
  -6   8  -1    8.20    4.20
   6  -8   1    1.70    3.50
   6  -8   1   -2.70    3.60
   6  -8   1    1.50    4.40
   6  -8   1    1.50    3.50
   6  -8   1    1.40    3.60
   6  -8   1    5.00    4.10
   6  -8   1   -0.30    2.50
   6  -8   1    7.70    3.70
  -7   9  -1  639.04   29.10
  -7   9  -1  597.54   30.70
  -7   9  -1  595.64   30.50
  -7   9  -1  625.64   34.20
  -7   9  -1  648.74   31.20
  -7   9  -1  603.94   30.60
  -7   9  -1  618.24   31.80
  -7   9  -1  605.34   29.10
  -7   9  -1  639.24   34.90
  -7   9  -1  582.54   30.80
  -7   9  -1  620.74   29.90
  -7   9  -1  598.24   29.30
   7  -9   1  606.04   31.80
   7  -9   1  608.14   31.00
   7  -9   1  567.94   31.30
   7  -9   1  634.74   31.50
   7  -9   1  589.84   29.30
   7  -9   1  623.24   30.40
   7  -9   1  549.54   31.30
   7  -9   1  607.54   32.00
   7  -9   1  613.64   31.10
  -8  10  -1 1401.96   64.79
  -8  10  -1 1299.77   63.29
  -8  10  -1 1349.96   61.89
  -8  10  -1 1395.66   68.39
  -8  10  -1 1309.17   63.59
  -8  10  -1 1331.77   62.29
  -8  10  -1 1306.07   63.29
  -8  10  -1 1423.26   63.79
  -8  10  -1 1366.36   61.39
  -8  10  -1 1312.87   63.09
  -8  10  -1 1290.37   62.29
  -8  10  -1 1332.37   61.39
   8 -10   1 1345.97   64.69
   8 -10   1 1304.77   64.69
   8 -10   1 1230.18   63.89
   8 -10   1 1311.37   64.09
   8 -10   1 1343.67   63.39
   8 -10   1 1292.27   63.79
   8 -10   1 1331.27   61.79
   8 -10   1 1390.56   63.19
   8 -10   1 1428.76   64.69
  -9  11  -1  130.39   13.60
  -9  11  -1  139.59   16.50
  -9  11  -1  120.39   12.40
  -9  11  -1  128.19    9.90
  -9  11  -1  134.39   12.70
  -9  11  -1  132.39   13.20
  -9  11  -1  135.09   10.30
  -9  11  -1  127.59    9.20
  -9  11  -1  128.79   11.90
  -9  11  -1  130.09   12.10
   9 -11   1  131.59   14.20
   9 -11   1  132.99   11.00
   9 -11   1  117.89   14.50
   9 -11   1  134.79   12.60
   9 -11   1  127.29   13.40
   9 -11   1  111.89   14.20
   9 -11   1  112.59   12.70
   9 -11   1  116.89   10.30
   9 -11   1  128.59   12.70
 -10  12  -1   21.20    7.00
 -10  12  -1   26.60    8.10
 -10  12  -1    9.20    8.70
 -10  12  -1   13.30    6.70
 -10  12  -1   10.60    8.70
 -10  12  -1   11.40    7.40
 -10  12  -1   10.50    4.60
  10 -12   1   11.80    6.10
  10 -12   1   15.60    7.80
  10 -12   1    4.40    8.90
  10 -12   1   15.00    7.00
  10 -12   1    1.40    5.50
  10 -12   1    2.20    9.00
  10 -12   1    2.90    7.80
  10 -12   1   -1.30   13.60
  10 -12   1   19.50    7.30
 -11  13  -1  204.48   18.40
 -11  13  -1  207.48   15.20
 -11  13  -1  215.68   15.00
 -11  13  -1  227.58   22.70
 -11  13  -1  194.88   18.70
  11 -13   1  189.98   19.50
  11 -13   1  225.48   19.50
  11 -13   1  196.78   18.10
  11 -13   1  218.48   18.40
  11 -13   1  199.68   15.20
  11 -13   1  211.38   16.60
  11 -13   1  236.68   22.00
 -12  14  -1   16.00   11.20
 -12  14  -1   26.40   10.50
 -12  14  -1   26.10    9.40
 -12  14  -1   24.40    7.50
  12 -14   1   28.00   11.10
  12 -14   1   29.70    8.60
  12 -14   1   27.00   14.90
  12 -14   1   24.70    9.80
  12 -14   1   29.70   11.10
  13 -13  -1   -2.50    8.90
  13 -13  -1   -0.30    6.90
  13 -13  -1    6.50    9.00
  13 -13  -1    0.60    8.10
  13 -13  -1    9.90   10.10
  13 -13  -1    1.50   13.10
 -13  13   1    5.30    6.60
 -13  13   1    5.30   11.10
 -13  13   1   10.80    9.70
 -13  13   1    4.90    9.10
  12 -12  -1   -0.40    7.40
  12 -12  -1    1.70    5.70
  12 -12  -1    2.40    6.50
  12 -12  -1    6.50   10.60
  12 -12  -1    1.50    7.90
  12 -12  -1    3.10    4.00
  12 -12  -1   -4.50    8.40
 -12  12   1    7.50    7.90
 -12  12   1   -5.50    5.60
 -12  12   1   10.30   12.40
 -12  12   1    0.80    4.60
 -12  12   1    5.80    7.90
 -12  12   1   12.10   11.60
 -12  12   1    2.30    5.60
  11 -11  -1  195.98   14.50
  11 -11  -1  186.98   16.10
  11 -11  -1  224.58   16.40
  11 -11  -1  210.68   17.40
  11 -11  -1  199.88   18.20
  11 -11  -1  177.58   16.20
  11 -11  -1  185.98   17.20
  11 -11  -1  186.78   13.10
 -11  11   1  185.48   15.30
 -11  11   1  194.88   16.90
 -11  11   1  184.68   17.00
 -11  11   1  159.48   16.10
 -11  11   1  192.98   18.20
 -11  11   1  202.88   13.20
 -11  11   1  200.28   12.50
 -11  11   1  197.98   16.10
 -11  11   1  187.88   15.60
 -11  11   1  201.88   17.90
  10 -10  -1  159.48   13.60
  10 -10  -1  131.59   11.30
  10 -10  -1  141.09   12.20
  10 -10  -1  155.18   12.80
  10 -10  -1  135.19   10.40
  10 -10  -1  124.19   13.20
  10 -10  -1  169.68    9.00
  10 -10  -1  146.79   13.90
 -10  10   1  126.49   12.50
 -10  10   1  132.49   11.90
 -10  10   1  137.59   12.80
 -10  10   1  156.78   14.90
 -10  10   1  138.39   12.40
 -10  10   1  130.19   10.20
 -10  10   1  149.29   10.10
 -10  10   1  145.49   10.80
 -10  10   1  120.09   12.90
   9  -9  -1  118.69   10.70
   9  -9  -1  119.69   11.50
   9  -9  -1  129.89   12.10
   9  -9  -1  112.49   11.20
   9  -9  -1  119.89    9.70
   9  -9  -1  115.69   12.00
   9  -9  -1  114.29    8.80
   9  -9  -1  124.29   12.80
   9  -9  -1  129.49   11.00
   9  -9  -1  138.39    7.70
  -9   9   1  128.49    9.70
  -9   9   1  131.29   11.40
  -9   9   1  111.69    8.40
  -9   9   1  110.09   10.80
  -9   9   1  118.89   12.10
  -9   9   1  115.49    8.50
  -9   9   1  125.79   12.00
  -9   9   1  113.99    9.30
  -9   9   1  108.59   10.20
  -9   9   1  115.79   10.90
  -9   9   1  117.09    9.80
  -9   9   1  104.79    9.00
  -9   9   1   86.49   10.20
   8  -8  -1   67.69    7.90
   8  -8  -1   37.10    7.10
   8  -8  -1   44.50    6.90
   8  -8  -1   39.40    6.60
   8  -8  -1   50.99    4.40
   8  -8  -1   49.30    6.30
   8  -8  -1   49.40    7.00
   8  -8  -1   48.20    7.70
   8  -8  -1   45.80    6.80
   8  -8  -1   46.10    5.40
  -8   8   1   50.49    7.00
  -8   8   1   51.79    7.20
  -8   8   1   39.40    7.10
  -8   8   1   58.19    6.90
  -8   8   1   44.50    5.60
  -8   8   1   43.50    5.10
  -8   8   1   48.80    5.10
  -8   8   1   37.30    6.60
  -8   8   1   41.60    5.90
  -8   8   1   47.70    5.30
  -8   8   1   59.59    6.90
  -8   8   1   48.50    6.30
   7  -7  -1 1101.29   49.00
   7  -7  -1 1054.59   48.20
   7  -7  -1 1087.99   49.50
   7  -7  -1 1108.29   49.80
   7  -7  -1 1040.30   50.09
   7  -7  -1  921.01   54.69
   7  -7  -1 1043.70   47.50
   7  -7  -1 1070.19   50.39
   7  -7  -1 1100.29   50.69
   7  -7  -1 1044.10   49.60
  -7   7   1 1021.80   49.70
  -7   7   1 1025.40   50.19
  -7   7   1 1020.50   49.60
  -7   7   1 1082.19   49.40
  -7   7   1  973.60   48.50
  -7   7   1 1072.39   49.50
  -7   7   1 1047.40   50.69
  -7   7   1 1020.90   48.30
  -7   7   1 1017.80   48.80
  -7   7   1 1030.80   48.10
  -7   7   1 1055.59   49.10
  -7   7   1 1091.69   51.09
   6  -6  -1  191.98   10.30
   6  -6  -1  187.08   12.40
   6  -6  -1  188.88   11.40
   6  -6  -1  198.48   10.70
   6  -6  -1  186.38    9.30
   6  -6  -1  180.08   11.90
   6  -6  -1  180.28   11.30
   6  -6  -1  178.78   11.00
   6  -6  -1  160.88   11.70
   6  -6  -1  191.28   11.80
  -6   6   1  174.58   10.00
  -6   6   1  189.88   10.40
  -6   6   1  186.48   11.40
  -6   6   1  183.58   11.30
  -6   6   1  187.28   12.60
  -6   6   1  200.58   11.80
  -6   6   1  172.58   10.40
  -6   6   1  168.18   11.20
  -6   6   1  178.78    9.90
  -6   6   1  170.48   10.70
  -6   6   1  193.58   11.30
  -6   6   1  187.68   10.70
   5  -5  -1  846.42   40.20
   5  -5  -1  843.42   40.00
   5  -5  -1  858.81   39.70
   5  -5  -1  831.32   40.70
   5  -5  -1  883.71   40.30
   5  -5  -1  846.52   40.50
   5  -5  -1  872.01   38.80
   5  -5  -1  884.71   39.30
   5  -5  -1  854.71   40.00
   5  -5  -1  795.62   40.60
   5  -5  -1  860.91   40.20
  -5   5   1  855.91   39.30
  -5   5   1  870.21   40.20
  -5   5   1  863.71   40.10
  -5   5   1  897.71   40.50
  -5   5   1  839.22   39.80
  -5   5   1  851.71   39.80
  -5   5   1  878.41   40.30
  -5   5   1  854.01   40.40
  -5   5   1  880.31   39.50
  -5   5   1  840.52   40.90
  -5   5   1  858.11   39.60
   4  -4  -1 1703.83   72.99
   4  -4  -1 1547.35   72.89
   4  -4  -1 1606.94   72.79
   4  -4  -1 1635.54   72.89
   4  -4  -1 1617.44   72.89
   4  -4  -1 1640.24   72.29
   4  -4  -1 1482.95   73.19
   4  -4  -1 1590.14   73.19
   4  -4  -1 1518.55   73.29
   4  -4  -1 1683.93   72.59
  -4   4   1 1622.14   73.49
  -4   4   1 1561.64   72.69
  -4   4   1 1596.94   72.89
  -4   4   1 1671.03   73.09
  -4   4   1 1654.93   72.49
  -4   4   1 1674.23   73.29
  -4   4   1 1613.64   72.29
  -4   4   1 1594.74   72.39
  -4   4   1 1633.44   72.89
  -4   4   1 1633.54   73.09
  -4   4   1 1579.64   72.69
   3  -3  -1  634.44   29.90
   3  -3  -1  587.74   29.90
   3  -3  -1  660.43   29.80
   3  -3  -1  638.24   30.10
   3  -3  -1  659.13   29.70
   3  -3  -1  638.14   29.60
   3  -3  -1  644.24   29.70
   3  -3  -1  667.43   29.40
   3  -3  -1  611.84   29.70
   3  -3  -1  629.14   29.30
  -3   3   1  666.13   29.70
  -3   3   1  657.13   29.80
  -3   3   1  653.23   29.80
  -3   3   1  679.23   29.30
  -3   3   1  646.94   30.10
  -3   3   1  651.43   29.70
  -3   3   1  650.93   29.90
  -3   3   1  625.34   29.60
  -3   3   1  649.04   30.20
  -3   3   1  632.84   29.20
   2  -2  -1  770.02   32.70
   2  -2  -1  719.43   33.20
   2  -2  -1  692.03   32.90
   2  -2  -1  774.42   32.80
   2  -2  -1  755.72   33.00
   2  -2  -1  685.83   33.20
   2  -2  -1  776.52   33.30
   2  -2  -1  699.63   32.90
   2  -2  -1  748.13   32.90
  -2   2   1  703.23   33.00
  -2   2   1  751.92   32.70
  -2   2   1  712.13   33.00
  -2   2   1  722.93   33.20
  -2   2   1  706.83   33.20
  -2   2   1  684.33   32.90
  -2   2   1  742.53   33.00
  -2   2   1  741.13   33.00
  -2   2   1  740.23   32.70
  -2   2   1  699.83   32.90
  -1   1  -1  181.38    9.00
  -1   1  -1  187.48    8.90
  -1   1  -1  189.68    9.00
  -1   1  -1  183.08    8.70
  -1   1  -1  183.88    8.90
  -1   1  -1  175.28    8.80
  -1   1  -1  182.08    9.10
  -1   1  -1  180.28    9.00
   1  -1   1  194.08    8.60
   1  -1   1  181.68    8.90
   1  -1   1  183.88    9.00
   1  -1   1  176.88    8.90
   1  -1   1  184.08    8.90
   1  -1   1  193.68    9.10
   1  -1   1  177.68    8.80
   1  -1   1  188.98    9.00
   1  -1   1  183.88    8.70
   1  -1   1  176.78    9.00
  -2   2  -1 9771.92  448.96
   2  -2   1 9170.98  444.66
  -3   3  -1  156.88    8.70
  -3   3  -1  158.28    8.70
  -3   3  -1  141.19    8.40
  -3   3  -1  150.58    7.80
  -3   3  -1  147.69    8.80
  -3   3  -1  144.79    9.00
  -3   3  -1  161.98    8.10
  -3   3  -1  161.08    8.70
  -3   3  -1  143.79    8.50
  -3   3  -1  146.79    8.50
   3  -3   1  157.58    8.80
   3  -3   1  158.98    8.30
   3  -3   1  155.58    8.90
   3  -3   1  161.88    8.70
   3  -3   1  144.59    8.50
   3  -3   1  161.58    8.90
   3  -3   1  160.68    8.80
   3  -3   1  164.58    9.30
   3  -3   1  165.68    8.90
  -4   4  -1    8.60    2.10
  -4   4  -1    9.60    2.60
  -4   4  -1    3.90    2.40
  -4   4  -1    8.20    2.10
  -4   4  -1    9.80    1.50
  -4   4  -1   14.50    3.00
  -4   4  -1    6.80    3.20
  -4   4  -1    4.60    2.40
  -4   4  -1    8.30    2.60
  -4   4  -1    5.90    2.10
  -4   4  -1   10.10    2.70
  -4   4  -1    9.00    3.10
   4  -4   1   10.10    3.70
   4  -4   1   15.00    3.30
   4  -4   1   10.20    2.90
   4  -4   1    7.50    2.90
   4  -4   1    8.80    2.70
   4  -4   1   11.80    3.00
   4  -4   1   12.50    3.10
   4  -4   1   12.50    2.50
   4  -4   1   16.90    3.50
  -5   5  -1  889.51   42.10
  -5   5  -1  871.51   41.60
  -5   5  -1  890.01   41.40
  -5   5  -1  913.51   40.90
  -5   5  -1  892.41   42.40
  -5   5  -1  885.51   42.00
  -5   5  -1  870.61   43.00
  -5   5  -1  865.41   42.10
  -5   5  -1  926.31   42.50
  -5   5  -1  888.21   42.10
  -5   5  -1  926.61   42.30
   5  -5   1  868.61   41.90
   5  -5   1  900.61   42.60
   5  -5   1  896.41   42.50
   5  -5   1  928.01   42.90
   5  -5   1  914.71   42.30
   5  -5   1  933.01   42.60
   5  -5   1  924.61   42.60
   5  -5   1  840.72   42.90
   5  -5   1  925.71   41.80
  -6   6  -1   19.50    4.80
  -6   6  -1   18.50    4.20
  -6   6  -1   15.20    3.70
  -6   6  -1   13.80    3.80
  -6   6  -1   14.70    3.70
  -6   6  -1   17.30    4.00
  -6   6  -1   18.60    4.10
  -6   6  -1   23.50    5.40
  -6   6  -1   20.80    4.20
  -6   6  -1   21.40    3.50
   6  -6   1   20.60    5.80
   6  -6   1   18.80    3.60
   6  -6   1   26.20    5.70
   6  -6   1   14.80    4.40
   6  -6   1   20.00    4.80
   6  -6   1   24.40    4.90
   6  -6   1   19.70    2.40
   6  -6   1   18.60    4.50
   6  -6   1   34.70    9.30
   6  -6   1   21.30    4.20
  -7   7  -1   21.50    5.50
  -7   7  -1   21.50    4.50
  -7   7  -1   19.90    5.40
  -7   7  -1   23.80    4.60
  -7   7  -1   20.20    4.90
  -7   7  -1   14.00    3.30
  -7   7  -1   12.50    4.10
  -7   7  -1   19.90    4.90
   7  -7   1   22.70    6.10
   7  -7   1   21.40    6.10
   7  -7   1   28.70    5.90
   7  -7   1   18.80    5.60
   7  -7   1   22.80    5.30
   7  -7   1   16.80    5.40
   7  -7   1   20.50    4.40
   7  -7   1   24.30    5.20
  -8   8  -1  358.36   20.10
  -8   8  -1  367.76   20.40
  -8   8  -1  372.56   20.40
  -8   8  -1  380.66   21.30
  -8   8  -1  380.76   19.10
  -8   8  -1  362.76   19.40
  -8   8  -1  386.56   22.30
  -8   8  -1  385.56   21.50
  -8   8  -1  394.16   21.00
  -8   8  -1  377.16   21.00
   8  -8   1  369.76   22.40
   8  -8   1  326.57   21.20
   8  -8   1  393.36   21.70
   8  -8   1  362.96   18.80
   8  -8   1  388.06   20.40
   8  -8   1  376.46   21.40
   8  -8   1  367.46   21.30
   8  -8   1  387.06   21.90
   8  -8   1  361.56   21.90
  -9   9  -1    7.00    5.20
  -9   9  -1    8.10    5.20
  -9   9  -1    6.10    4.50
  -9   9  -1    1.30    5.40
  -9   9  -1   10.70    6.00
  -9   9  -1   11.50    6.90
  -9   9  -1    9.80    6.00
  -9   9  -1   11.60    4.10
  -9   9  -1    9.30    4.00
  -9   9  -1    5.60    5.70
   9  -9   1   12.10    8.00
   9  -9   1    7.80    7.70
   9  -9   1    2.70    5.60
   9  -9   1    8.00    6.40
   9  -9   1    5.60    4.40
   9  -9   1   12.20    6.20
   9  -9   1   12.70    5.50
   9  -9   1    6.90    5.70
   9  -9   1   10.00    3.90
 -10  10  -1   45.60   10.80
 -10  10  -1   44.40    8.90
 -10  10  -1   46.20    6.80
 -10  10  -1   43.80    8.60
 -10  10  -1   44.10    9.10
 -10  10  -1   45.50    8.90
 -10  10  -1   39.60    8.10
 -10  10  -1   36.10    5.60
 -10  10  -1   43.40    7.30
 -10  10  -1   44.00    8.70
  10 -10   1   64.39   10.90
  10 -10   1   49.80    9.20
  10 -10   1   49.00    7.20
  10 -10   1   39.10    8.40
  10 -10   1   28.20    8.80
  10 -10   1   30.10    8.10
  10 -10   1   49.40    7.70
  10 -10   1   38.80    8.60
 -11  11  -1  344.57   24.90
 -11  11  -1  320.37   31.70
 -11  11  -1  377.66   22.60
 -11  11  -1  364.56   25.10
 -11  11  -1  337.47   19.50
 -11  11  -1  309.17   20.30
 -11  11  -1  385.46   24.20
 -11  11  -1  344.57   22.90
 -11  11  -1  376.86   21.50
  11 -11   1  311.97   25.30
  11 -11   1  388.96   25.10
  11 -11   1  362.16   24.30
  11 -11   1  340.77   23.00
  11 -11   1  356.26   23.80
  11 -11   1  338.07   19.80
 -12  12  -1   19.20   11.00
 -12  12  -1   23.10    8.40
 -12  12  -1   21.70    9.80
 -12  12  -1   31.80    8.30
 -12  12  -1   13.50    9.70
 -12  12  -1   33.90   13.90
  12 -12   1   27.20    9.30
  12 -12   1   14.10    7.40
  12 -12   1   24.60    9.70
  12 -12   1   26.60   10.60
  12 -12   1   14.40   13.20
  12 -12   1   13.80    7.60
  12 -14  -1  373.16   26.20
  12 -14  -1  442.26   27.60
  12 -14  -1  354.46   24.90
  12 -14  -1  385.56   29.10
  12 -14  -1  429.96   27.30
  12 -14  -1  397.66   24.20
  12 -14  -1  431.06   38.60
 -12  14   1  392.26   23.10
 -12  14   1  416.16   27.50
 -12  14   1  432.76   32.50
 -12  14   1  435.86   22.50
 -12  14   1  377.56   34.20
 -12  14   1  453.15   26.60
 -12  14   1  426.66   26.20
  11 -13  -1  237.88   18.80
  11 -13  -1  202.28   14.90
  11 -13  -1  185.58   17.50
  11 -13  -1  207.68   19.50
  11 -13  -1  191.48   19.60
  11 -13  -1  211.48   17.40
 -11  13   1  211.48   18.10
 -11  13   1  215.88   20.00
 -11  13   1  217.68   16.90
 -11  13   1  196.18   17.00
 -11  13   1  240.88   25.00
 -11  13   1  206.88   13.60
 -11  13   1  239.58   21.00
 -11  13   1  204.58   14.50
  10 -12  -1    6.50    6.50
  10 -12  -1    5.10    5.10
  10 -12  -1    6.70    6.20
  10 -12  -1    2.40    5.20
  10 -12  -1    9.30    6.10
  10 -12  -1    9.80    8.10
  10 -12  -1    6.90    6.30
  10 -12  -1  -15.30   12.40
  10 -12  -1   16.90    7.90
 -10  12   1   -2.40    8.00
 -10  12   1    7.50    5.30
 -10  12   1   11.30    7.70
 -10  12   1    8.50    4.40
 -10  12   1    5.80    4.80
 -10  12   1    8.30    5.90
 -10  12   1    9.00    8.10
 -10  12   1   10.10    4.30
 -10  12   1    7.40    6.20
   9 -11  -1  206.08   13.60
   9 -11  -1  184.48   12.50
   9 -11  -1  219.68   15.10
   9 -11  -1  208.98   14.40
   9 -11  -1  205.28   15.70
   9 -11  -1  198.78   15.30
   9 -11  -1  185.78   15.00
   9 -11  -1  190.68   13.70
   9 -11  -1  169.78   15.40
  -9  11   1  180.88   13.50
  -9  11   1  193.38   12.20
  -9  11   1  215.28   12.60
  -9  11   1  182.18   13.90
  -9  11   1  179.98   14.50
  -9  11   1  193.78   14.10
  -9  11   1  197.38   15.00
  -9  11   1  193.88   15.40
  -9  11   1  195.38   14.60
  -9  11   1  177.58   11.70
   8 -10  -1   29.40    6.80
   8 -10  -1   30.10    3.60
   8 -10  -1   36.60    5.80
   8 -10  -1   33.40    6.20
   8 -10  -1   29.00    7.00
   8 -10  -1   28.40    6.60
   8 -10  -1   34.90    6.80
   8 -10  -1   32.50    6.30
   8 -10  -1   20.10    6.50
  -8  10   1   27.10    5.80
  -8  10   1   33.30    4.70
  -8  10   1   28.60    4.30
  -8  10   1   35.80    6.70
  -8  10   1   35.30    5.10
  -8  10   1   24.10    5.80
  -8  10   1   36.50    7.10
  -8  10   1   35.30    5.90
  -8  10   1   26.60    5.90
  -8  10   1   29.10    5.90
   7  -9  -1  417.96   20.50
   7  -9  -1  430.16   21.10
   7  -9  -1  392.36   21.30
   7  -9  -1  423.66   22.60
   7  -9  -1  426.16   22.00
   7  -9  -1  418.26   19.30
   7  -9  -1  386.16   21.60
   7  -9  -1  398.66   22.10
   7  -9  -1  412.26   22.60
   7  -9  -1  417.46   22.10
  -7   9   1  382.46   20.10
  -7   9   1  405.66   21.90
  -7   9   1  400.26   21.40
  -7   9   1  415.46   21.50
  -7   9   1  372.46   22.30
  -7   9   1  388.46   20.50
  -7   9   1  375.16   20.90
  -7   9   1  396.96   21.20
  -7   9   1  429.56   23.20
  -7   9   1  406.36   20.40
   6  -8  -1 1166.48   56.49
   6  -8  -1 1253.87   56.79
   6  -8  -1 1229.78   55.99
   6  -8  -1 1208.68   56.29
   6  -8  -1 1208.98   54.49
   6  -8  -1 1236.98   57.19
   6  -8  -1 1219.48   55.49
   6  -8  -1 1241.68   56.19
   6  -8  -1 1249.57   56.89
   6  -8  -1 1224.68   56.29
  -6   8   1 1147.29   55.09
  -6   8   1 1176.78   57.29
  -6   8   1 1182.38   55.29
  -6   8   1 1158.08   55.99
  -6   8   1 1166.28   55.39
  -6   8   1 1195.08   56.69
  -6   8   1 1213.98   55.99
  -6   8   1 1271.27   57.39
  -6   8   1 1249.18   56.59
   5  -7  -1 1196.68   57.69
   5  -7  -1 1271.57   56.79
   5  -7  -1 1250.97   57.29
   5  -7  -1 1245.88   56.49
   5  -7  -1 1235.88   57.09
   5  -7  -1 1233.28   57.09
   5  -7  -1 1228.68   57.49
   5  -7  -1 1277.47   57.89
   5  -7  -1 1256.07   57.49
   5  -7  -1 1235.08   56.99
  -5   7   1 1254.27   56.89
  -5   7   1 1224.98   57.19
  -5   7   1 1289.67   57.49
  -5   7   1 1198.28   56.89
  -5   7   1 1192.78   56.39
  -5   7   1 1243.18   56.29
  -5   7   1 1207.08   56.09
  -5   7   1 1257.37   58.09
  -5   7   1 1220.08   57.09
  -5   7   1 1260.37   57.39
  -5   7   1 1242.38   56.99
   4  -6  -1   35.60    4.90
   4  -6  -1   41.30    4.40
   4  -6  -1   46.30    5.00
   4  -6  -1   38.30    4.60
   4  -6  -1   44.20    4.80
   4  -6  -1   42.90    4.50
   4  -6  -1   34.70    4.70
   4  -6  -1   39.30    4.70
   4  -6  -1   37.40    3.80
   4  -6  -1   40.40    4.40
  -4   6   1   37.40    4.20
  -4   6   1   38.70    4.10
  -4   6   1   37.10    3.30
  -4   6   1   37.80    4.90
  -4   6   1   47.90    4.00
  -4   6   1   44.90    4.90
  -4   6   1   39.50    4.70
  -4   6   1   45.10    4.70
  -4   6   1   39.30    4.50
  -4   6   1   38.80    4.70
  -4   6   1   27.40    3.70
   3  -5  -1  865.11   38.40
   3  -5  -1  861.31   38.20
   3  -5  -1  816.72   37.90
   3  -5  -1  880.81   37.80
   3  -5  -1  845.02   37.30
   3  -5  -1  849.02   38.40
   3  -5  -1  850.71   38.10
   3  -5  -1  842.52   38.10
   3  -5  -1  777.72   38.30
   3  -5  -1  767.52   38.40
   3  -5  -1  838.62   38.10
  -3   5   1  855.31   38.30
  -3   5   1  814.22   38.50
  -3   5   1  805.92   37.70
  -3   5   1  808.02   37.90
  -3   5   1  803.52   38.00
  -3   5   1  822.72   37.80
  -3   5   1  804.52   37.90
  -3   5   1  871.01   38.20
  -3   5   1  834.32   38.20
  -3   5   1  820.52   37.50
  -3   5   1  812.82   38.00
  -3   5   1  841.82   38.40
   2  -4  -1  230.48   11.10
   2  -4  -1  234.18   10.60
   2  -4  -1  224.28   10.80
   2  -4  -1  226.58   10.30
   2  -4  -1  215.18   11.00
   2  -4  -1  233.58   10.90
   2  -4  -1  218.88   11.10
   2  -4  -1  216.88   11.20
   2  -4  -1  212.68   11.20
   2  -4  -1  205.68   11.10
   2  -4  -1  216.08   10.80
  -2   4   1  224.88   10.90
  -2   4   1  221.18   10.40
  -2   4   1  208.08   11.20
  -2   4   1  220.58   10.80
  -2   4   1  218.98   10.90
  -2   4   1  224.48   11.20
  -2   4   1  220.98   10.70
  -2   4   1  210.58   10.70
  -2   4   1  208.48   10.90
  -2   4   1  223.28   11.10
  -2   4   1  221.08   11.00
   1  -3  -1  975.40   41.20
   1  -3  -1  967.20   41.00
   1  -3  -1  934.01   41.00
   1  -3  -1  901.31   40.90
   1  -3  -1  860.31   40.70
   1  -3  -1  926.41   40.90
   1  -3  -1  900.51   41.10
   1  -3  -1  947.41   41.10
  -1   3   1  801.62   40.90
  -1   3   1  917.01   40.90
  -1   3   1  936.21   40.80
  -1   3   1  894.41   40.80
  -1   3   1  983.90   40.70
  -1   3   1  919.01   41.00
  -1   3   1  915.01   40.90
  -1   3   1  879.31   41.00
  -1   3   1  872.51   40.80
   0  -2  -1   38.40    2.30
   0  -2  -1   29.70    2.30
   0  -2  -1   37.00    2.30
   0  -2  -1   35.40    2.40
   0  -2  -1   32.90    1.80
   0  -2  -1   31.70    2.20
   0  -2  -1   35.30    2.10
   0  -2  -1   33.30    2.10
   0   2   1   35.20    2.00
   0   2   1   37.00    2.30
   0   2   1   34.80    2.20
   0   2   1   35.60    2.30
   0   2   1   34.00    2.10
   0   2   1   33.40    1.90
   0   2   1   33.20    2.30
   0   2   1   33.30    1.90
   0   2   1   36.40    2.40
  -1  -1  -1  184.48    8.70
  -1  -1  -1  194.88    9.00
  -1  -1  -1  182.38    9.20
  -1  -1  -1  193.48    8.60
  -1  -1  -1  190.78    8.70
  -1  -1  -1  188.18    8.90
  -1  -1  -1  173.28    8.70
  -1  -1  -1  186.08    8.90
  -1  -1  -1  180.58    9.40
  -1  -1  -1  190.58    8.80
   1   1   1  192.68    8.90
   1   1   1  181.68    9.40
   1   1   1  187.68    9.00
   1   1   1  185.08    8.80
   1   1   1  175.28    8.70
   1   1   1  190.68    8.80
   1   1   1  189.58    8.70
   1   1   1  172.38    8.70
   1   1   1  187.88    8.60
   1   1   1  189.08    9.20
  -2   0  -1    1.50    1.70
  -2   0  -1    2.60    1.50
  -2   0  -1    0.50    1.50
  -2   0  -1    2.00    1.60
  -2   0  -1    0.60    0.80
  -2   0  -1    0.70    1.20
  -2   0  -1    0.40    1.00
  -2   0  -1    0.30    1.30
  -2   0  -1    0.40    1.70
  -2   0  -1    1.60    1.40
   2   0   1    4.20    1.70
   2   0   1    2.30    1.60
   2   0   1    1.90    1.50
   2   0   1    0.10    0.80
   2   0   1    2.40    1.60
   2   0   1   -0.20    1.20
   2   0   1   -0.60    1.30
   2   0   1   -1.40    1.50
   2   0   1   -0.10    1.30
   2   0   1    4.40    1.80
  -3   1  -1  140.79    8.10
  -3   1  -1  144.59    8.50
  -3   1  -1  149.99    8.70
  -3   1  -1  147.79    7.20
  -3   1  -1  147.09    8.30
  -3   1  -1  141.29    7.70
  -3   1  -1  155.78    8.40
  -3   1  -1  146.39    8.20
  -3   1  -1  149.69    8.40
  -3   1  -1  149.09    8.20
   3  -1   1  146.99    8.50
   3  -1   1  150.38    8.30
   3  -1   1  150.18    8.40
   3  -1   1  163.28    7.90
   3  -1   1  145.09    8.20
   3  -1   1  135.39    8.70
   3  -1   1  154.58    7.30
   3  -1   1  152.38    8.40
   3  -1   1  152.08    8.40
   3  -1   1  139.59    8.30
  -4   2  -1   10.00    3.00
  -4   2  -1   14.70    2.80
  -4   2  -1   24.40    3.50
  -4   2  -1   17.80    2.00
  -4   2  -1    9.60    3.20
  -4   2  -1   18.40    3.40
  -4   2  -1   15.50    3.00
  -4   2  -1   20.20    2.70
  -4   2  -1   17.70    3.20
  -4   2  -1   19.50    3.20
   4  -2   1   18.20    1.90
   4  -2   1   16.40    3.00
   4  -2   1   19.70    3.40
   4  -2   1   19.30    3.30
   4  -2   1   14.20    3.00
   4  -2   1   16.90    3.80
   4  -2   1   11.70    3.20
   4  -2   1   18.10    3.30
   4  -2   1   19.50    2.80
   4  -2   1   15.40    3.10
  -5   3  -1  593.54   27.60
  -5   3  -1  515.75   27.50
  -5   3  -1  560.74   27.30
  -5   3  -1  575.94   25.90
  -5   3  -1  552.44   26.80
  -5   3  -1  571.64   27.40
  -5   3  -1  560.94   27.60
  -5   3  -1  555.34   27.60
  -5   3  -1  531.05   28.20
  -5   3  -1  598.84   27.70
   5  -3   1  538.35   27.60
   5  -3   1  571.84   27.70
   5  -3   1  552.74   28.30
   5  -3   1  580.74   26.00
   5  -3   1  594.84   27.80
   5  -3   1  574.24   27.00
   5  -3   1  572.24   27.80
   5  -3   1  586.74   28.00
   5  -3   1  565.54   27.50
   5  -3   1  575.24   27.70
  -6   4  -1   12.70    4.60
  -6   4  -1   20.90    4.30
  -6   4  -1   23.00    4.70
  -6   4  -1   25.50    4.20
  -6   4  -1   19.50    4.60
  -6   4  -1   28.00    2.80
  -6   4  -1   18.90    3.80
  -6   4  -1   19.40    4.20
  -6   4  -1   28.60    3.70
  -6   4  -1   24.60    4.50
  -6   4  -1   30.00    5.60
   6  -4   1   33.30    5.10
   6  -4   1   29.30    5.20
   6  -4   1   26.30    2.70
   6  -4   1   29.90    4.90
   6  -4   1   18.00    4.40
   6  -4   1   15.90    4.20
   6  -4   1   22.70    4.50
   6  -4   1   17.20    4.30
   6  -4   1   23.70    5.10
   6  -4   1   29.10    4.80
  -7   5  -1  416.96   21.00
  -7   5  -1  440.06   22.10
  -7   5  -1  428.96   23.30
  -7   5  -1  389.66   21.40
  -7   5  -1  420.16   22.10
  -7   5  -1  419.26   22.10
  -7   5  -1  407.76   23.10
  -7   5  -1  415.36   22.30
  -7   5  -1  399.16   22.30
  -7   5  -1  419.56   22.20
   7  -5   1  435.16   21.60
   7  -5   1  418.96   22.20
   7  -5   1  437.16   23.00
   7  -5   1  436.16   22.80
   7  -5   1  430.86   22.60
   7  -5   1  414.76   23.20
   7  -5   1  430.06   20.00
   7  -5   1  422.66   22.40
  -8   6  -1 1001.40   49.80
  -8   6  -1  930.41   55.29
  -8   6  -1 1022.00   51.09
  -8   6  -1 1089.89   51.19
  -8   6  -1 1013.10   50.39
  -8   6  -1 1077.99   51.29
  -8   6  -1 1082.99   51.69
  -8   6  -1 1088.19   52.69
  -8   6  -1 1043.20   50.89
   8  -6   1 1139.49   51.89
   8  -6   1 1069.59   51.59
   8  -6   1 1154.28   49.00
   8  -6   1 1078.89   50.59
   8  -6   1 1112.59   52.09
   8  -6   1 1160.58   52.59
   8  -6   1 1090.59   52.59
   8  -6   1 1053.49   51.39
   8  -6   1 1072.09   51.39
  -9   7  -1  355.66   19.90
  -9   7  -1  329.17   20.20
  -9   7  -1  347.27   19.70
  -9   7  -1  364.26   22.00
  -9   7  -1  356.76   19.90
  -9   7  -1  342.97   18.60
  -9   7  -1  333.27   20.90
  -9   7  -1  348.97   20.90
  -9   7  -1  344.07   20.50
  -9   7  -1  361.76   20.20
   9  -7   1  354.96   20.90
   9  -7   1  344.27   20.70
   9  -7   1  382.96   23.20
   9  -7   1  365.16   17.80
   9  -7   1  310.67   20.90
   9  -7   1  345.97   20.70
   9  -7   1  361.26   19.60
   9  -7   1  355.16   17.40
   9  -7   1  323.87   20.80
   9  -7   1  352.96   21.50
 -10   8  -1  234.98   17.60
 -10   8  -1  222.78   17.20
 -10   8  -1  222.58   16.20
 -10   8  -1  243.88   15.90
 -10   8  -1  230.28   12.90
 -10   8  -1  222.98   14.40
 -10   8  -1  255.17   16.30
 -10   8  -1  215.98   16.60
 -10   8  -1  237.98   17.00
 -10   8  -1  239.68   16.50
  10  -8   1  212.98   17.00
  10  -8   1  251.07   17.80
  10  -8   1  203.88   17.10
  10  -8   1  262.77   17.00
  10  -8   1  232.98   15.30
  10  -8   1  252.47   18.90
  10  -8   1  212.08   14.10
  10  -8   1  254.37   12.80
 -11   9  -1   71.29    9.70
 -11   9  -1   79.19   10.60
 -11   9  -1   93.09   11.80
 -11   9  -1   84.39   11.60
 -11   9  -1   96.89   12.00
 -11   9  -1   67.89   10.90
 -11   9  -1   84.79   11.70
 -11   9  -1   90.19   12.20
  11  -9   1   87.99   12.00
  11  -9   1   85.79    8.40
  11  -9   1   98.89   10.40
  11  -9   1   85.99    7.20
  11  -9   1   62.19   10.80
  11  -9   1   73.89   11.80
  11  -9   1   55.59   10.60
  11  -9   1   69.79   13.30
 -12  10  -1   24.20    9.30
 -12  10  -1   29.40    8.30
 -12  10  -1   24.00   12.30
 -12  10  -1   19.90    8.70
 -12  10  -1   30.30    8.40
 -12  10  -1   24.30   11.80
  12 -10   1   17.70    8.70
  12 -10   1   24.20    8.60
  12 -10   1   26.10   12.30
  12 -10   1   19.40    6.80
  12 -10   1   13.50    6.40
  12 -10   1   28.60    9.40
 -13  11  -1   28.60    9.90
 -13  11  -1   19.20   10.00
 -13  11  -1   21.00   12.30
 -13  11  -1   32.80   11.30
 -13  11  -1   32.80   10.00
 -13  11  -1   20.10   10.70
  13 -11   1   18.20   10.80
  13 -11   1   11.90    7.50
  13 -11   1   14.40   10.80
  13 -11   1   16.60    7.60
  13 -11   1   33.80   10.30
  13 -11   1    7.80   18.20
  12 -16  -1  208.28   18.70
  12 -16  -1  242.88   26.20
  12 -16  -1  252.47   21.60
  12 -16  -1  254.07   22.10
  12 -16  -1  221.28   20.50
 -12  16   1  259.37   20.50
 -12  16   1  227.68   17.30
 -12  16   1  272.17   22.20
 -12  16   1  215.98   25.10
 -12  16   1  230.98   17.50
 -12  16   1  239.08   20.90
  11 -15  -1   53.59   12.40
  11 -15  -1   53.89    9.70
  11 -15  -1   56.69   10.10
  11 -15  -1   37.00    8.10
  11 -15  -1   71.19   12.60
 -11  15   1   55.09   12.90
 -11  15   1   65.99    8.10
 -11  15   1   59.39   10.40
 -11  15   1   67.49    8.40
 -11  15   1   64.19   11.50
  10 -14  -1   26.30   10.50
  10 -14  -1   53.69   11.00
  10 -14  -1   27.10    7.20
  10 -14  -1   82.49   11.90
  10 -14  -1   49.30    8.00
  10 -14  -1   40.60    9.10
  10 -14  -1   76.09   10.90
  10 -14  -1   52.19   10.80
  10 -14  -1   62.19   10.40
 -10  14   1   41.70   10.80
 -10  14   1   48.70   10.90
 -10  14   1   68.39    7.40
 -10  14   1   56.39   10.90
 -10  14   1   53.19    9.30
 -10  14   1   43.90    6.40
 -10  14   1   45.00    9.40
 -10  14   1   52.49    9.30
 -10  14   1   47.40    6.80
 -10  14   1   59.19    9.10
   9 -13  -1  112.69   10.10
   9 -13  -1  140.99   12.60
   9 -13  -1   84.79    9.90
   9 -13  -1  114.69   12.40
   9 -13  -1   94.49   11.50
   9 -13  -1   99.49   11.90
   9 -13  -1   82.59   10.60
   9 -13  -1  105.59   11.70
   9 -13  -1   99.09   12.00
  -9  13   1  112.89   11.60
  -9  13   1  108.99   11.20
  -9  13   1  115.79    9.40
  -9  13   1  108.29   12.60
  -9  13   1  111.69    8.90
  -9  13   1  116.99   13.60
  -9  13   1   96.79   11.40
  -9  13   1   84.69   13.40
  -9  13   1  113.09    9.90
  -9  13   1   95.19   11.70
   8 -12  -1    3.50    5.90
   8 -12  -1    2.50    4.90
   8 -12  -1    2.80    6.00
   8 -12  -1    4.10    5.00
   8 -12  -1    6.30    6.00
   8 -12  -1    2.00    3.80
   8 -12  -1    1.60    4.30
   8 -12  -1   -0.60    4.70
   8 -12  -1    1.40    4.60
  -8  12   1    3.20    3.20
  -8  12   1    1.00    4.60
  -8  12   1    3.20    5.40
  -8  12   1    3.20    3.80
  -8  12   1    1.80    6.50
  -8  12   1   -1.10    5.50
  -8  12   1    1.90    3.50
  -8  12   1   -0.50    4.80
  -8  12   1    8.50    5.30
  -8  12   1   -1.80    4.80
  -8  12   1    7.40    5.30
   7 -11  -1 1003.40   53.69
   7 -11  -1 1140.49   52.79
   7 -11  -1 1239.38   54.89
   7 -11  -1 1163.58   53.39
   7 -11  -1 1149.98   53.89
   7 -11  -1 1117.19   54.29
   7 -11  -1 1197.58   53.59
   7 -11  -1 1098.09   53.19
   7 -11  -1 1175.78   54.69
   7 -11  -1 1181.38   54.29
   7 -11  -1 1163.88   51.29
  -7  11   1 1044.50   53.19
  -7  11   1 1147.99   57.59
  -7  11   1 1057.69   53.59
  -7  11   1 1122.39   54.49
  -7  11   1 1104.09   53.19
  -7  11   1 1112.69   53.19
  -7  11   1 1129.29   51.99
  -7  11   1 1131.59   52.29
  -7  11   1 1131.79   52.99
  -7  11   1 1095.49   52.49
   6 -10  -1   -0.60    4.00
   6 -10  -1    0.50    3.40
   6 -10  -1   -0.40    3.40
   6 -10  -1    0.40    2.70
   6 -10  -1    4.30    3.50
   6 -10  -1   -1.40    3.00
   6 -10  -1   -0.90    4.10
   6 -10  -1   -1.80    2.30
   6 -10  -1   -1.30    2.80
   6 -10  -1    0.60    3.20
  -6  10   1    2.20    2.70
  -6  10   1   -0.90    2.70
  -6  10   1    0.40    3.30
  -6  10   1    1.60    4.70
  -6  10   1    0.10    3.10
  -6  10   1    3.40    3.30
  -6  10   1    2.70    3.60
  -6  10   1    1.70    3.80
  -6  10   1   -0.90    2.80
  -6  10   1    1.40    2.10
  -6  10   1    1.90    3.40
   5  -9  -1   27.20    4.50
   5  -9  -1   29.90    4.60
   5  -9  -1   31.70    3.40
   5  -9  -1   26.60    4.00
   5  -9  -1   36.60    4.90
   5  -9  -1   25.30    5.00
   5  -9  -1   26.90    5.30
   5  -9  -1   20.50    4.20
   5  -9  -1   28.70    4.40
   5  -9  -1   29.30    5.10
   5  -9  -1   22.90    4.80
  -5   9   1   25.10    3.10
  -5   9   1   18.50    4.40
  -5   9   1   25.20    4.50
  -5   9   1   24.50    4.40
  -5   9   1   28.80    3.90
  -5   9   1   24.00    4.20
  -5   9   1   20.70    4.10
  -5   9   1   26.20    3.60
  -5   9   1   18.80    5.90
  -5   9   1   24.20    4.30
  -5   9   1   24.70    4.90
   4  -8  -1  799.82   38.00
   4  -8  -1  829.12   37.40
   4  -8  -1  782.12   37.70
   4  -8  -1  834.62   37.40
   4  -8  -1  814.82   37.50
   4  -8  -1  785.52   37.00
   4  -8  -1  858.51   38.30
   4  -8  -1  806.52   37.70
   4  -8  -1  806.72   38.00
   4  -8  -1  779.12   36.30
   4  -8  -1  794.42   37.30
  -4   8   1  789.72   36.40
  -4   8   1  803.02   37.30
  -4   8   1  763.02   37.00
  -4   8   1  828.42   39.90
  -4   8   1  752.42   38.00
  -4   8   1  785.02   36.90
  -4   8   1  811.22   37.60
  -4   8   1  766.92   37.60
  -4   8   1  785.22   37.60
  -4   8   1  779.22   37.30
  -4   8   1  801.42   37.20
   3  -7  -1  879.61   38.70
   3  -7  -1  862.21   38.60
   3  -7  -1  833.42   38.30
   3  -7  -1  845.72   38.80
   3  -7  -1  856.21   37.80
   3  -7  -1  862.11   38.90
   3  -7  -1  847.12   38.70
   3  -7  -1  814.32   38.60
   3  -7  -1  860.91   39.30
   3  -7  -1  832.32   39.00
   3  -7  -1  801.02   39.60
   3  -7  -1  850.41   38.50
  -3   7   1  794.12   38.50
  -3   7   1  810.52   38.90
  -3   7   1  838.32   38.80
  -3   7   1  838.62   38.70
  -3   7   1  840.42   38.50
  -3   7   1  833.52   39.10
  -3   7   1  828.32   40.30
  -3   7   1  864.41   38.60
  -3   7   1  822.92   38.30
  -3   7   1  828.92   38.50
  -3   7   1  803.62   37.80
  -3   7   1  821.72   38.40
   2  -6  -1  472.35   21.00
   2  -6  -1  408.06   20.80
   2  -6  -1  427.76   20.60
   2  -6  -1  455.15   20.80
   2  -6  -1  447.66   20.60
   2  -6  -1  395.66   21.10
   2  -6  -1  376.56   20.20
   2  -6  -1  479.35   20.30
   2  -6  -1  437.66   20.90
   2  -6  -1  450.55   20.80
   2  -6  -1  456.45   20.70
   2  -6  -1  419.86   20.90
  -2   6   1  462.85   21.40
  -2   6   1  443.66   20.50
  -2   6   1  431.86   20.50
  -2   6   1  437.56   20.00
  -2   6   1  432.76   20.60
  -2   6   1  409.16   20.70
  -2   6   1  443.96   20.50
  -2   6   1  444.46   20.70
  -2   6   1  444.46   20.30
  -2   6   1  468.15   20.90
  -2   6   1  445.56   20.70
  -2   6   1  441.46   21.90
  -2   6   1  438.46   20.60
   1  -5  -1 1208.78   53.49
   1  -5  -1 1196.58   53.09
   1  -5  -1 1154.88   53.29
   1  -5  -1 1099.69   52.99
   1  -5  -1 1198.08   53.19
   1  -5  -1 1233.58   54.19
   1  -5  -1 1188.38   53.99
   1  -5  -1 1127.29   52.89
   1  -5  -1 1253.47   53.59
  -1   5   1 1179.38   53.19
  -1   5   1 1239.98   53.09
  -1   5   1 1153.48   53.39
  -1   5   1 1198.98   53.49
  -1   5   1 1173.98   53.09
  -1   5   1 1174.68   53.09
  -1   5   1 1187.28   53.79
   0  -4  -1 2152.28   96.49
   0  -4  -1 2239.78   96.19
   0  -4  -1 2242.58   96.59
   0  -4  -1 2187.98   96.49
   0  -4  -1 2112.69   96.79
   0  -4  -1 2143.39   96.49
   0  -4  -1 2324.67   96.69
   0  -4  -1 2078.29   96.29
   0   4   1 2257.07   96.39
   0   4   1 2183.38   96.09
   0   4   1 2146.49   96.49
   0   4   1 2061.09   96.39
   0   4   1 2234.98   96.49
   0   4   1 1958.20   96.39
   0   4   1 2120.19   96.39
   0   4   1 2189.28   96.09
  -1  -3  -1  545.25   25.00
  -1  -3  -1  525.75   24.60
  -1  -3  -1  535.85   24.60
  -1  -3  -1  534.95   24.20
  -1  -3  -1  532.95   24.90
  -1  -3  -1  549.15   24.30
  -1  -3  -1  561.84   25.60
   1   3   1  540.55   24.30
   1   3   1  521.75   24.50
   1   3   1  492.95   24.30
   1   3   1  525.65   24.80
   1   3   1  536.65   24.40
   1   3   1  561.74   24.90
  -2  -2  -1 9780.72  457.65
   2   2   1 9999.00  461.15
  -3  -1  -1  151.78    8.60
  -3  -1  -1  147.69    8.60
  -3  -1  -1  144.69    7.40
  -3  -1  -1  141.59    8.10
  -3  -1  -1  153.08    8.20
  -3  -1  -1  144.79    8.10
  -3  -1  -1  155.48    8.90
  -3  -1  -1  153.98    7.80
  -3  -1  -1  154.38    8.10
  -3  -1  -1  150.98    8.50
  -3  -1  -1  161.78    8.30
   3   1   1  137.39    8.40
   3   1   1  138.79    8.10
   3   1   1  156.88    8.80
   3   1   1  144.49    8.10
   3   1   1  159.88    8.20
   3   1   1  141.79    8.10
   3   1   1  139.29    8.10
   3   1   1  149.99    7.80
   3   1   1  154.58    7.40
   3   1   1  143.09    8.00
   3   1   1  160.28    8.20
  -4   0  -1   -0.80    2.30
  -4   0  -1    0.20    1.40
  -4   0  -1    3.40    2.30
  -4   0  -1    0.00    1.70
  -4   0  -1    0.90    2.00
  -4   0  -1    1.50    2.20
  -4   0  -1   -0.90    1.60
  -4   0  -1    2.40    2.00
  -4   0  -1    1.80    2.00
  -4   0  -1    0.10    1.10
  -4   0  -1   -0.50    2.10
   4   0   1   -1.20    2.10
   4   0   1   -0.50    1.60
   4   0   1   -0.80    2.00
   4   0   1   -0.20    1.70
   4   0   1    0.50    1.10
   4   0   1   -1.30    2.00
   4   0   1   -0.40    1.90
   4   0   1    2.60    1.70
   4   0   1    0.90    2.30
   4   0   1    2.10    2.20
  -5   1  -1  257.07   12.70
  -5   1  -1  256.87   13.60
  -5   1  -1  231.38   13.30
  -5   1  -1  245.58   13.30
  -5   1  -1  232.78   14.00
  -5   1  -1  253.37   13.40
  -5   1  -1  253.27   13.70
  -5   1  -1  236.68   12.00
  -5   1  -1  284.07   13.90
  -5   1  -1  245.68   13.20
  -5   1  -1  265.17   14.10
   5  -1   1  241.78   12.00
   5  -1   1  254.47   13.60
   5  -1   1  258.47   13.70
   5  -1   1  240.68   13.80
   5  -1   1  245.08   13.40
   5  -1   1  209.38   13.90
   5  -1   1  248.78   13.50
   5  -1   1  241.58   12.80
   5  -1   1  233.28   13.30
   5  -1   1  251.07   13.60
  -6   2  -1    6.60    3.60
  -6   2  -1    5.50    3.10
  -6   2  -1   -1.30    3.20
  -6   2  -1    3.70    3.70
  -6   2  -1    0.80    2.90
  -6   2  -1    1.90    1.60
  -6   2  -1    6.50    3.00
  -6   2  -1    3.90    1.90
  -6   2  -1    3.70    2.60
  -6   2  -1    2.80    2.90
  -6   2  -1    0.00    2.40
   6  -2   1   -3.80    3.20
   6  -2   1    1.80    1.50
   6  -2   1    1.60    2.80
   6  -2   1   -0.90    3.00
   6  -2   1    2.90    2.70
   6  -2   1    3.80    3.30
   6  -2   1    1.30    2.80
   6  -2   1    4.70    3.20
   6  -2   1    2.80    3.30
   6  -2   1    4.20    2.40
  -7   3  -1  442.66   23.40
  -7   3  -1  455.95   23.60
  -7   3  -1  451.55   21.20
  -7   3  -1  442.66   22.80
  -7   3  -1  416.86   23.30
  -7   3  -1  424.66   24.10
  -7   3  -1  449.76   22.20
  -7   3  -1  447.16   23.10
  -7   3  -1  453.65   23.40
  -7   3  -1  450.95   23.00
   7  -3   1  475.25   23.80
   7  -3   1  462.75   21.30
   7  -3   1  444.46   24.70
   7  -3   1  443.76   24.10
   7  -3   1  470.65   23.70
   7  -3   1  443.66   22.40
  -8   4  -1  780.52   38.30
  -8   4  -1  782.62   37.90
  -8   4  -1  764.32   37.10
  -8   4  -1  786.92   38.20
  -8   4  -1  782.52   36.00
  -8   4  -1  773.62   37.90
  -8   4  -1  790.32   38.50
  -8   4  -1  737.13   38.50
  -8   4  -1  753.02   38.60
  -8   4  -1  792.22   38.80
   8  -4   1  769.62   37.50
   8  -4   1  808.72   38.80
   8  -4   1  821.52   39.30
   8  -4   1  812.72   38.60
   8  -4   1  807.32   38.80
   8  -4   1  767.72   38.30
   8  -4   1  782.72   39.50
   8  -4   1  773.02   38.40
  -9   5  -1  365.36   19.60
  -9   5  -1  373.76   21.50
  -9   5  -1  366.96   20.70
  -9   5  -1  362.36   20.50
  -9   5  -1  375.86   20.90
  -9   5  -1  366.26   21.60
  -9   5  -1  386.86   22.70
  -9   5  -1  361.16   21.10
  -9   5  -1  354.36   21.10
   9  -5   1  392.96   22.50
   9  -5   1  349.96   21.40
   9  -5   1  403.26   18.60
   9  -5   1  403.06   22.10
   9  -5   1  386.26   21.50
   9  -5   1  360.36   21.40
   9  -5   1  364.36   20.10
   9  -5   1  393.06   21.70
   9  -5   1  384.46   22.70
 -10   6  -1  161.38   12.20
 -10   6  -1  149.19   13.20
 -10   6  -1  152.88   12.00
 -10   6  -1  139.49   12.90
 -10   6  -1  139.39   10.80
 -10   6  -1  156.68   12.90
 -10   6  -1  150.48   12.70
 -10   6  -1  138.89   10.60
 -10   6  -1  142.19   13.30
 -10   6  -1  166.88   14.40
 -10   6  -1  164.38   13.00
  10  -6   1  125.09   13.20
  10  -6   1  165.08    9.30
  10  -6   1  136.39   13.40
  10  -6   1  137.29   15.10
  10  -6   1  156.78   12.80
  10  -6   1  145.89    9.30
  10  -6   1  169.08   13.80
  10  -6   1  149.19   11.30
  10  -6   1  141.99   13.90
 -11   7  -1  406.76   22.00
 -11   7  -1  442.86   24.60
 -11   7  -1  422.56   25.80
 -11   7  -1  429.96   26.50
 -11   7  -1  462.85   25.80
 -11   7  -1  464.55   27.20
 -11   7  -1  433.36   25.30
 -11   7  -1  451.35   25.30
  11  -7   1  428.96   27.80
  11  -7   1  429.06   26.40
  11  -7   1  393.06   22.20
  11  -7   1  436.46   26.70
  11  -7   1  419.06   24.20
  11  -7   1  458.65   21.80
  11  -7   1  469.45   26.30
 -12   8  -1   52.59    9.70
 -12   8  -1   39.90   12.60
 -12   8  -1   58.79    6.70
 -12   8  -1   50.59   11.50
 -12   8  -1   48.30   10.00
 -12   8  -1   35.80    9.70
 -12   8  -1   53.89    9.80
 -12   8  -1   45.40    9.90
  12  -8   1   54.09    6.90
  12  -8   1   38.10    5.40
  12  -8   1   66.09   13.80
  12  -8   1   38.20    9.00
  12  -8   1   35.10    9.40
  12  -8   1   37.70    9.10
  12  -8   1   48.20    8.10
  12  -8   1   26.30   10.20
 -13   9  -1  159.78   18.10
 -13   9  -1  201.58   17.30
 -13   9  -1  178.28   18.60
 -13   9  -1  193.48   16.90
 -13   9  -1  206.28   24.20
 -13   9  -1  161.68   11.80
  13  -9   1  166.88   18.80
  13  -9   1  158.98   14.90
  13  -9   1  178.08   11.60
  13  -9   1  156.18   20.50
  13  -9   1  145.19   13.00
  13  -9   1  170.18   19.50
  13  -9   1  164.28   17.20
  11 -17  -1   51.99   12.50
  11 -17  -1   70.79   18.70
  11 -17  -1   50.49   10.90
  11 -17  -1   48.90    9.70
  11 -17  -1   50.19   10.90
  11 -17  -1   57.39   10.60
  11 -17  -1   55.49   12.30
 -11  17   1   74.59    9.00
 -11  17   1   35.60   13.00
 -11  17   1   58.19   10.90
 -11  17   1   57.79    8.70
 -11  17   1   65.99   11.60
 -11  17   1   56.59   11.50
  10 -16  -1   77.39   11.20
  10 -16  -1   70.39   12.20
  10 -16  -1   63.49   10.40
  10 -16  -1   64.19   11.40
  10 -16  -1   66.09   14.00
 -10  16   1   84.59   11.70
 -10  16   1   75.49   10.10
 -10  16   1   72.09   10.50
 -10  16   1   73.59    8.20
 -10  16   1   54.99   17.10
 -10  16   1   76.99    8.40
 -10  16   1   68.09    8.10
   9 -15  -1  187.48   16.10
   9 -15  -1  177.88   14.60
   9 -15  -1  176.98   14.50
   9 -15  -1  162.78   17.50
   9 -15  -1  160.98   16.10
   9 -15  -1  173.88   15.20
   9 -15  -1  160.88   13.30
   9 -15  -1  143.99   13.00
  -9  15   1  169.98   12.30
  -9  15   1  169.38   14.30
  -9  15   1  154.28   16.20
  -9  15   1  147.29   14.90
  -9  15   1  175.38   15.60
  -9  15   1  167.68   13.80
  -9  15   1  153.28   18.30
  -9  15   1  174.38   12.00
  -9  15   1  160.28   15.00
  -9  15   1  157.48   11.30
   8 -14  -1   57.39    9.80
   8 -14  -1   48.70    8.20
   8 -14  -1   46.40    7.20
   8 -14  -1   35.90    8.30
   8 -14  -1   48.50    7.70
   8 -14  -1   31.60    6.30
   8 -14  -1   32.10    8.30
   8 -14  -1   55.59    9.10
   8 -14  -1   46.30    8.10
  -8  14   1   51.49    7.50
  -8  14   1   44.40    7.50
  -8  14   1   54.69    6.50
  -8  14   1   59.29    6.90
  -8  14   1   49.10    5.50
  -8  14   1   53.09    8.40
  -8  14   1   35.00    8.50
  -8  14   1   35.80    7.40
  -8  14   1   46.60    7.40
  -8  14   1   48.10    8.70
  -8  14   1   44.00    7.80
   7 -13  -1  815.42   39.10
   7 -13  -1  831.72   39.50
   7 -13  -1  723.93   37.30
   7 -13  -1  764.62   37.20
   7 -13  -1  800.32   38.50
   7 -13  -1  831.12   38.00
   7 -13  -1  702.83   38.20
   7 -13  -1  744.93   38.20
   7 -13  -1  777.12   38.70
   7 -13  -1  753.72   37.40
  -7  13   1  767.92   38.50
  -7  13   1  730.13   37.90
  -7  13   1  770.62   41.50
  -7  13   1  747.23   35.70
  -7  13   1  686.83   37.80
  -7  13   1  757.72   37.40
  -7  13   1  781.82   37.30
  -7  13   1  774.42   36.50
  -7  13   1  763.62   36.90
  -7  13   1  731.63   37.20
   6 -12  -1   -1.40    4.00
   6 -12  -1    3.00    4.10
   6 -12  -1    9.90    5.50
   6 -12  -1   11.10    4.20
   6 -12  -1    4.70    4.40
   6 -12  -1    3.10    3.80
   6 -12  -1    5.20    3.90
   6 -12  -1    4.90    3.30
   6 -12  -1    9.20    5.00
   6 -12  -1   -0.70    4.50
  -6  12   1    0.70    3.80
  -6  12   1    5.80    3.50
  -6  12   1    2.90    3.70
  -6  12   1    2.80    5.10
  -6  12   1    3.90    3.40
  -6  12   1    2.50    4.20
  -6  12   1   10.20    4.30
  -6  12   1    1.50    4.20
  -6  12   1   -2.30    3.70
  -6  12   1    2.20    2.50
   5 -11  -1  507.75   27.10
   5 -11  -1  564.94   27.50
   5 -11  -1  572.94   28.30
   5 -11  -1  572.44   27.30
   5 -11  -1  568.74   27.60
   5 -11  -1  545.85   27.60
   5 -11  -1  577.04   27.90
   5 -11  -1  515.55   25.50
   5 -11  -1  550.24   26.70
   5 -11  -1  577.34   27.10
  -5  11   1  553.54   29.80
  -5  11   1  567.14   26.70
  -5  11   1  514.55   25.40
  -5  11   1  551.94   27.00
  -5  11   1  536.55   26.70
  -5  11   1  503.45   26.90
  -5  11   1  544.65   27.60
  -5  11   1  527.85   26.60
  -5  11   1  507.65   27.10
  -5  11   1  541.15   26.30
   4 -10  -1 2545.75  111.89
   4 -10  -1 2522.55  112.99
   4 -10  -1 2531.75  112.29
   4 -10  -1 2276.87  111.19
   4 -10  -1 2664.03  111.89
   4 -10  -1 2533.65  111.89
   4 -10  -1 2540.15  111.59
   4 -10  -1 2543.95  113.49
   4 -10  -1 2304.47  111.79
   4 -10  -1 2492.55  111.59
   4 -10  -1 2377.56  112.59
  -4  10   1 2395.06  111.59
  -4  10   1 2368.66  111.59
  -4  10   1 2433.66  112.29
  -4  10   1 2502.05  111.49
  -4  10   1 2433.66  110.49
  -4  10   1 2541.85  111.19
  -4  10   1 2575.34  114.19
  -4  10   1 2452.65  111.29
  -4  10   1 2478.25  111.79
  -4  10   1 2406.66  112.29
  -4  10   1 2584.44  111.49
   3  -9  -1  394.16   19.40
   3  -9  -1  359.56   18.70
   3  -9  -1  428.56   19.70
   3  -9  -1  409.16   19.90
   3  -9  -1  396.76   19.50
   3  -9  -1  385.26   19.10
   3  -9  -1  325.37   19.90
   3  -9  -1  384.06   19.70
   3  -9  -1  392.96   19.40
   3  -9  -1  419.76   19.80
   3  -9  -1  401.26   19.90
   3  -9  -1  375.66   18.50
  -3   9   1  406.46   19.20
  -3   9   1  411.96   19.40
  -3   9   1  406.46   21.10
  -3   9   1  390.96   19.30
  -3   9   1  388.06   18.90
  -3   9   1  392.96   20.30
  -3   9   1  390.26   18.90
  -3   9   1  370.46   18.80
  -3   9   1  376.96   19.20
  -3   9   1  365.96   18.00
   2  -8  -1  230.08   12.90
   2  -8  -1  228.58   11.60
   2  -8  -1  226.38   12.00
   2  -8  -1  231.18   12.20
   2  -8  -1  232.58   12.70
   2  -8  -1  252.87   11.90
   2  -8  -1  266.47   12.90
   2  -8  -1  234.88   12.10
   2  -8  -1  244.58   12.40
   2  -8  -1  236.18   12.40
  -2   8   1  239.08   12.00
  -2   8   1  231.48   12.00
  -2   8   1  235.78   13.30
  -2   8   1  219.98   11.70
  -2   8   1  244.58   12.40
  -2   8   1  238.28   12.20
  -2   8   1  236.18   12.40
   1  -7  -1  184.58    9.40
   1  -7  -1  183.98    9.90
   1  -7  -1  192.98   10.30
   1  -7  -1  173.88    9.60
   1  -7  -1  191.68    8.80
   1  -7  -1  183.78    9.20
   1  -7  -1  188.58   10.80
   1  -7  -1  188.98    9.60
   1  -7  -1  178.28    9.90
   1  -7  -1  152.08    9.80
  -1   7   1  179.18   10.00
  -1   7   1  174.28   10.40
  -1   7   1  181.38    9.30
  -1   7   1  176.08    9.70
  -1   7   1  199.48    9.20
  -1   7   1  188.18    9.60
  -1   7   1  185.08   10.10
  -1   7   1  195.48    9.90
   0  -6  -1   48.60    4.00
   0  -6  -1   48.80    4.20
   0  -6  -1   53.29    4.10
   0  -6  -1   52.29    4.20
   0  -6  -1   43.00    3.60
   0  -6  -1   49.80    3.30
   0  -6  -1   48.40    4.00
   0  -6  -1   46.10    3.70
   0  -6  -1   45.90    3.50
   0  -6  -1   45.50    3.70
   0   6   1   43.70    4.60
   0   6   1   43.90    3.90
   0   6   1   46.30    3.80
   0   6   1   45.80    3.70
   0   6   1   51.69    3.90
   0   6   1   49.00    3.20
   0   6   1   49.20    3.90
  -1  -5  -1  501.55   22.90
  -1  -5  -1  493.15   23.60
  -1  -5  -1  507.05   23.40
  -1  -5  -1  478.45   22.80
  -1  -5  -1  484.55   22.80
  -1  -5  -1  482.15   23.30
  -1  -5  -1  490.45   22.70
  -1  -5  -1  459.55   22.50
  -1  -5  -1  513.45   23.00
   1   5   1  512.35   23.00
   1   5   1  491.45   22.50
   1   5   1  488.55   24.00
   1   5   1  486.35   22.70
   1   5   1  500.75   23.00
   1   5   1  486.95   23.10
   1   5   1  517.75   22.90
  -2  -4  -1 1784.22   76.59
  -2  -4  -1 1717.33   77.69
  -2  -4  -1 1713.73   76.79
  -2  -4  -1 1641.84   76.79
  -2  -4  -1 1722.83   77.79
  -2  -4  -1 1687.13   77.69
  -2  -4  -1 1751.82   77.69
   2   4   1 1726.83   76.69
   2   4   1 1710.33   78.09
   2   4   1 1648.94   77.29
   2   4   1 1792.22   76.59
   2   4   1 1661.03   76.69
   2   4   1 1661.73   76.49
   2   4   1 1720.33   76.69
   2   4   1 1789.62   77.49
  -3  -3  -1  157.48    8.20
  -3  -3  -1  158.58    8.20
  -3  -3  -1  150.18    7.60
  -3  -3  -1  160.08    7.70
  -3  -3  -1  150.78    8.00
  -3  -3  -1  142.49    8.20
  -3  -3  -1  155.38    8.10
  -3  -3  -1  142.69    9.20
  -3  -3  -1  137.99    9.10
  -3  -3  -1  149.39    9.00
  -3  -3  -1  146.49    8.30
  -3  -3  -1  157.98    8.10
   3   3   1  153.18    7.50
   3   3   1  141.19    7.90
   3   3   1  148.39    8.40
   3   3   1  143.09    7.80
   3   3   1  159.58    7.70
   3   3   1  157.18    9.20
   3   3   1  162.78    8.20
   3   3   1  160.88    7.90
   3   3   1  154.48    8.90
   3   3   1  149.09    8.00
   3   3   1  152.48    8.20
  -4  -2  -1   19.00    3.60
  -4  -2  -1   15.80    2.30
  -4  -2  -1   17.80    2.90
  -4  -2  -1   10.60    1.80
  -4  -2  -1   14.50    3.60
  -4  -2  -1   12.80    2.60
  -4  -2  -1   16.90    2.90
  -4  -2  -1   14.00    2.90
  -4  -2  -1   16.70    2.80
  -4  -2  -1   17.50    3.10
   4   2   1   17.20    3.00
   4   2   1   15.10    3.30
   4   2   1   17.30    2.90
   4   2   1   13.30    2.70
   4   2   1   14.40    3.40
   4   2   1   15.60    2.10
   4   2   1   11.50    2.70
   4   2   1   15.90    3.40
   4   2   1   17.40    2.80
   4   2   1   10.50    2.70
   4   2   1   10.80    2.10
  -5  -1  -1  235.28   12.60
  -5  -1  -1  252.37   13.40
  -5  -1  -1  255.97   14.00
  -5  -1  -1  249.38   13.40
  -5  -1  -1  254.37   13.90
  -5  -1  -1  247.98   12.20
  -5  -1  -1  266.57   13.70
  -5  -1  -1  243.78   13.20
  -5  -1  -1  266.37   13.60
  -5  -1  -1  249.08   14.50
  -5  -1  -1  235.68   13.40
   5   1   1  238.58   13.50
   5   1   1  249.88   12.20
   5   1   1  244.88   12.70
   5   1   1  240.68   14.10
   5   1   1  261.07   13.40
   5   1   1  242.28   13.30
   5   1   1  251.97   13.40
   5   1   1  247.68   13.40
   5   1   1  244.18   14.10
   5   1   1  249.48   13.40
  -6   0  -1   -0.60    2.30
  -6   0  -1    6.40    3.10
  -6   0  -1   -3.00    2.90
  -6   0  -1    1.80    2.80
  -6   0  -1    0.40    2.80
  -6   0  -1    0.20    3.00
  -6   0  -1    2.40    2.90
  -6   0  -1   -1.50    1.70
  -6   0  -1   -4.70    3.10
  -6   0  -1    1.50    2.50
  -6   0  -1    0.80    1.60
   6   0   1    1.70    2.60
   6   0   1    3.20    2.90
   6   0   1   -1.50    2.00
   6   0   1    0.80    3.20
   6   0   1   -0.20    3.60
   6   0   1    1.90    2.70
   6   0   1    0.00    2.90
   6   0   1    4.60    3.20
   6   0   1    4.30    3.50
   6   0   1    0.40    1.60
  -7   1  -1  701.53   33.80
  -7   1  -1  674.23   34.10
  -7   1  -1  731.33   34.20
  -7   1  -1  694.33   33.90
  -7   1  -1  696.93   32.30
  -7   1  -1  649.43   33.60
  -7   1  -1  738.23   34.30
  -7   1  -1  713.03   35.30
  -7   1  -1  684.93   33.90
  -7   1  -1  681.23   33.60
   7  -1   1  677.53   33.90
   7  -1   1  692.33   33.90
   7  -1   1  709.63   34.30
   7  -1   1  690.53   33.80
   7  -1   1  715.53   32.30
   7  -1   1  713.43   33.30
   7  -1   1  740.13   34.20
   7  -1   1  673.33   34.70
  -8   2  -1   63.89    7.50
  -8   2  -1   66.49    8.60
  -8   2  -1   58.99    7.30
  -8   2  -1   74.19    8.00
  -8   2  -1   75.29    8.00
  -8   2  -1   67.79    7.30
  -8   2  -1   65.09    7.90
  -8   2  -1   51.89    6.50
  -8   2  -1   70.19    6.00
  -8   2  -1   62.29    8.20
  -8   2  -1   53.19    4.80
   8  -2   1   60.59    6.40
   8  -2   1   67.29    7.60
   8  -2   1   71.29    8.00
   8  -2   1   69.79    7.50
   8  -2   1   68.39    5.00
   8  -2   1   64.19    7.20
   8  -2   1   72.19    7.60
   8  -2   1   50.79    7.00
  -9   3  -1    1.90    4.50
  -9   3  -1    1.80    2.40
  -9   3  -1    3.50    3.80
  -9   3  -1   -0.90    4.60
  -9   3  -1    4.80    4.50
  -9   3  -1    3.60    4.40
  -9   3  -1    4.10    5.00
  -9   3  -1    3.30    4.40
  -9   3  -1    6.60    4.20
  -9   3  -1    6.40    3.90
  -9   3  -1    1.40    2.80
  -9   3  -1    5.60    4.10
   9  -3   1    0.80    5.00
   9  -3   1    9.00    4.80
   9  -3   1    7.20    5.00
   9  -3   1    2.30    5.20
   9  -3   1    8.70    4.40
   9  -3   1    9.90    5.20
   9  -3   1    3.10    4.60
   9  -3   1    5.10    2.50
   9  -3   1    1.60    3.30
 -10   4  -1  420.36   24.30
 -10   4  -1  392.56   21.70
 -10   4  -1  394.96   20.50
 -10   4  -1  340.37   22.40
 -10   4  -1  395.56   22.30
 -10   4  -1  396.76   22.40
 -10   4  -1  377.76   22.60
 -10   4  -1  391.16   23.00
 -10   4  -1  394.66   19.50
 -10   4  -1  368.06   20.80
 -10   4  -1  404.66   22.80
  10  -4   1  445.86   23.40
  10  -4   1  370.66   22.40
  10  -4   1  363.36   24.10
  10  -4   1  366.36   22.60
  10  -4   1  403.66   23.40
  10  -4   1  411.06   21.60
  10  -4   1  416.76   25.50
  10  -4   1  412.06   23.10
  10  -4   1  425.76   19.70
 -11   5  -1   14.10    6.60
 -11   5  -1   14.60    7.00
 -11   5  -1   23.20    7.00
 -11   5  -1   10.10    7.30
 -11   5  -1   20.60    6.30
 -11   5  -1    9.60    5.60
 -11   5  -1   14.90    7.10
 -11   5  -1   17.90    6.50
 -11   5  -1   23.00    4.90
 -11   5  -1   17.20    6.50
  11  -5   1    7.50    7.20
  11  -5   1   14.50    8.80
  11  -5   1   16.80    6.50
  11  -5   1   12.80    6.40
  11  -5   1   18.10    5.20
  11  -5   1    9.00    6.20
  11  -5   1   17.60    3.70
  11  -5   1   16.20    3.80
 -12   6  -1   -3.10    5.00
 -12   6  -1   10.50    7.00
 -12   6  -1    5.80    6.30
 -12   6  -1    2.60    7.10
 -12   6  -1   -0.10    6.90
 -12   6  -1    0.10    8.40
 -12   6  -1    5.00    4.80
 -12   6  -1    9.20    5.90
 -12   6  -1   22.90    7.80
 -12   6  -1   -0.40    8.10
  12  -6   1   -3.30    3.30
  12  -6   1    4.10    6.20
  12  -6   1   -3.30   10.00
  12  -6   1   -1.50    6.50
  12  -6   1   -1.00    8.50
  12  -6   1    1.80    4.70
  12  -6   1   -3.80    8.00
  12  -6   1    4.60    6.80
 -13   7  -1  109.89   10.40
 -13   7  -1  138.49   15.20
 -13   7  -1  114.69   14.20
 -13   7  -1   94.69   12.70
 -13   7  -1  149.49   16.90
 -13   7  -1  108.19   14.40
  13  -7   1  116.29   17.80
  13  -7   1  114.99   12.30
  13  -7   1  108.89   16.10
  13  -7   1   93.49   13.80
  13  -7   1  121.09    9.50
 -14   8  -1   64.69   12.20
 -14   8  -1   52.99   16.00
 -14   8  -1   44.60   11.90
 -14   8  -1   55.69   12.40
 -14   8  -1   40.70   10.40
 -14   8  -1   56.09    7.80
 -14   8  -1   45.50   14.30
  14  -8   1   49.90    7.10
  14  -8   1   65.99   12.50
  14  -8   1   67.19   10.00
  14  -8   1   52.89   11.90
  14  -8   1   43.70   12.10
  10 -18  -1   78.39   12.30
  10 -18  -1  103.99   15.20
  10 -18  -1   91.59   12.60
  10 -18  -1   82.59   13.50
  10 -18  -1   89.09   11.50
  10 -18  -1   89.69   12.10
 -10  18   1   89.69    9.50
 -10  18   1  111.39   12.60
 -10  18   1   93.09   11.20
 -10  18   1   91.59    9.60
 -10  18   1  100.79   10.80
 -10  18   1   75.59   14.30
 -10  18   1  107.99   13.50
   9 -17  -1   79.39   10.80
   9 -17  -1   86.89   10.60
   9 -17  -1   71.29   12.50
   9 -17  -1   64.69   13.10
   9 -17  -1   74.89    9.90
   9 -17  -1   76.39   12.00
  -9  17   1   74.09   12.70
  -9  17   1   88.49   11.50
  -9  17   1  101.49   11.10
  -9  17   1   82.09    9.90
  -9  17   1   86.29    9.30
  -9  17   1   69.89    9.30
   8 -16  -1   31.60    7.30
   8 -16  -1   20.70    8.10
   8 -16  -1   26.70    6.30
   8 -16  -1   23.60    7.10
   8 -16  -1   16.00    9.00
   8 -16  -1   13.00    6.60
   8 -16  -1   21.70    7.70
   8 -16  -1   20.30    6.70
  -8  16   1   19.40    7.90
  -8  16   1   19.10    4.70
  -8  16   1   23.40    7.20
  -8  16   1   24.00    5.70
  -8  16   1    8.30    8.20
  -8  16   1   26.20    6.70
  -8  16   1   30.40    5.80
  -8  16   1   30.70    7.30
   7 -15  -1   24.80    7.40
   7 -15  -1   25.40    6.20
   7 -15  -1   18.30    6.40
   7 -15  -1   15.10    7.40
   7 -15  -1   22.80    6.60
   7 -15  -1   16.20    5.10
   7 -15  -1   16.40    7.10
   7 -15  -1   13.40    6.80
   7 -15  -1   24.60    7.00
  -7  15   1   17.10    5.70
  -7  15   1   20.40    4.70
  -7  15   1   12.70    4.90
  -7  15   1   39.90   12.10
  -7  15   1   16.30    5.50
  -7  15   1   14.40    5.30
  -7  15   1   17.00    7.50
  -7  15   1   23.80    7.10
  -7  15   1   30.70    7.30
  -7  15   1   23.80    4.70
   6 -14  -1  150.98   13.10
   6 -14  -1  142.79   12.00
   6 -14  -1  164.28   11.70
   6 -14  -1  155.28   11.50
   6 -14  -1  155.58   10.90
   6 -14  -1  133.49   12.60
   6 -14  -1  161.28   11.40
   6 -14  -1  156.08   12.80
   6 -14  -1  155.48   12.60
  -6  14   1  149.88   10.70
  -6  14   1  136.09   10.50
  -6  14   1  146.29   12.80
  -6  14   1  162.88   10.70
  -6  14   1  134.29   11.60
  -6  14   1  156.38    9.10
  -6  14   1  159.78   15.20
  -6  14   1  151.18   11.90
  -6  14   1  159.88   11.40
  -6  14   1  160.38   10.80
  -6  14   1  168.28   12.10
   5 -13  -1  584.34   27.90
   5 -13  -1  598.54   29.10
   5 -13  -1  499.05   29.40
   5 -13  -1  555.04   28.90
   5 -13  -1  571.84   29.10
   5 -13  -1  562.94   28.50
   5 -13  -1  580.24   28.80
   5 -13  -1  610.64   28.40
   5 -13  -1  626.14   28.80
   5 -13  -1  558.64   29.00
  -5  13   1  568.64   26.50
  -5  13   1  529.85   28.60
  -5  13   1  547.85   29.50
  -5  13   1  557.74   27.50
  -5  13   1  583.94   28.30
  -5  13   1  545.75   27.70
  -5  13   1  547.85   27.50
  -5  13   1  599.84   28.40
  -5  13   1  605.74   31.30
  -5  13   1  533.45   28.10
   4 -12  -1    1.10    3.10
   4 -12  -1    9.60    4.10
   4 -12  -1   -0.20    3.40
   4 -12  -1    2.30    2.90
   4 -12  -1    2.80    3.70
   4 -12  -1   -0.20    2.90
   4 -12  -1    3.10    3.90
   4 -12  -1   -5.50    3.60
   4 -12  -1    2.10    3.20
   4 -12  -1    0.60    2.40
   4 -12  -1    1.80    3.90
   4 -12  -1   -0.90    3.50
  -4  12   1   -2.30    2.70
  -4  12   1   -5.00    3.20
  -4  12   1   -2.50    2.70
  -4  12   1    2.60    3.10
  -4  12   1    2.70    2.60
  -4  12   1   -0.10    3.90
  -4  12   1   -1.90    3.30
  -4  12   1    1.90    3.20
  -4  12   1    4.10    1.90
   3 -11  -1  117.49    8.10
   3 -11  -1  110.09    7.70
   3 -11  -1  119.49    9.10
   3 -11  -1  107.69    8.60
   3 -11  -1  113.89    8.70
   3 -11  -1  109.49    8.00
   3 -11  -1  108.19    7.10
   3 -11  -1  127.19    8.60
   3 -11  -1  117.59    8.40
   3 -11  -1  114.79    7.60
   3 -11  -1  119.89    8.30
  -3  11   1  122.69    8.20
  -3  11   1  122.49    7.90
  -3  11   1   99.19    8.00
  -3  11   1  114.59    7.50
  -3  11   1  109.69    9.60
  -3  11   1  114.09    7.70
   2 -10  -1   23.50    2.80
   2 -10  -1   23.40    3.10
   2 -10  -1   25.10    3.90
   2 -10  -1   24.30    4.40
   2 -10  -1   31.90    4.70
   2 -10  -1   18.50    4.30
   2 -10  -1   23.60    3.50
   2 -10  -1   25.00    3.90
   2 -10  -1   20.40    3.30
  -2  10   1   19.70    3.20
  -2  10   1   27.70    4.00
  -2  10   1   25.20    3.70
  -2  10   1   25.70    3.40
  -2  10   1   13.80    4.10
  -2  10   1   21.20    4.30
  -2  10   1   15.70    3.40
   1  -9  -1   41.60    4.30
   1  -9  -1   16.60    3.80
   1  -9  -1   22.30    3.70
   1  -9  -1   23.30    3.40
   1  -9  -1   34.50    4.90
   1  -9  -1   18.00    3.40
   1  -9  -1   22.50    3.10
   1  -9  -1   20.20    4.50
   1  -9  -1   24.60    4.10
   1  -9  -1   24.60    4.30
   1  -9  -1   20.90    4.20
  -1   9   1   18.10    3.50
  -1   9   1   20.30    3.30
  -1   9   1   26.30    4.10
  -1   9   1   24.10    2.80
  -1   9   1   24.00    4.30
  -1   9   1   21.70    3.50
  -1   9   1   21.30    3.60
   0  -8  -1  220.38   12.70
   0  -8  -1  250.27   12.90
   0  -8  -1  240.78   12.10
   0  -8  -1  251.57   12.80
   0  -8  -1  240.98   11.70
   0  -8  -1  247.98   12.40
   0  -8  -1  241.18   12.80
   0  -8  -1  227.18   12.70
   0  -8  -1  251.27   12.20
   0  -8  -1  230.88   12.00
   0   8   1  244.68   13.50
   0   8   1  238.78   11.90
   0   8   1  244.48   12.60
   0   8   1  247.58   12.50
   0   8   1  248.58   12.00
   0   8   1  229.38   12.20
  -1  -7  -1 2016.90   83.89
  -1  -7  -1 1724.03   83.49
  -1  -7  -1 1957.80   83.49
  -1  -7  -1 1789.12   82.99
  -1  -7  -1 1799.62   83.79
  -1  -7  -1 1780.32   83.09
  -1  -7  -1 1893.91   83.09
  -1  -7  -1 1781.32   83.29
  -1  -7  -1 1873.61   82.79
  -1  -7  -1 1877.41   82.99
   1   7   1 1877.91   83.29
   1   7   1 1797.92   82.69
   1   7   1 1837.42   82.99
   1   7   1 1931.11   83.19
  -2  -6  -1 1215.78   57.69
  -2  -6  -1 1235.68   56.79
  -2  -6  -1 1296.47   56.49
  -2  -6  -1 1262.37   57.59
  -2  -6  -1 1222.28   56.79
  -2  -6  -1 1215.98   56.59
  -2  -6  -1 1286.37   56.99
  -2  -6  -1 1274.17   57.39
  -2  -6  -1 1232.08   57.69
   2   6   1 1301.97   56.49
   2   6   1 1226.58   57.19
   2   6   1 1188.88   56.59
   2   6   1 1308.67   57.19
   2   6   1 1274.27   56.79
   2   6   1 1264.97   58.39
   2   6   1 1296.27   56.69
  -3  -5  -1  900.31   39.70
  -3  -5  -1  868.21   41.10
  -3  -5  -1  870.61   40.00
  -3  -5  -1  850.41   39.70
  -3  -5  -1  868.01   41.30
  -3  -5  -1  930.91   41.50
  -3  -5  -1  864.31   41.60
  -3  -5  -1  840.32   40.10
   3   5   1  887.81   39.70
   3   5   1  879.31   40.90
   3   5   1  856.21   40.00
   3   5   1  891.51   40.00
   3   5   1  870.51   41.80
   3   5   1  895.11   39.60
   3   5   1  864.11   39.80
   3   5   1  863.81   40.80
   3   5   1  887.31   39.60
  -4  -4  -1    9.10    2.00
  -4  -4  -1   13.10    2.70
  -4  -4  -1    9.20    2.40
  -4  -4  -1    8.90    2.40
  -4  -4  -1    9.40    2.40
  -4  -4  -1   14.40    3.00
  -4  -4  -1   10.10    4.10
  -4  -4  -1    8.00    1.80
  -4  -4  -1    9.00    3.00
  -4  -4  -1    8.20    2.70
  -4  -4  -1   11.60    3.40
   4   4   1   12.60    3.50
   4   4   1    8.90    3.00
   4   4   1    8.60    2.70
   4   4   1    6.60    2.20
   4   4   1    9.60    2.60
   4   4   1   11.30    2.30
   4   4   1    7.10    1.80
   4   4   1    6.90    2.40
   4   4   1    9.60    2.70
  -5  -3  -1  562.94   26.20
  -5  -3  -1  553.44   27.00
  -5  -3  -1  560.74   26.90
  -5  -3  -1  550.84   26.40
  -5  -3  -1  581.04   27.50
  -5  -3  -1  545.15   27.00
  -5  -3  -1  599.54   27.20
  -5  -3  -1  542.75   27.80
  -5  -3  -1  577.54   27.00
  -5  -3  -1  577.94   27.40
  -5  -3  -1  570.54   28.60
   5   3   1  527.15   26.10
   5   3   1  580.44   28.00
   5   3   1  566.94   26.60
   5   3   1  571.34   26.30
   5   3   1  583.34   26.90
   5   3   1  560.64   26.20
   5   3   1  548.65   27.40
   5   3   1  558.54   26.90
   5   3   1  556.54   26.90
   5   3   1  570.54   27.10
   5   3   1  556.04   27.00
   5   3   1  594.54   28.90
  -6  -2  -1    4.00    2.70
  -6  -2  -1    3.90    2.90
  -6  -2  -1    4.60    4.30
  -6  -2  -1    6.00    3.60
  -6  -2  -1    4.10    1.80
  -6  -2  -1    0.40    2.60
  -6  -2  -1    3.10    2.60
  -6  -2  -1   -0.90    2.50
  -6  -2  -1    3.60    2.90
  -6  -2  -1    3.10    2.10
  -6  -2  -1   -2.10    2.80
   6   2   1    0.10    2.60
   6   2   1   -0.10    3.10
   6   2   1    3.60    3.10
   6   2   1   -0.20    3.20
   6   2   1    4.00    2.10
   6   2   1    2.30    1.70
   6   2   1    1.80    2.50
   6   2   1    2.60    3.10
   6   2   1    3.00    2.70
   6   2   1    3.40    3.00
   6   2   1    1.70    3.00
   6   2   1   -1.10    2.30
  -7  -1  -1  659.93   33.80
  -7  -1  -1  669.83   33.70
  -7  -1  -1  696.03   34.00
  -7  -1  -1  734.23   33.90
  -7  -1  -1  691.23   32.90
  -7  -1  -1  671.73   33.40
  -7  -1  -1  720.63   34.70
  -7  -1  -1  722.03   33.80
  -7  -1  -1  698.23   35.00
  -7  -1  -1  671.43   32.20
   7   1   1  722.63   33.00
   7   1   1  724.43   33.70
   7   1   1  700.13   33.90
   7   1   1  670.63   33.60
   7   1   1  694.43   32.90
   7   1   1  682.03   34.40
   7   1   1  694.43   33.40
   7   1   1  696.83   33.60
  -8   0  -1   -1.80    2.10
  -8   0  -1   -0.90    3.40
  -8   0  -1    1.60    2.10
  -8   0  -1    1.50    3.40
  -8   0  -1    2.70    3.60
  -8   0  -1    2.50    3.10
  -8   0  -1   -2.50    3.50
  -8   0  -1    2.30    3.30
  -8   0  -1    0.20    3.60
  -8   0  -1    4.70    4.40
  -8   0  -1    0.10    3.00
   8   0   1    2.40    4.10
   8   0   1   -1.00    3.10
   8   0   1   -2.70    1.80
   8   0   1   -1.60    3.30
   8   0   1   -1.30    3.60
   8   0   1   -1.40    2.80
   8   0   1    1.90    3.80
   8   0   1    3.00    4.10
   8   0   1   -0.40    2.60
  -9   1  -1  940.11   44.60
  -9   1  -1  899.81   43.80
  -9   1  -1  947.11   43.40
  -9   1  -1  885.41   44.30
  -9   1  -1  886.71   44.50
  -9   1  -1  948.11   44.80
  -9   1  -1  899.81   45.50
  -9   1  -1  917.51   45.70
  -9   1  -1  917.91   42.30
  -9   1  -1  887.41   43.20
  -9   1  -1  939.31   45.10
   9  -1   1  908.81   44.20
   9  -1   1  897.71   43.90
   9  -1   1  920.11   44.30
   9  -1   1  939.81   43.60
   9  -1   1  864.71   44.30
   9  -1   1  941.91   42.40
   9  -1   1  907.31   44.50
   9  -1   1  876.61   45.20
   9  -1   1  962.90   45.00
 -10   2  -1 2019.30   94.79
 -10   2  -1 2061.39   94.69
 -10   2  -1 2125.69   95.99
 -10   2  -1 2135.69   97.89
 -10   2  -1 2075.69   96.19
 -10   2  -1 2109.59   96.39
 -10   2  -1 2083.59   96.49
 -10   2  -1 1766.42   94.69
 -10   2  -1 2261.87   96.79
 -10   2  -1 2102.39   96.09
 -10   2  -1 2121.09   93.79
 -10   2  -1 2064.49   95.39
 -10   2  -1 2169.08   97.49
  10  -2   1 2224.78   96.99
  10  -2   1 2133.59   96.29
  10  -2   1 2114.79   95.19
  10  -2   1 1972.50   95.49
  10  -2   1 2033.90   97.19
  10  -2   1 2121.49   93.79
  10  -2   1 1849.31   95.69
  10  -2   1 2104.29   96.39
  10  -2   1 2037.40   95.89
 -11   3  -1  119.39    9.70
 -11   3  -1  129.79   11.30
 -11   3  -1  127.09   13.50
 -11   3  -1  133.49   16.30
 -11   3  -1  116.29    8.60
 -11   3  -1  140.99   12.90
 -11   3  -1  118.19   12.10
 -11   3  -1  124.89   12.30
 -11   3  -1  134.59   12.60
 -11   3  -1  128.39   12.70
 -11   3  -1  122.89   11.50
  11  -3   1  124.09   12.00
  11  -3   1  130.69   10.50
  11  -3   1  138.09    8.60
  11  -3   1  123.69   12.80
  11  -3   1  117.49   14.50
  11  -3   1  112.39   12.80
  11  -3   1  154.68   21.70
  11  -3   1  136.19   12.80
  11  -3   1  122.69   12.70
 -12   4  -1   14.60    7.60
 -12   4  -1   27.50    8.30
 -12   4  -1   25.60    5.90
 -12   4  -1   14.50    8.90
 -12   4  -1   15.10    7.20
 -12   4  -1   29.60    7.70
 -12   4  -1   30.20    9.10
 -12   4  -1   32.50    8.40
 -12   4  -1   30.90    7.40
  12  -4   1   14.50    8.90
  12  -4   1   23.80    4.60
  12  -4   1   20.20    8.00
  12  -4   1   33.30   10.60
  12  -4   1   25.40    6.60
  12  -4   1   24.60    7.70
  12  -4   1   18.50    8.10
  12  -4   1   18.60    7.40
 -13   5  -1   37.80    6.90
 -13   5  -1   29.70    9.10
 -13   5  -1   41.70    8.60
 -13   5  -1   34.90    9.10
 -13   5  -1   42.00   10.60
 -13   5  -1   28.10   11.30
 -13   5  -1   25.60   11.30
 -13   5  -1   31.70    8.20
 -13   5  -1   33.90    9.30
  13  -5   1   43.60    7.80
  13  -5   1   45.80   10.20
  13  -5   1   32.50    5.40
  13  -5   1   50.39   10.00
  13  -5   1   33.70   13.20
 -14   6  -1   46.70   10.30
 -14   6  -1   31.80   10.60
 -14   6  -1   35.30   10.70
 -14   6  -1   30.60    7.70
 -14   6  -1   29.60   10.80
  14  -6   1   37.30   10.30
  14  -6   1   30.10    6.00
  14  -6   1   39.20    8.70
  14  -6   1   17.00   10.10
  14  -6   1   48.10   11.00
   9 -19  -1    6.00    9.40
   9 -19  -1   10.30    6.90
   9 -19  -1    4.20    7.10
   9 -19  -1   13.40   10.50
   9 -19  -1   17.80    9.80
   9 -19  -1   19.10    7.60
  -9  19   1    7.10    9.80
  -9  19   1   17.40    6.10
  -9  19   1   10.00    8.30
  -9  19   1   25.30    7.30
  -9  19   1   21.00    9.00
  -9  19   1   17.50    8.40
  -9  19   1   10.70    5.90
   8 -18  -1   63.29   12.40
   8 -18  -1   57.49    8.90
   8 -18  -1   73.39    9.30
   8 -18  -1   55.29   11.80
   8 -18  -1   63.59   11.00
   8 -18  -1   59.79   11.20
   8 -18  -1   49.10   10.80
  -8  18   1   55.89   11.40
  -8  18   1   53.09    8.50
  -8  18   1   61.59    7.90
  -8  18   1   56.59    8.50
  -8  18   1   56.89    9.50
  -8  18   1   54.69    9.20
   7 -17  -1  112.99   10.20
   7 -17  -1  127.49   12.40
   7 -17  -1   90.49   11.80
   7 -17  -1  105.19   11.90
   7 -17  -1  106.99   11.40
   7 -17  -1   89.09   12.70
   7 -17  -1  101.09   12.30
   7 -17  -1   97.39   11.60
  -7  17   1   96.49   11.60
  -7  17   1  120.79    9.90
  -7  17   1  107.79   10.30
  -7  17   1  123.19   14.80
  -7  17   1   99.19    8.90
  -7  17   1  134.49   15.50
   6 -16  -1  240.38   17.20
   6 -16  -1  242.58   14.70
   6 -16  -1  246.98   16.20
   6 -16  -1  253.47   15.60
   6 -16  -1  246.58   15.10
   6 -16  -1  209.48   16.60
   6 -16  -1  231.98   16.40
   6 -16  -1  216.68   15.50
   6 -16  -1  222.58   17.10
  -6  16   1  250.17   20.60
  -6  16   1  268.97   14.90
  -6  16   1  208.28   14.40
  -6  16   1  239.28   15.40
  -6  16   1  264.37   19.00
  -6  16   1  243.08   15.70
  -6  16   1  245.48   15.00
   5 -15  -1  135.59    9.60
   5 -15  -1  115.59   11.10
   5 -15  -1  131.09   11.10
   5 -15  -1  120.49   11.90
   5 -15  -1  144.79   10.00
   5 -15  -1  148.99   10.70
   5 -15  -1  144.39   12.00
   5 -15  -1  125.99   10.70
   5 -15  -1  105.69   11.60
  -5  15   1  133.79    9.80
  -5  15   1  125.49   10.80
  -5  15   1  130.89   13.30
  -5  15   1  147.59   10.20
  -5  15   1  133.69    9.60
  -5  15   1  124.79   10.10
   4 -14  -1 1356.96   66.49
   4 -14  -1 1440.06   66.79
   4 -14  -1 1510.45   68.19
   4 -14  -1 1429.96   66.59
   4 -14  -1 1455.05   65.89
   4 -14  -1 1445.36   66.59
   4 -14  -1 1352.56   66.69
   4 -14  -1 1536.55   71.49
   4 -14  -1 1398.56   66.69
  -4  14   1 1430.26   65.89
  -4  14   1 1431.36   65.99
  -4  14   1 1440.86   67.79
  -4  14   1 1404.06   66.39
  -4  14   1 1492.15   68.59
   3 -13  -1  106.69    8.10
   3 -13  -1  121.19    9.10
   3 -13  -1   96.29    8.00
   3 -13  -1   98.49    9.00
   3 -13  -1  115.09    8.80
   3 -13  -1   98.29    8.80
   3 -13  -1  108.49    8.50
   3 -13  -1  116.49    7.20
   3 -13  -1  120.89    9.70
  -3  13   1  109.19    8.10
  -3  13   1  101.09    9.80
  -3  13   1  117.79    8.40
   2 -12  -1   35.80    4.80
   2 -12  -1   41.60    3.90
   2 -12  -1   35.90    6.80
   2 -12  -1   31.10    4.20
   2 -12  -1   32.10    4.70
   2 -12  -1   23.40    3.90
   2 -12  -1   27.00    5.00
   2 -12  -1   28.70    5.10
   2 -12  -1   25.60    4.20
  -2  12   1   34.00    4.20
  -2  12   1   29.90    4.70
  -2  12   1   32.50    4.60
  -2  12   1   27.30    5.60
  -2  12   1   46.40    6.90
  -2  12   1   31.40    4.20
  -2  12   1   19.70    4.00
   1 -11  -1  566.84   30.20
   1 -11  -1  583.44   29.30
   1 -11  -1  613.94   28.90
   1 -11  -1  570.34   28.00
   1 -11  -1  563.04   28.10
   1 -11  -1  564.24   28.80
   1 -11  -1  577.74   27.90
   1 -11  -1  652.23   28.90
  -1  11   1  580.74   28.80
  -1  11   1  561.04   28.90
  -1  11   1  579.24   28.40
  -1  11   1  624.84   27.50
  -1  11   1  608.94   28.70
  -1  11   1  606.54   27.80
   0 -10  -1  724.93   32.70
   0 -10  -1  704.73   31.70
   0 -10  -1  668.73   31.20
   0 -10  -1  661.43   32.30
   0 -10  -1  698.73   32.60
   0 -10  -1  684.83   31.70
   0 -10  -1  672.53   31.70
   0 -10  -1  694.53   33.00
   0 -10  -1  626.24   31.50
   0 -10  -1  683.33   32.40
   0 -10  -1  626.24   32.40
   0  10   1  648.54   31.70
   0  10   1  698.53   32.30
   0  10   1  660.23   33.10
   0  10   1  732.23   32.20
   0  10   1  671.33   31.30
   0  10   1  673.23   32.10
   0  10   1  676.43   31.30
  -1  -9  -1  224.68   12.90
  -1  -9  -1  233.98   12.20
  -1  -9  -1  251.57   13.20
  -1  -9  -1  229.38   11.40
  -1  -9  -1  220.08   12.90
  -1  -9  -1  236.28   12.20
  -1  -9  -1  237.68   12.70
  -1  -9  -1  232.08   11.80
  -1  -9  -1  212.78   12.20
  -1  -9  -1  222.48   12.60
   1   9   1  237.58   11.60
   1   9   1  243.38   12.20
   1   9   1  227.48   12.30
   1   9   1  225.58   12.20
   1   9   1  216.48   13.90
   1   9   1  240.18   12.60
  -2  -8  -1  162.58    8.80
  -2  -8  -1  147.39    8.20
  -2  -8  -1  154.78    9.10
  -2  -8  -1  149.88    9.70
  -2  -8  -1  156.08    8.90
  -2  -8  -1  153.98    9.80
  -2  -8  -1  164.58    9.10
  -2  -8  -1  156.98    9.90
  -2  -8  -1  149.99    9.10
  -2  -8  -1  151.18    9.30
  -2  -8  -1  150.38    8.80
  -2  -8  -1  142.29    9.90
   2   8   1  166.68    9.20
   2   8   1  149.69    8.60
   2   8   1  156.28    8.40
   2   8   1  154.58    8.80
   2   8   1  168.38    9.00
   2   8   1  145.19   11.00
  -3  -7  -1  576.44   26.40
  -3  -7  -1  544.55   26.20
  -3  -7  -1  554.74   27.60
  -3  -7  -1  526.95   27.20
  -3  -7  -1  553.84   27.40
  -3  -7  -1  551.64   26.00
  -3  -7  -1  561.34   25.70
  -3  -7  -1  516.45   26.20
   3   7   1  554.14   26.10
   3   7   1  563.04   25.80
   3   7   1  561.94   26.00
   3   7   1  564.64   26.80
   3   7   1  568.04   28.50
  -4  -6  -1  213.88   11.90
  -4  -6  -1  207.78   13.70
  -4  -6  -1  223.58   11.40
  -4  -6  -1  227.38   11.50
  -4  -6  -1  217.18   14.90
  -4  -6  -1  236.38   12.10
  -4  -6  -1  226.48   11.20
  -4  -6  -1  240.68   13.70
  -4  -6  -1  226.08   12.50
  -4  -6  -1  225.78   13.40
   4   6   1  227.98   11.50
   4   6   1  230.48   11.80
   4   6   1  217.08   11.80
   4   6   1  230.98   14.70
   4   6   1  230.58   11.40
   4   6   1  237.58   11.50
   4   6   1  233.48   12.30
   4   6   1  243.58   13.30
  -5  -5  -1  891.61   41.60
  -5  -5  -1  844.92   40.70
  -5  -5  -1  889.71   41.50
  -5  -5  -1  867.21   41.50
  -5  -5  -1  913.51   41.40
  -5  -5  -1  899.31   41.10
  -5  -5  -1  874.51   42.60
  -5  -5  -1  890.01   40.80
  -5  -5  -1  932.11   43.50
  -5  -5  -1  898.01   41.50
   5   5   1  919.51   41.60
   5   5   1  906.91   42.90
   5   5   1  868.41   40.70
   5   5   1  895.51   40.80
   5   5   1  912.21   41.20
   5   5   1  876.71   41.00
  -6  -4  -1   14.20    3.40
  -6  -4  -1   29.00    5.40
  -6  -4  -1   26.80    4.20
  -6  -4  -1   17.10    5.90
  -6  -4  -1   27.00    4.00
  -6  -4  -1   23.40    4.90
  -6  -4  -1   27.80    3.50
  -6  -4  -1   22.10    3.80
  -6  -4  -1   17.60    3.80
  -6  -4  -1   22.00    2.90
  -6  -4  -1   23.30    4.20
   6   4   1   19.00    4.30
   6   4   1   18.30    4.10
   6   4   1   18.30    3.90
   6   4   1   26.60    4.70
   6   4   1   22.70    3.00
   6   4   1   21.40    3.90
   6   4   1   24.10    3.80
   6   4   1   18.30    2.80
   6   4   1   27.80    4.40
  -7  -3  -1  431.36   22.90
  -7  -3  -1  431.46   22.10
  -7  -3  -1  448.86   22.80
  -7  -3  -1  419.76   22.60
  -7  -3  -1  458.85   23.60
  -7  -3  -1  472.75   25.00
  -7  -3  -1  487.25   23.50
  -7  -3  -1  462.75   23.30
   7   3   1  454.75   22.70
   7   3   1  448.96   23.00
   7   3   1  460.15   22.00
   7   3   1  456.55   22.90
   7   3   1  464.35   22.80
   7   3   1  455.55   21.70
   7   3   1  461.75   24.70
  -8  -2  -1   57.89    7.30
  -8  -2  -1   62.19    6.50
  -8  -2  -1   56.19    7.70
  -8  -2  -1   66.39    8.10
  -8  -2  -1   59.69    6.40
  -8  -2  -1   76.09    7.40
  -8  -2  -1   77.89    8.90
  -8  -2  -1   67.79    7.10
  -8  -2  -1   53.19    5.10
  -8  -2  -1   69.19    7.20
  -8  -2  -1   69.59    7.80
  -8  -2  -1   60.49    5.80
   8   2   1   58.49    7.00
   8   2   1   61.09    8.60
   8   2   1   58.29    5.00
   8   2   1   72.79    7.20
   8   2   1   77.29    7.60
   8   2   1   55.99    7.50
   8   2   1   76.49    6.30
   8   2   1   66.19    7.30
   8   2   1   63.29    7.20
   8   2   1   63.89    7.00
  -9  -1  -1  876.81   43.50
  -9  -1  -1  880.81   41.60
  -9  -1  -1  939.11   43.60
  -9  -1  -1  898.31   43.60
  -9  -1  -1  948.41   44.90
  -9  -1  -1  875.41   43.60
  -9  -1  -1  958.50   45.40
  -9  -1  -1  904.61   43.90
  -9  -1  -1  931.51   44.00
  -9  -1  -1  880.81   42.40
  -9  -1  -1  908.51   42.70
   9   1   1  781.82   44.70
   9   1   1  918.21   44.00
   9   1   1  897.11   43.30
   9   1   1  872.11   42.70
   9   1   1  849.41   43.20
   9   1   1  937.61   42.50
   9   1   1  885.11   44.20
   9   1   1  916.71   41.60
   9   1   1  868.21   43.20
 -10   0  -1    2.80    5.00
 -10   0  -1   10.70    4.50
 -10   0  -1    6.50    4.70
 -10   0  -1    8.80    4.70
 -10   0  -1   -0.30    2.70
 -10   0  -1    1.50    5.10
 -10   0  -1   -0.70    3.30
 -10   0  -1    2.40    4.10
 -10   0  -1   -1.10    5.30
 -10   0  -1   -3.10    4.60
 -10   0  -1    6.00    5.20
 -10   0  -1    4.20    4.40
  10   0   1    0.50    4.10
  10   0   1    0.50    2.50
  10   0   1    2.50    5.20
  10   0   1    5.10    5.90
  10   0   1    9.80    5.50
  10   0   1   -0.10    5.40
  10   0   1    4.80    4.20
  10   0   1    2.60    3.90
  10   0   1   -0.20    4.70
 -11   1  -1    1.50    4.00
 -11   1  -1   -0.40    5.70
 -11   1  -1    4.40    5.60
 -11   1  -1    2.90    4.70
 -11   1  -1    1.70    4.40
 -11   1  -1    2.30    5.00
 -11   1  -1    4.80    5.50
 -11   1  -1    8.70    4.80
 -11   1  -1    1.20    5.70
 -11   1  -1    4.40    5.90
 -11   1  -1    1.10    3.30
  11  -1   1    1.40    2.90
  11  -1   1    4.10    5.00
  11  -1   1    5.20    7.40
  11  -1   1    5.70    5.40
  11  -1   1    4.50    5.10
  11  -1   1   -0.30    4.00
  11  -1   1    2.70    5.80
 -12   2  -1    9.50    4.30
 -12   2  -1    7.30    6.50
 -12   2  -1   15.00    6.10
 -12   2  -1   13.90    6.40
 -12   2  -1   12.80    5.40
 -12   2  -1   14.60    7.50
 -12   2  -1   17.30    7.80
 -12   2  -1    3.80    6.30
 -12   2  -1    9.10    8.30
 -12   2  -1   15.20    6.60
  12  -2   1    9.90    6.30
  12  -2   1   10.00    3.90
  12  -2   1   12.10    6.70
  12  -2   1   21.60    5.90
 -13   3  -1  104.79   12.00
 -13   3  -1  117.59   14.00
 -13   3  -1  102.19   13.90
 -13   3  -1   92.29   12.20
 -13   3  -1  125.09   15.30
 -13   3  -1   74.79   11.10
 -13   3  -1   96.49   13.20
 -13   3  -1  108.29   13.10
 -13   3  -1   91.79    9.70
  13  -3   1   83.69   12.10
  13  -3   1  102.39   12.50
  13  -3   1  110.19   16.30
  13  -3   1   88.29   10.20
  13  -3   1  100.29    8.70
  13  -3   1   91.59   12.10
 -14   4  -1   49.80   11.50
 -14   4  -1   56.79   11.00
 -14   4  -1   54.09   14.70
 -14   4  -1   84.49   21.20
 -14   4  -1   58.19   10.40
 -14   4  -1   72.89   14.80
  14  -4   1   73.39   11.90
  14  -4   1   73.59   10.00
  14  -4   1   84.19   12.80
  14  -4   1   61.09    7.10
  14  -4   1   80.29   13.30
   9 -21  -1   57.49   11.20
   9 -21  -1   56.69   12.00
   9 -21  -1   47.50    9.20
   9 -21  -1   45.40   10.70
   9 -21  -1   42.70   12.60
   9 -21  -1   37.00   12.60
  -9  21   1   48.60    8.60
  -9  21   1   42.90    8.50
  -9  21   1   52.29   11.40
  -9  21   1   30.20   12.80
  -9  21   1   50.39   13.00
  -9  21   1   34.70   11.20
   8 -20  -1   -7.50    9.50
   8 -20  -1    3.00    7.20
   8 -20  -1   -3.60    6.10
   8 -20  -1   -5.40    8.00
   8 -20  -1    8.90    9.20
   8 -20  -1  -16.10   12.30
   8 -20  -1    0.00    6.50
  -8  20   1   -4.40    4.90
  -8  20   1   -1.40    6.00
  -8  20   1   16.80   10.50
  -8  20   1   -8.90    9.00
  -8  20   1    3.60    8.00
   7 -19  -1   20.20    8.40
   7 -19  -1   30.60    6.70
   7 -19  -1   39.60    8.30
   7 -19  -1   16.50    9.00
   7 -19  -1   33.40    9.40
   7 -19  -1   30.80    7.70
   7 -19  -1   24.00   10.60
   7 -19  -1   19.50   10.30
   7 -19  -1   20.70    8.20
  -7  19   1   34.40    6.50
  -7  19   1   23.90    6.80
  -7  19   1   22.60    9.30
  -7  19   1   34.40   10.70
  -7  19   1   22.20    7.50
  -7  19   1   31.20    7.90
   6 -18  -1   64.09    7.80
   6 -18  -1   70.19   10.90
   6 -18  -1   58.19   10.40
   6 -18  -1   71.79   10.60
   6 -18  -1   68.19    9.30
   6 -18  -1   53.19    7.40
   6 -18  -1   79.09    9.00
   6 -18  -1   51.49   15.40
  -6  18   1   46.50    6.90
  -6  18   1   58.29   10.10
  -6  18   1   61.89   11.40
  -6  18   1   67.09   12.00
   5 -17  -1  402.06   22.40
   5 -17  -1  415.76   23.70
   5 -17  -1  428.16   21.70
   5 -17  -1  375.26   22.90
   5 -17  -1  459.75   24.90
   5 -17  -1  417.96   22.90
   5 -17  -1  420.56   22.80
   5 -17  -1  381.06   23.10
   5 -17  -1  422.46   21.60
  -5  17   1  393.36   21.80
  -5  17   1  392.26   21.90
  -5  17   1  389.26   24.70
  -5  17   1  413.36   21.90
   4 -16  -1  720.03   36.00
   4 -16  -1  693.33   36.30
   4 -16  -1  725.13   34.80
   4 -16  -1  782.42   37.60
   4 -16  -1  708.33   36.30
   4 -16  -1  737.33   36.10
   4 -16  -1  700.53   36.10
   4 -16  -1  733.63   35.70
  -4  16   1  701.63   35.70
  -4  16   1  736.93   35.10
  -4  16   1  766.72   37.70
  -4  16   1  716.73   37.40
   3 -15  -1  147.89   11.30
   3 -15  -1  155.38   10.90
   3 -15  -1  145.09   11.50
   3 -15  -1  155.78   12.00
   3 -15  -1  177.48    9.70
   3 -15  -1  176.98   12.40
  -3  15   1  170.38   10.70
  -3  15   1  171.38   13.20
  -3  15   1  138.39   14.00
  -3  15   1  156.68   10.80
   2 -14  -1   29.50    3.40
   2 -14  -1   19.10    4.80
   2 -14  -1   31.90    5.00
   2 -14  -1   29.90    4.70
   2 -14  -1   24.80    5.10
   2 -14  -1   33.30    5.80
   2 -14  -1   25.90    5.50
  -2  14   1   28.30    4.40
  -2  14   1   26.60    4.50
  -2  14   1   30.40    5.70
  -2  14   1   20.80    5.10
   1 -13  -1   32.00    4.70
   1 -13  -1   23.10    4.80
   1 -13  -1   20.70    5.50
   1 -13  -1   16.00    4.30
   1 -13  -1   25.40    4.50
   1 -13  -1   25.70    4.70
   1 -13  -1   32.60    5.10
  -1  13   1   21.70    3.90
  -1  13   1   19.00    4.90
  -1  13   1   22.60    3.90
  -1  13   1   25.00    3.50
  -1  13   1   19.70    4.90
  -1  13   1   25.70    4.90
  -1  13   1   25.90    4.00
   0 -12  -1    3.80    3.50
   0 -12  -1    3.50    3.00
   0 -12  -1    4.50    3.70
   0 -12  -1    9.90    3.60
   0 -12  -1    4.30    3.40
   0 -12  -1   -2.80    3.40
   0 -12  -1    0.60    6.10
   0 -12  -1    6.90    3.20
   0 -12  -1    8.90    2.20
   0 -12  -1    7.40    3.90
   0  12   1    4.60    4.30
   0  12   1    7.00    3.30
   0  12   1    3.10    2.80
   0  12   1    3.70    2.10
   0  12   1    6.20    4.10
   0  12   1    4.90    2.90
   0  12   1    3.60    3.80
  -1 -11  -1  627.34   32.00
  -1 -11  -1  649.24   30.40
  -1 -11  -1  659.23   31.60
  -1 -11  -1  674.53   31.70
  -1 -11  -1  612.64   30.90
  -1 -11  -1  624.44   31.90
  -1 -11  -1  702.33   30.40
  -1 -11  -1  582.44   31.50
  -1 -11  -1  623.54   32.00
  -1 -11  -1  668.83   31.30
  -1 -11  -1  660.23   30.60
   1  11   1  688.13   31.30
   1  11   1  660.23   32.90
   1  11   1  673.83   31.60
   1  11   1  662.93   30.50
   1  11   1  697.13   30.50
   1  11   1  684.53   31.00
  -2 -10  -1   44.30    5.00
  -2 -10  -1   39.80    5.50
  -2 -10  -1   49.30    5.10
  -2 -10  -1   39.50    3.70
  -2 -10  -1   49.00    5.60
  -2 -10  -1   41.30    5.00
  -2 -10  -1   38.20    4.90
  -2 -10  -1   38.00    4.60
  -2 -10  -1   35.60    4.20
  -2 -10  -1   41.30    5.90
  -2 -10  -1   33.60    5.40
   2  10   1   41.60    4.00
   2  10   1   35.10    6.30
   2  10   1   40.20    4.60
   2  10   1   29.60    4.00
   2  10   1   39.10    4.50
   2  10   1   46.60    4.90
  -3  -9  -1   40.60    5.70
  -3  -9  -1   32.20    5.00
  -3  -9  -1   36.70    4.30
  -3  -9  -1   36.90    4.40
  -3  -9  -1   40.40    5.10
  -3  -9  -1   41.30    5.80
  -3  -9  -1   25.90    3.90
  -3  -9  -1   36.20    3.70
  -3  -9  -1   38.10    4.40
  -3  -9  -1   39.60    4.90
  -3  -9  -1   36.40    5.20
   3   9   1   32.00    4.00
   3   9   1   32.80    3.70
   3   9   1   32.40    6.50
   3   9   1   35.00    4.00
   3   9   1   37.50    4.40
   3   9   1   42.60    4.90
  -4  -8  -1   90.49    7.70
  -4  -8  -1   89.59    6.70
  -4  -8  -1   82.19    5.70
  -4  -8  -1   88.49   10.20
  -4  -8  -1   82.59    6.60
  -4  -8  -1   88.99    8.70
  -4  -8  -1   89.89    6.40
  -4  -8  -1   95.09    6.50
   4   8   1   91.29    6.40
   4   8   1  111.69   10.00
   4   8   1   94.19    5.90
   4   8   1   85.79    6.70
   4   8   1   81.69    6.30
   4   8   1   93.49    7.40
   4   8   1   96.39    6.20
  -5  -7  -1  710.03   37.20
  -5  -7  -1  689.93   34.40
  -5  -7  -1  744.73   34.20
  -5  -7  -1  695.13   35.10
  -5  -7  -1  713.13   33.90
  -5  -7  -1  721.33   37.10
  -5  -7  -1  795.52   34.80
  -5  -7  -1  767.62   36.80
  -5  -7  -1  705.93   36.10
  -5  -7  -1  758.82   35.10
   5   7   1  744.23   34.10
   5   7   1  706.43   34.20
   5   7   1  755.52   37.80
   5   7   1  774.62   36.00
   5   7   1  754.82   34.90
   5   7   1  723.83   34.00
   5   7   1  795.22   34.80
  -6  -6  -1   27.90    5.90
  -6  -6  -1   14.70    3.90
  -6  -6  -1   23.70    3.60
  -6  -6  -1   20.20    3.90
  -6  -6  -1   16.80    3.60
  -6  -6  -1   21.70    3.10
  -6  -6  -1   16.90    3.60
  -6  -6  -1   28.00    4.40
  -6  -6  -1   16.50    4.60
  -6  -6  -1   20.70    3.60
   6   6   1   19.70    4.50
   6   6   1   16.80    3.90
   6   6   1   14.30    3.30
   6   6   1   19.40    3.20
   6   6   1   15.30    2.70
   6   6   1   13.50    3.20
  -7  -5  -1  408.36   20.80
  -7  -5  -1  426.36   21.40
  -7  -5  -1  402.16   20.00
  -7  -5  -1  426.16   21.50
  -7  -5  -1  420.06   21.10
  -7  -5  -1  414.56   21.00
  -7  -5  -1  415.06   21.00
  -7  -5  -1  394.86   22.30
  -7  -5  -1  386.26   21.10
  -7  -5  -1  389.76   20.20
  -7  -5  -1  431.26   23.50
  -7  -5  -1  404.56   22.50
   7   5   1  405.16   20.60
   7   5   1  428.66   21.40
   7   5   1  390.26   21.10
   7   5   1  421.56   20.10
   7   5   1  404.66   19.70
   7   5   1  404.06   20.00
   7   5   1  454.75   23.40
   7   5   1  412.06   20.70
  -8  -4  -1  780.72   37.40
  -8  -4  -1  795.82   37.70
  -8  -4  -1  773.22   36.30
  -8  -4  -1  765.92   36.70
  -8  -4  -1  750.82   37.90
  -8  -4  -1  812.32   40.10
  -8  -4  -1  740.73   37.30
  -8  -4  -1  788.42   37.40
  -8  -4  -1  798.52   38.00
  -8  -4  -1  810.02   38.40
  -8  -4  -1  740.63   37.50
  -8  -4  -1  726.43   38.50
   8   4   1  821.72   40.30
   8   4   1  790.02   37.30
   8   4   1  794.42   38.00
   8   4   1  794.02   37.70
   8   4   1  777.72   36.30
   8   4   1  782.82   37.50
   8   4   1  732.13   37.10
   8   4   1  786.52   36.30
   8   4   1  769.12   37.30
  -9  -3  -1    5.80    4.40
  -9  -3  -1    0.00    2.40
  -9  -3  -1   -5.10    3.60
  -9  -3  -1    7.80    5.00
  -9  -3  -1    5.90    4.00
  -9  -3  -1   -0.90    2.60
  -9  -3  -1    3.20    3.60
  -9  -3  -1    2.80    4.30
  -9  -3  -1    7.90    4.20
  -9  -3  -1   11.70    5.70
  -9  -3  -1    0.50    4.30
   9   3   1    6.00    2.70
   9   3   1    4.10    4.40
   9   3   1    3.40    4.20
   9   3   1    0.20    4.00
   9   3   1    5.50    4.30
   9   3   1    4.50    3.40
   9   3   1    3.60    4.70
   9   3   1    1.50    4.70
   9   3   1    2.60    3.60
 -10  -2  -1 2125.79   97.69
 -10  -2  -1 2206.88   99.09
 -10  -2  -1 2225.28   99.89
 -10  -2  -1 2094.89   98.79
 -10  -2  -1 2061.79   97.29
 -10  -2  -1 2076.39   98.49
 -10  -2  -1 2059.59   98.19
 -10  -2  -1 2124.19   96.59
 -10  -2  -1 2102.29   97.89
 -10  -2  -1 2251.57  100.89
  10   2   1 2017.70   97.99
  10   2   1 2079.39   96.49
  10   2   1 2201.88   98.59
  10   2   1 2130.29   98.59
  10   2   1 2077.19   98.89
  10   2   1 2188.08  101.09
  10   2   1 2186.88   98.29
  10   2   1 2319.97   97.39
  10   2   1 2029.80   97.99
 -11  -1  -1    2.30    6.00
 -11  -1  -1    2.60    5.70
 -11  -1  -1    2.00    3.20
 -11  -1  -1    5.30    4.90
 -11  -1  -1    4.90    5.00
 -11  -1  -1    3.20    5.00
 -11  -1  -1    2.20    4.60
 -11  -1  -1   -3.40    5.50
 -11  -1  -1    7.80    4.20
 -11  -1  -1    0.20    5.40
 -11  -1  -1    4.60    4.40
  11   1   1    3.30    5.10
  11   1   1   -3.90    5.30
  11   1   1    6.30    5.20
  11   1   1    1.70    5.10
  11   1   1   11.30    6.10
  11   1   1    6.40    5.40
  11   1   1    9.90    7.10
  11   1   1    2.10    3.60
  11   1   1    2.60    4.50
  11   1   1    1.10    2.90
 -12   0  -1   -4.80    7.00
 -12   0  -1   -1.80    6.70
 -12   0  -1   -7.10    4.70
 -12   0  -1    2.60    6.30
 -12   0  -1   -3.10    4.40
 -12   0  -1   -0.20    6.80
 -12   0  -1   -2.60    5.10
 -12   0  -1    2.80    5.40
 -12   0  -1    4.00    6.10
 -12   0  -1   -1.80    4.00
 -12   0  -1   -1.30    5.30
  12   0   1   -0.40    4.90
  12   0   1   -4.70    5.50
  12   0   1    1.30    3.40
  12   0   1    7.30    8.90
  12   0   1   -6.60    4.10
  12   0   1    0.60    5.80
  12   0   1   -5.60    5.60
 -13   1  -1   52.89    9.40
 -13   1  -1   28.60    8.00
 -13   1  -1   36.00    9.10
 -13   1  -1   46.30   10.60
 -13   1  -1   42.80   10.40
 -13   1  -1   39.00   12.90
 -13   1  -1   66.29   11.50
  13  -1   1   60.89    9.30
  13  -1   1   33.20   13.30
  13  -1   1   48.30    7.80
  13  -1   1   42.90    8.30
  13  -1   1   28.50    8.70
  13  -1   1   60.29    9.90
  13  -1   1   32.00    5.40
 -14   2  -1  559.44   34.90
 -14   2  -1  557.34   32.10
 -14   2  -1  561.84   33.30
 -14   2  -1  543.05   35.50
 -14   2  -1  464.05   33.40
 -14   2  -1  503.95   30.40
 -14   2  -1  511.05   31.60
 -14   2  -1  517.75   30.60
  14  -2   1  551.34   32.10
  14  -2   1  538.55   29.40
  14  -2   1  568.64   31.20
  14  -2   1  550.94   32.30
  14  -2   1  516.25   31.60
  14  -2   1  560.94   30.70
 -15   3  -1   32.00   12.00
 -15   3  -1   19.30   10.70
 -15   3  -1   31.60   11.80
 -15   3  -1   34.40   16.60
 -15   3  -1   39.10   10.20
 -15   3  -1   25.20   11.10
  15  -3   1   28.90   11.40
  15  -3   1   31.70   11.20
  15  -3   1   34.70    8.60
  15  -3   1   32.30    9.50
  15  -3   1   33.00    7.10
  15  -3   1   44.00   11.20
   8 -22  -1   17.90   11.30
   8 -22  -1   10.50    7.70
   8 -22  -1   12.90    8.60
   8 -22  -1    6.20   11.10
   8 -22  -1   11.70   10.30
   8 -22  -1   21.20    8.00
  -8  22   1   11.40    6.40
  -8  22   1   11.00   11.50
  -8  22   1    6.70    6.90
  -8  22   1    3.60   11.50
   7 -21  -1   60.89   14.20
   7 -21  -1   64.89   10.40
   7 -21  -1   81.29   11.20
   7 -21  -1   83.79   10.10
   7 -21  -1   79.79   13.00
  -7  21   1   81.69    9.20
  -7  21   1   95.89   10.30
  -7  21   1   77.59   13.30
  -7  21   1   56.09   14.70
   6 -20  -1  133.19   12.50
   6 -20  -1  125.99   10.90
   6 -20  -1  116.59   13.90
   6 -20  -1  125.79   12.10
   6 -20  -1  109.09   13.40
   6 -20  -1  104.19   13.50
  -6  20   1  115.49   11.00
  -6  20   1  111.29   17.60
  -6  20   1   85.29   13.50
  -6  20   1  116.29   11.20
   5 -19  -1  274.87   19.30
   5 -19  -1  295.17   16.40
   5 -19  -1  231.88   18.80
   5 -19  -1  257.67   17.40
   5 -19  -1  295.47   17.60
   5 -19  -1  241.28   19.30
  -5  19   1  244.38   20.00
  -5  19   1  299.77   16.80
  -5  19   1  266.67   16.40
  -5  19   1  289.27   22.20
   4 -18  -1  166.08   14.50
   4 -18  -1  186.88   14.80
   4 -18  -1  190.48   14.50
   4 -18  -1  196.68   11.90
   4 -18  -1  194.78   17.40
   4 -18  -1  192.28   14.80
   4 -18  -1  209.18   15.00
  -4  18   1  194.28   17.20
  -4  18   1  174.18   12.50
  -4  18   1  196.78   12.90
  -4  18   1  168.48   15.70
   3 -17  -1    2.50    5.70
   3 -17  -1    5.50    5.80
   3 -17  -1    5.90    6.20
   3 -17  -1    9.20    5.30
   3 -17  -1    6.60    5.90
   3 -17  -1    4.30    4.90
   3 -17  -1    2.00    4.60
  -3  17   1   -2.90    6.00
  -3  17   1    4.30    5.50
  -3  17   1    1.20    3.90
  -3  17   1    7.90    4.00
   2 -16  -1   55.69    6.40
   2 -16  -1   35.60    6.40
   2 -16  -1   48.80    7.10
   2 -16  -1   51.59    7.30
   2 -16  -1   43.10    6.40
   2 -16  -1   46.40    4.90
   2 -16  -1   36.50    6.00
  -2  16   1   47.10    6.80
  -2  16   1   40.60    5.00
  -2  16   1   38.70    6.60
  -2  16   1   45.30    6.20
   1 -15  -1  225.78   16.60
   1 -15  -1  236.68   14.20
   1 -15  -1  206.18   13.00
   1 -15  -1  212.78   14.10
   1 -15  -1  238.78   14.30
   1 -15  -1  231.68   13.70
  -1  15   1  200.58   14.40
  -1  15   1  240.48   14.00
  -1  15   1  225.58   14.80
  -1  15   1  221.88   12.10
  -1  15   1  203.88   12.50
  -1  15   1  214.38   13.20
   0 -14  -1  981.70   45.80
   0 -14  -1  960.50   43.50
   0 -14  -1  927.91   45.70
   0 -14  -1  804.42   45.70
   0 -14  -1  947.61   44.50
   0 -14  -1  959.70   43.60
   0 -14  -1  946.11   46.70
   0 -14  -1  962.10   45.40
   0  14   1 1046.10   45.40
   0  14   1  958.30   46.40
   0  14   1  976.40   45.00
   0  14   1  956.40   45.10
   0  14   1  998.60   44.10
   0  14   1  943.01   43.80
  -1 -13  -1 1291.47   58.99
  -1 -13  -1 1315.87   60.19
  -1 -13  -1 1260.97   59.59
  -1 -13  -1 1314.37   59.59
  -1 -13  -1 1329.17   60.59
  -1 -13  -1 1326.47   59.19
  -1 -13  -1 1270.47   58.69
  -1 -13  -1 1268.17   60.39
  -1 -13  -1 1281.27   60.99
  -1 -13  -1 1318.57   58.59
  -1 -13  -1 1195.98   60.89
  -1 -13  -1 1254.37   60.19
   1  13   1 1307.27   59.69
   1  13   1 1298.87   59.69
   1  13   1 1378.76   58.99
   1  13   1 1257.47   61.39
   1  13   1 1312.37   61.59
   1  13   1 1306.47   58.89
  -2 -12  -1    1.10    3.10
  -2 -12  -1    0.70    3.60
  -2 -12  -1   -3.10    1.90
  -2 -12  -1   -1.00    3.90
  -2 -12  -1    0.90    4.00
  -2 -12  -1    4.10    3.10
  -2 -12  -1   -1.70    2.30
  -2 -12  -1    3.40    3.80
  -2 -12  -1    3.40    2.60
  -2 -12  -1    0.10    3.30
  -2 -12  -1    1.90    3.50
  -2 -12  -1    2.40    3.70
   2  12   1    1.10    4.20
   2  12   1    3.50    2.80
   2  12   1    2.50    2.90
   2  12   1    3.60    2.40
   2  12   1    1.10    2.90
  -3 -11  -1 1005.00   46.30
  -3 -11  -1  959.20   47.80
  -3 -11  -1  953.30   46.30
  -3 -11  -1 1010.10   46.30
  -3 -11  -1  985.40   47.80
  -3 -11  -1 1031.90   46.30
  -3 -11  -1  967.20   46.70
  -3 -11  -1 1036.30   46.40
  -3 -11  -1 1002.80   46.90
  -3 -11  -1  965.60   45.70
  -3 -11  -1 1067.49   47.70
   3  11   1  985.20   46.10
   3  11   1  963.60   46.20
   3  11   1 1023.20   49.10
   3  11   1 1044.10   49.80
   3  11   1  983.30   45.50
   3  11   1  995.20   46.40
  -4 -10  -1 1989.90   86.59
  -4 -10  -1 1870.21   86.89
  -4 -10  -1 1892.71   88.89
  -4 -10  -1 1803.72   87.99
  -4 -10  -1 1975.80   88.39
  -4 -10  -1 1901.31   86.59
  -4 -10  -1 1832.22   87.99
  -4 -10  -1 1929.01   86.89
  -4 -10  -1 1879.81   86.79
  -4 -10  -1 1841.92   85.99
   4  10   1 1965.70   85.89
   4  10   1 1871.41   86.39
   4  10   1 1923.71   86.39
   4  10   1 1905.51   86.29
   4  10   1 2116.69   87.39
   4  10   1 1851.71   89.39
  -5  -9  -1  137.59   11.10
  -5  -9  -1  155.88   11.70
  -5  -9  -1  157.98   10.50
  -5  -9  -1  138.19   10.50
  -5  -9  -1  152.78    9.50
  -5  -9  -1  141.89    9.10
  -5  -9  -1  162.78   10.40
  -5  -9  -1  147.19   11.10
  -5  -9  -1  148.19    9.30
  -5  -9  -1  166.98    8.90
   5   9   1  156.48   11.40
   5   9   1  142.49    8.20
   5   9   1  160.08    9.70
   5   9   1  148.89    8.60
   5   9   1  148.19    8.90
   5   9   1  151.98    9.00
   5   9   1  147.69   12.40
   5   9   1  153.68    8.90
  -6  -8  -1    5.70    4.50
  -6  -8  -1   -2.50    2.50
  -6  -8  -1    1.10    3.20
  -6  -8  -1    3.00    3.00
  -6  -8  -1   11.70    6.90
  -6  -8  -1    0.90    2.00
  -6  -8  -1    0.60    1.90
  -6  -8  -1    0.10    3.00
   6   8   1    6.30    2.70
   6   8   1    0.00    2.40
   6   8   1    3.60    2.20
   6   8   1    1.60    3.20
   6   8   1   -0.10    2.30
   6   8   1   -4.20    2.70
  -7  -7  -1   23.00    4.40
  -7  -7  -1   25.10    4.50
  -7  -7  -1   23.40    4.30
  -7  -7  -1   32.60    4.90
  -7  -7  -1   24.80    3.60
  -7  -7  -1   22.40    4.30
  -7  -7  -1   23.50    9.40
  -7  -7  -1   21.80    3.40
  -7  -7  -1   22.30    6.50
  -7  -7  -1   29.00    4.80
   7   7   1   16.00    3.90
   7   7   1   28.40    5.10
   7   7   1   31.00    4.40
   7   7   1   20.90    3.30
   7   7   1   17.30    5.10
   7   7   1   27.70    3.90
  -8  -6  -1 1071.99   49.99
  -8  -6  -1 1057.99   49.60
  -8  -6  -1 1067.79   52.89
  -8  -6  -1 1080.69   49.99
  -8  -6  -1 1059.79   51.19
  -8  -6  -1 1077.89   50.09
  -8  -6  -1 1028.00   49.99
  -8  -6  -1 1020.20   48.80
  -8  -6  -1 1079.29   50.39
  -8  -6  -1 1097.69   50.39
   8   6   1 1050.29   49.50
   8   6   1  913.61   50.09
   8   6   1 1021.00   49.80
   8   6   1 1074.69   49.40
   8   6   1 1155.58   52.59
   8   6   1 1102.19   50.19
   8   6   1 1065.09   49.00
  -9  -5  -1  372.56   21.10
  -9  -5  -1  371.06   20.10
  -9  -5  -1  391.86   21.10
  -9  -5  -1  382.56   20.20
  -9  -5  -1  378.06   18.90
  -9  -5  -1  410.06   23.40
  -9  -5  -1  381.86   20.30
  -9  -5  -1  371.46   20.80
  -9  -5  -1  351.86   20.40
  -9  -5  -1  345.57   19.30
  -9  -5  -1  384.66   21.10
   9   5   1  414.16   23.40
   9   5   1  389.66   19.00
   9   5   1  363.46   20.00
   9   5   1  346.37   18.90
   9   5   1  402.26   20.80
   9   5   1  357.36   20.00
   9   5   1  381.46   19.10
   9   5   1  377.06   20.70
   9   5   1  355.26   20.00
   9   5   1  353.46   20.00
 -10  -4  -1  387.86   21.70
 -10  -4  -1  396.56   21.40
 -10  -4  -1  345.37   20.40
 -10  -4  -1  386.66   22.40
 -10  -4  -1  422.96   24.70
 -10  -4  -1  393.86   22.70
 -10  -4  -1  411.26   22.30
 -10  -4  -1  384.06   20.00
 -10  -4  -1  383.16   22.00
 -10  -4  -1  441.16   23.10
 -10  -4  -1  399.06   21.50
  10   4   1  377.16   19.90
  10   4   1  358.36   21.50
  10   4   1  398.56   21.90
  10   4   1  376.86   20.90
  10   4   1  377.76   22.30
  10   4   1  376.36   21.50
  10   4   1  429.56   25.00
  10   4   1  420.96   21.90
  10   4   1  437.46   20.40
  10   4   1  397.16   22.00
 -11  -3  -1  128.39   14.20
 -11  -3  -1  122.19   10.20
 -11  -3  -1  131.19   11.30
 -11  -3  -1  132.99   12.60
 -11  -3  -1  131.59   10.90
 -11  -3  -1  119.89   12.40
 -11  -3  -1  122.29    9.00
 -11  -3  -1  123.79   12.00
 -11  -3  -1  125.79   10.40
 -11  -3  -1  112.39   12.00
 -11  -3  -1  124.29   11.60
  11   3   1  108.99   11.30
  11   3   1  124.19   13.60
  11   3   1  119.49   13.50
  11   3   1  126.59   11.60
  11   3   1  129.29    9.90
  11   3   1  138.19   11.40
  11   3   1  110.89   11.70
  11   3   1  138.89   11.10
  11   3   1  114.29   11.50
  11   3   1  115.89    8.60
 -12  -2  -1    9.40    7.90
 -12  -2  -1   19.30    6.50
 -12  -2  -1   18.70    6.20
 -12  -2  -1    5.80    6.60
 -12  -2  -1   -0.90    5.80
 -12  -2  -1   18.10    5.90
 -12  -2  -1   21.20    8.00
 -12  -2  -1   10.20    6.40
 -12  -2  -1   20.00    5.80
 -12  -2  -1   12.50    7.70
  12   2   1   13.20    6.90
  12   2   1   13.70    4.20
  12   2   1   16.40    5.20
  12   2   1    8.80    6.30
  12   2   1   18.60    6.30
  12   2   1   15.80    8.90
  12   2   1   13.60    6.50
 -13  -1  -1   54.59   11.20
 -13  -1  -1   52.89    8.90
 -13  -1  -1   41.50    6.80
 -13  -1  -1   37.50    8.40
 -13  -1  -1   49.99    9.40
 -13  -1  -1   29.50    8.30
 -13  -1  -1   38.70   10.10
 -13  -1  -1   40.60    9.50
 -13  -1  -1   43.30   10.60
  13   1   1   55.69   16.50
  13   1   1   48.00    8.80
  13   1   1   51.49    9.40
  13   1   1   48.60   10.40
  13   1   1   48.80    7.60
  13   1   1   44.00    6.00
  13   1   1   45.50    8.20
  13   1   1   52.09    9.30
 -14   0  -1    6.20    6.90
 -14   0  -1    0.30    8.40
 -14   0  -1   12.20   11.30
 -14   0  -1    5.30    8.10
 -14   0  -1   -0.90    7.90
 -14   0  -1    3.10   11.10
 -14   0  -1    2.10    7.70
 -14   0  -1    6.30    7.80
 -14   0  -1   -0.40    7.30
  14   0   1    6.10    8.50
  14   0   1    2.00    8.00
  14   0   1    3.40    5.80
  14   0   1   -4.00    4.00
  14   0   1    6.20    7.90
 -15   1  -1   64.89   13.50
 -15   1  -1   63.69   14.00
 -15   1  -1   85.19   17.00
 -15   1  -1   70.99   13.10
 -15   1  -1   72.39   12.40
 -15   1  -1   76.99   12.10
  15  -1   1   90.89   13.20
  15  -1   1   73.29   13.30
  15  -1   1   68.89   10.30
  15  -1   1   86.49    9.00
  15  -1   1   78.09   14.70
   6 -22  -1  308.27   19.70
   6 -22  -1  305.57   22.70
   6 -22  -1  226.58   24.00
   6 -22  -1  270.87   18.00
  -6  22   1  272.47   18.30
  -6  22   1  294.07   24.10
  -6  22   1  275.47   18.50
   5 -21  -1   25.90    8.60
   5 -21  -1   39.30    6.70
   5 -21  -1   28.00   10.40
   5 -21  -1   23.70   10.20
  -5  21   1   29.90    6.30
  -5  21   1   25.30    9.40
  -5  21   1   26.80    9.60
  -5  21   1   22.20    6.60
   4 -20  -1  116.19   12.10
   4 -20  -1  124.39   13.20
   4 -20  -1   72.09   10.40
   4 -20  -1   98.79   11.70
   4 -20  -1   89.79   12.30
   4 -20  -1   98.59   12.10
   4 -20  -1  119.59    9.40
  -4  20   1  128.79   10.70
  -4  20   1  107.89   13.10
  -4  20   1  107.69   18.00
  -4  20   1  105.79   10.30
   3 -19  -1  373.46   19.00
   3 -19  -1  330.97   24.10
   3 -19  -1  356.76   21.00
   3 -19  -1  395.46   22.20
  -3  19   1  344.87   21.40
  -3  19   1  347.97   19.60
  -3  19   1  391.96   22.70
   2 -18  -1  177.78   12.90
   2 -18  -1  204.58   10.90
   2 -18  -1  171.28   13.50
   2 -18  -1  166.88   14.10
   2 -18  -1  195.38   14.10
  -2  18   1  168.68   13.70
  -2  18   1  194.78   15.20
  -2  18   1  194.58   12.10
  -2  18   1  188.68   12.60
   1 -17  -1   92.39    9.90
   1 -17  -1   78.49    6.10
   1 -17  -1   76.89    9.70
   1 -17  -1   79.69    9.20
   1 -17  -1   76.39    8.30
   1 -17  -1   99.29    9.60
   1 -17  -1   96.79   13.20
  -1  17   1   97.59    7.30
  -1  17   1   90.79    8.30
  -1  17   1   70.29    9.40
  -1  17   1   78.89    7.10
  -1  17   1   87.79   10.30
   0 -16  -1   29.10    6.00
   0 -16  -1   27.60    6.10
   0 -16  -1   36.10    3.90
   0 -16  -1   36.30    4.00
   0 -16  -1   40.20    5.50
   0 -16  -1   38.10    6.40
   0 -16  -1   25.40    6.20
   0 -16  -1   47.00    6.50
   0  16   1   38.10    6.40
   0  16   1   40.30    7.80
   0  16   1   26.60    5.00
   0  16   1   34.30    4.50
   0  16   1   41.50    4.60
  -1 -15  -1  418.46   23.00
  -1 -15  -1  418.46   20.90
  -1 -15  -1  405.46   22.40
  -1 -15  -1  420.46   19.90
  -1 -15  -1  405.96   19.90
  -1 -15  -1  438.76   22.00
  -1 -15  -1  361.16   21.70
   1  15   1  409.76   20.40
   1  15   1  400.06   21.20
   1  15   1  398.16   20.00
   1  15   1  423.26   23.70
   1  15   1  415.36   21.40
  -2 -14  -1   71.59    9.10
  -2 -14  -1   55.99    7.00
  -2 -14  -1   62.09    7.80
  -2 -14  -1   66.29    9.00
  -2 -14  -1   65.79    5.70
  -2 -14  -1   72.29    8.10
  -2 -14  -1   62.99    7.70
  -2 -14  -1   66.99    8.20
   2  14   1   66.89    6.50
   2  14   1   49.20    9.50
   2  14   1   67.99    7.10
   2  14   1   72.09    9.70
   2  14   1   64.09    6.70
   2  14   1   74.89    6.60
  -3 -13  -1 1098.79   51.79
  -3 -13  -1 1016.90   52.39
  -3 -13  -1 1127.19   53.99
  -3 -13  -1 1171.28   53.29
  -3 -13  -1 1141.49   51.99
  -3 -13  -1 1091.89   51.99
  -3 -13  -1 1103.09   52.89
  -3 -13  -1 1121.79   51.39
  -3 -13  -1 1137.69   52.69
   3  13   1 1185.68   52.19
   3  13   1 1164.08   52.29
   3  13   1 1102.29   52.09
   3  13   1 1093.59   51.09
   3  13   1 1136.89   55.19
   3  13   1 1142.09   51.89
  -4 -12  -1   31.20    4.70
  -4 -12  -1   15.00    6.10
  -4 -12  -1   24.20    4.40
  -4 -12  -1   23.30    4.90
  -4 -12  -1   19.80    5.10
  -4 -12  -1   28.10    5.00
  -4 -12  -1   24.80    4.90
  -4 -12  -1   38.90    6.50
  -4 -12  -1   29.90    3.80
  -4 -12  -1   23.00    5.00
   4  12   1   30.00    4.40
   4  12   1   21.30    8.30
   4  12   1   28.20    3.80
   4  12   1   36.40    5.00
   4  12   1   22.50    4.20
   4  12   1   36.80    7.80
   4  12   1   44.30    5.90
  -5 -11  -1  242.08   15.50
  -5 -11  -1  205.28   17.10
  -5 -11  -1  235.88   14.70
  -5 -11  -1  208.38   12.40
  -5 -11  -1  225.28   13.50
  -5 -11  -1  243.08   14.20
  -5 -11  -1  239.08   13.40
  -5 -11  -1  236.38   16.70
   5  11   1  233.68   13.40
   5  11   1  203.78   16.30
   5  11   1  248.88   12.50
   5  11   1  257.57   14.00
   5  11   1  231.88   13.00
   5  11   1  234.28   13.00
  -6 -10  -1   10.30    4.50
  -6 -10  -1    4.30    5.10
  -6 -10  -1   14.10    3.10
  -6 -10  -1   15.00    4.00
  -6 -10  -1   13.30    5.00
  -6 -10  -1    8.40    3.60
  -6 -10  -1   12.90    3.90
   6  10   1   11.10    4.10
   6  10   1    8.10    3.30
   6  10   1    8.80    3.80
   6  10   1   17.60    6.60
   6  10   1    7.60    2.70
   6  10   1   15.70    3.30
   6  10   1   17.90    3.60
  -7  -9  -1  659.53   32.90
  -7  -9  -1  596.54   29.80
  -7  -9  -1  594.84   29.70
  -7  -9  -1  612.04   30.90
  -7  -9  -1  614.14   29.50
  -7  -9  -1  598.14   28.60
  -7  -9  -1  593.84   32.40
  -7  -9  -1  628.24   31.20
  -7  -9  -1  594.14   28.90
   7   9   1  637.24   31.20
   7   9   1  601.84   29.80
   7   9   1  598.74   28.90
   7   9   1  593.34   28.80
   7   9   1  581.74   28.60
   7   9   1  572.34   28.50
  -8  -8  -1  372.66   21.50
  -8  -8  -1  358.16   19.90
  -8  -8  -1  367.06   20.30
  -8  -8  -1  394.16   23.40
  -8  -8  -1  373.66   20.50
  -8  -8  -1  385.76   20.20
  -8  -8  -1  380.06   19.00
  -8  -8  -1  351.06   19.00
  -8  -8  -1  377.26   20.10
   8   8   1  364.66   18.90
   8   8   1  350.76   19.00
   8   8   1  385.66   19.30
   8   8   1  403.46   22.10
   8   8   1  364.76   18.40
   8   8   1  361.86   19.20
   8   8   1  388.76   20.20
  -9  -7  -1  338.07   18.70
  -9  -7  -1  343.67   19.10
  -9  -7  -1  349.96   18.10
  -9  -7  -1  342.07   19.60
  -9  -7  -1  325.77   22.20
  -9  -7  -1  350.06   19.00
  -9  -7  -1  324.87   19.30
  -9  -7  -1  358.66   19.80
  -9  -7  -1  383.06   19.80
  -9  -7  -1  352.06   19.20
  -9  -7  -1  330.87   17.70
   9   7   1  369.16   21.60
   9   7   1  351.46   19.20
   9   7   1  319.87   18.20
   9   7   1  326.47   18.50
   9   7   1  338.27   17.80
 -10  -6  -1  135.59   11.90
 -10  -6  -1  144.49    9.80
 -10  -6  -1  149.79   11.80
 -10  -6  -1  130.69   14.10
 -10  -6  -1  147.89   11.00
 -10  -6  -1  143.89   11.10
 -10  -6  -1  142.39   11.80
 -10  -6  -1  153.78   11.30
 -10  -6  -1  156.78   12.70
 -10  -6  -1  135.79   10.20
 -10  -6  -1  142.09   12.30
  10   6   1  145.69   11.30
  10   6   1  145.09   11.80
  10   6   1  135.49    9.50
  10   6   1  161.48   13.80
  10   6   1  141.99   10.80
  10   6   1  157.38   11.60
 -11  -5  -1   11.90    6.00
 -11  -5  -1   15.40    5.50
 -11  -5  -1   13.70    6.50
 -11  -5  -1   21.50    6.50
 -11  -5  -1    8.10    4.70
 -11  -5  -1   17.50    5.50
 -11  -5  -1   11.00    5.40
 -11  -5  -1   12.20    7.60
 -11  -5  -1   15.60    6.70
 -11  -5  -1    8.90    5.10
  11   5   1   10.70    5.40
  11   5   1   16.50    6.20
  11   5   1   15.90    4.10
  11   5   1   13.40    5.70
  11   5   1   16.50    5.60
[truncated: 2,748,793 more chars]
